# Supplementary material for: Pelvis and femur shape prediction using principal component analysis for body model on seat comfort assessment. Impact on the prediction of the used palpable anatomical landmarks as predictors
Source: PLoS One. 2019 Aug 27;14(8):e0221201. doi: 10.1371/journal.pone.0221201 (PMC6711593; doi:10.1371/journal.pone.0221201)
Supplement: S1 File — Distances (mm) between original and predicted surfaces from the leave-one-out experiment for the pelvis. (XLSX) [file pone.0221201.s001.xlsx]

## Sheet: Error_surface
			Distances (mm) between original and predicted surfaces from the leave-one-out experiment for the pelvis
Rho	0.5
Bone	pelvis
Surface	all_without_sac
nPC	20
N_ldks_femur	4
	Alone		Combine		Total Mean of E_mean	Total Mean of E_max
	Mean of E_mean	Mean of E_max	Mean of E_mean	Mean of E_max			N°
4	7.05871	18.2846	6.81731	18.2091	6.93801	18.2469	1	RIAS,LIAS,RICT,LICT
6	6.87649	18.3873	6.67916	17.8027	6.77782	18.095	2	N°1 + RIPS,LIPS
8	6.26886	17.1319	6.12504	16.7794	6.19695	16.9557	3	N°2 + RIPJ,LIPJ
10	5.69245	16.8524	5.71469	16.4116	5.70357	16.632	4	N°3 + RIIT,LIIT
10.1	5.95262	17.0401	5.85052	16.7441	5.90157	16.8921	5	N°3+ RHJC,LHJC
12	5.50264	16.887	5.54272	16.4801	5.52268	16.6835	6	N°5 + RHJC,LHJC
13	5.43502	16.6316	5.46466	16.003	5.44984	16.3173	7	N°6 + LSJC
Total	6.1124	17.3164	6.02773	16.9186	6.07006	17.1175
Rho	0.5
Bone	femur
Surface	all
nPC	10
N_ldks_pelvis	(Tous)
	Alone		Combine		Total Mean of E_mean	Total Mean of E_max
	Mean of E_mean	Mean of E_max	Mean of E_mean	Mean of E_max
3	5.83853	13.0663	6.05062	13.76	5.94458	13.4131
4	4.75886	10.9715	5.54693	12.932	5.1529	11.9517
Total	5.29869	12.0189	5.79878	13.346	5.54874	12.6824

## Sheet: Tab
Sub	Rho	N_ldks_pelvis	N_ldks_femur	nPC	Explained	Type	Bone	Surface	E_mean	E_max	E_95	RMSE	E_surfmoy_mean	E_surfmoy_max	E_surfmoy_95	RMSE_surfmoy
SUB002	0.3	13	4	5	72.3091	Combine	pelvis	all	5.7405	13.5416	10.0279	6.1829	6.5564	13.8978	11.2077	7.0742
SUB002	0.3	13	4	5	72.3091	Combine	pelvis	all_without_sac	5.8192	13.5416	10.2732	6.2947	6.6953	13.8978	11.3915	7.2457
SUB002	0.3	13	4	5	72.3091	Combine	pelvis	isch	7.1642	8.3367	8.0905	7.1851	10.3994	11.6377	11.5104	10.4294
SUB002	0.3	13	4	5	72.3091	Combine	pelvis	aceta	4.893	6.6719	6.5676	5.0072	6.6148	9.4321	9.1575	6.8323
SUB002	0.3	13	4	5	72.3091	Combine	femur	all	4.8305	10.0345	9.0637	5.3584	5.2996	10.3964	9.351	5.8646
SUB002	0.3	13	4	5	72.3091	Combine	femur	fem_head	3.7154	5.4242	5.2452	3.8486	4.1703	6.3963	6.0338	4.3339
SUB002	0.3	13	4	5	67.2803	Alone	pelvis	all	5.6046	13.8321	10.0537	6.0654	6.5564	13.8978	11.2077	7.0742
SUB002	0.3	13	4	5	67.2803	Alone	pelvis	all_without_sac	5.7628	13.8321	10.3622	6.2401	6.6953	13.8978	11.3915	7.2457
SUB002	0.3	13	4	5	67.2803	Alone	pelvis	isch	6.792	7.8975	7.6538	6.8135	10.3994	11.6377	11.5104	10.4294
SUB002	0.3	13	4	5	67.2803	Alone	pelvis	aceta	4.865	6.6139	6.4414	4.9708	6.6148	9.4321	9.1575	6.8323
SUB002	0.3	13	4	5	90.1907	Alone	femur	all	4.4355	8.8935	7.5457	4.8194	5.2996	10.3964	9.351	5.8646
SUB002	0.3	13	4	5	90.1907	Alone	femur	fem_head	2.9052	4.8088	4.4782	3.0755	4.1703	6.3963	6.0338	4.3339
SUB004	0.3	13	4	5	72.5012	Combine	pelvis	all	5.7573	14.8759	9.4343	6.1925	6.9073	17.1688	12.929	7.5768
SUB004	0.3	13	4	5	72.5012	Combine	pelvis	all_without_sac	5.4627	14.8759	9.1208	5.8848	6.3546	17.1688	12.1891	6.9655
SUB004	0.3	13	4	5	72.5012	Combine	pelvis	isch	5.0059	7.3711	6.1581	5.0451	6.4098	7.3514	7.2282	6.4293
SUB004	0.3	13	4	5	72.5012	Combine	pelvis	aceta	5.9477	10.6396	9.2644	6.1258	5.5337	8.7224	7.7439	5.6437
SUB004	0.3	13	4	5	72.5012	Combine	femur	all	5.9602	15.5067	12.1656	6.8037	5.8251	12.422	10.1567	6.2987
SUB004	0.3	13	4	5	72.5012	Combine	femur	fem_head	1.9855	3.9246	3.3187	2.1104	4.0119	5.7316	5.3607	4.0943
SUB004	0.3	13	4	5	67.3159	Alone	pelvis	all	5.9151	13.8473	9.858	6.3569	6.9073	17.1688	12.929	7.5768
SUB004	0.3	13	4	5	67.3159	Alone	pelvis	all_without_sac	5.5203	13.8473	8.9538	5.9197	6.3546	17.1688	12.1891	6.9655
SUB004	0.3	13	4	5	67.3159	Alone	pelvis	isch	5.3628	7.809	6.5803	5.4068	6.4098	7.3514	7.2282	6.4293
SUB004	0.3	13	4	5	67.3159	Alone	pelvis	aceta	6.2758	11.1331	9.6794	6.4541	5.5337	8.7224	7.7439	5.6437
SUB004	0.3	13	4	5	90.371	Alone	femur	all	6.0109	12.1964	11.0216	6.6283	5.8251	12.422	10.1567	6.2987
SUB004	0.3	13	4	5	90.371	Alone	femur	fem_head	2.4366	4.9145	4.4653	2.6714	4.0119	5.7316	5.3607	4.0943
SUB007	0.3	13	4	5	72.128	Combine	pelvis	all	5.9079	13.5318	11.768	6.6705	7.4624	17.9762	16.0546	8.7636
SUB007	0.3	13	4	5	72.128	Combine	pelvis	all_without_sac	5.1593	13.5318	10.8742	5.8282	6.1064	16.6006	13.6912	7.0842
SUB007	0.3	13	4	5	72.128	Combine	pelvis	isch	4.6593	6.1948	5.9922	4.7176	3.8829	5.3991	5.1718	3.9486
SUB007	0.3	13	4	5	72.128	Combine	pelvis	aceta	3.795	4.903	4.7956	3.8448	5.2111	6.8324	6.3698	5.2709
SUB007	0.3	13	4	5	72.128	Combine	femur	all	5.4971	9.7983	8.4906	5.7591	4.7638	8.1792	7.1865	5.0093
SUB007	0.3	13	4	5	72.128	Combine	femur	fem_head	3.824	5.4333	5.0555	3.8888	4.2524	6.1995	5.7749	4.3653
SUB007	0.3	13	4	5	66.7712	Alone	pelvis	all	6.3323	14.2541	12.34	7.0764	7.4624	17.9762	16.0546	8.7636
SUB007	0.3	13	4	5	66.7712	Alone	pelvis	all_without_sac	5.5774	14.2541	11.4183	6.2257	6.1064	16.6006	13.6912	7.0842
SUB007	0.3	13	4	5	66.7712	Alone	pelvis	isch	6.2147	7.8168	7.5461	6.2644	3.8829	5.3991	5.1718	3.9486
SUB007	0.3	13	4	5	66.7712	Alone	pelvis	aceta	3.8604	4.8746	4.7199	3.9007	5.2111	6.8324	6.3698	5.2709
SUB007	0.3	13	4	5	90.3063	Alone	femur	all	4.5364	10.5068	7.9935	4.9556	4.7638	8.1792	7.1865	5.0093
SUB007	0.3	13	4	5	90.3063	Alone	femur	fem_head	3.5111	4.7878	4.3621	3.5646	4.2524	6.1995	5.7749	4.3653
SUB010	0.3	13	4	5	72.0896	Combine	pelvis	all	4.4913	12.2832	8.2164	4.8791	6.7323	13.5609	11.1943	7.1413
SUB010	0.3	13	4	5	72.0896	Combine	pelvis	all_without_sac	4.4129	12.2832	8.1167	4.7876	6.5187	13.5609	10.7772	6.8881
SUB010	0.3	13	4	5	72.0896	Combine	pelvis	isch	6.0694	9.4575	9.104	6.3276	9.0255	11.8808	11.5334	9.1309
SUB010	0.3	13	4	5	72.0896	Combine	pelvis	aceta	4.2504	6.6686	6.0844	4.3805	5.8476	8.3791	7.7095	5.9322
SUB010	0.3	13	4	5	72.0896	Combine	femur	all	6.1954	17.8602	13.3937	7.0526	9.0113	15.3966	12.7103	9.2378
SUB010	0.3	13	4	5	72.0896	Combine	femur	fem_head	5.7297	7.6758	7.5555	5.8768	10.3338	12.8656	12.4476	10.4153
SUB010	0.3	13	4	5	66.7783	Alone	pelvis	all	4.3527	13.455	8.8857	4.8678	6.7323	13.5609	11.1943	7.1413
SUB010	0.3	13	4	5	66.7783	Alone	pelvis	all_without_sac	4.2606	13.455	8.4696	4.7404	6.5187	13.5609	10.7772	6.8881
SUB010	0.3	13	4	5	66.7783	Alone	pelvis	isch	5.1527	8.5409	8.1015	5.4325	9.0255	11.8808	11.5334	9.1309
SUB010	0.3	13	4	5	66.7783	Alone	pelvis	aceta	4.3805	6.5695	5.9879	4.5002	5.8476	8.3791	7.7095	5.9322
SUB010	0.3	13	4	5	90.1672	Alone	femur	all	4.8563	13.4701	10.7266	5.5874	9.0113	15.3966	12.7103	9.2378
SUB010	0.3	13	4	5	90.1672	Alone	femur	fem_head	3.2603	4.2031	3.9701	3.308	10.3338	12.8656	12.4476	10.4153
SUB011	0.3	13	4	5	72.5448	Combine	pelvis	all	7.7138	19.2511	16.693	8.6298	7.5193	18.7957	15.0194	8.4151
SUB011	0.3	13	4	5	72.5448	Combine	pelvis	all_without_sac	6.793	19.2511	11.9131	7.4023	7.036	18.7957	14.9847	7.8542
SUB011	0.3	13	4	5	72.5448	Combine	pelvis	isch	6.5821	10.2494	9.7898	6.8395	7.3401	11.0886	10.3992	7.5552
SUB011	0.3	13	4	5	72.5448	Combine	pelvis	aceta	4.1232	6.0851	5.5137	4.2833	4.7581	5.8156	5.7476	4.838
SUB011	0.3	13	4	5	72.5448	Combine	femur	all	3.7491	7.7051	6.3326	4.0193	6.9686	10.7382	10.1306	7.2637
SUB011	0.3	13	4	5	72.5448	Combine	femur	fem_head	4.8791	7.7051	7.3591	5.0554	7.9685	10.7382	10.1785	8.0546
SUB011	0.3	13	4	5	68.0228	Alone	pelvis	all	7.7811	18.6487	15.9047	8.6008	7.5193	18.7957	15.0194	8.4151
SUB011	0.3	13	4	5	68.0228	Alone	pelvis	all_without_sac	6.897	18.6487	11.704	7.4774	7.036	18.7957	14.9847	7.8542
SUB011	0.3	13	4	5	68.0228	Alone	pelvis	isch	6.763	10.5264	10.1113	7.0477	7.3401	11.0886	10.3992	7.5552
SUB011	0.3	13	4	5	68.0228	Alone	pelvis	aceta	4.3257	6.3861	5.799	4.4961	4.7581	5.8156	5.7476	4.838
SUB011	0.3	13	4	5	90.2101	Alone	femur	all	3.5973	8.4183	7.1836	3.9554	6.9686	10.7382	10.1306	7.2637
SUB011	0.3	13	4	5	90.2101	Alone	femur	fem_head	2.7941	5.652	5.1165	3.1191	7.9685	10.7382	10.1785	8.0546
SUB012	0.3	13	4	5	72.2545	Combine	pelvis	all	7.5183	17.6139	12.0988	8.0249	9.3532	18.6676	14.8584	9.8691
SUB012	0.3	13	4	5	72.2545	Combine	pelvis	all_without_sac	7.3395	17.6139	12.0333	7.87	9.1411	18.6676	13.7797	9.541
SUB012	0.3	13	4	5	72.2545	Combine	pelvis	isch	8.4372	11.395	11.189	8.7972	9.4282	11.2731	10.8366	9.4572
SUB012	0.3	13	4	5	72.2545	Combine	pelvis	aceta	7.0224	8.2664	7.9771	7.0824	7.8356	8.7817	8.6886	7.8509
SUB012	0.3	13	4	5	72.2545	Combine	femur	all	7.0178	14.9669	13.7242	7.8275	8.2089	15.7352	15.0302	8.9679
SUB012	0.3	13	4	5	72.2545	Combine	femur	fem_head	5.6113	8.6625	8.0505	5.8653	8.1041	11.1478	10.737	8.2694
SUB012	0.3	13	4	5	67.0794	Alone	pelvis	all	7.5805	16.9699	12.4436	8.1012	9.3532	18.6676	14.8584	9.8691
SUB012	0.3	13	4	5	67.0794	Alone	pelvis	all_without_sac	7.3933	16.9699	12.0101	7.9184	9.1411	18.6676	13.7797	9.541
SUB012	0.3	13	4	5	67.0794	Alone	pelvis	isch	8.63	11.8993	11.6586	9.0245	9.4282	11.2731	10.8366	9.4572
SUB012	0.3	13	4	5	67.0794	Alone	pelvis	aceta	6.8164	7.9308	7.7262	6.8725	7.8356	8.7817	8.6886	7.8509
SUB012	0.3	13	4	5	90.2919	Alone	femur	all	7.0608	14.2167	12.8464	7.8105	8.2089	15.7352	15.0302	8.9679
SUB012	0.3	13	4	5	90.2919	Alone	femur	fem_head	2.5849	4.6416	4.0465	2.7431	8.1041	11.1478	10.737	8.2694
SUB016	0.3	13	4	5	71.6823	Combine	pelvis	all	5.7055	21.9777	16.4558	7.4014	6.6386	23.021	15.263	7.7426
SUB016	0.3	13	4	5	71.6823	Combine	pelvis	all_without_sac	5.1591	21.9777	17.1104	6.9841	6.5068	23.021	15.9707	7.7359
SUB016	0.3	13	4	5	71.6823	Combine	pelvis	isch	2.4612	3.8121	3.4587	2.5613	6.1432	8.2472	7.9722	6.2959
SUB016	0.3	13	4	5	71.6823	Combine	pelvis	aceta	3.4162	6.0173	5.5335	3.5927	2.8695	5.0166	4.5292	3.0886
SUB016	0.3	13	4	5	71.6823	Combine	femur	all	3.8499	9.6524	7.4393	4.2698	13.7527	22.1811	20.4062	14.5001
SUB016	0.3	13	4	5	71.6823	Combine	femur	fem_head	5.7247	8.7848	8.2305	6.046	19.8328	22.1811	21.9721	19.8933
SUB016	0.3	13	4	5	67.3	Alone	pelvis	all	5.5083	21.3383	15.5927	7.0545	6.6386	23.021	15.263	7.7426
SUB016	0.3	13	4	5	67.3	Alone	pelvis	all_without_sac	5.1621	21.3383	16.2764	6.8489	6.5068	23.021	15.9707	7.7359
SUB016	0.3	13	4	5	67.3	Alone	pelvis	isch	2.6044	4.9559	4.1987	2.8847	6.1432	8.2472	7.9722	6.2959
SUB016	0.3	13	4	5	67.3	Alone	pelvis	aceta	2.9794	5.5812	5.0653	3.1524	2.8695	5.0166	4.5292	3.0886
SUB016	0.3	13	4	5	90.0252	Alone	femur	all	5.2827	11.2869	8.6059	5.6458	13.7527	22.1811	20.4062	14.5001
SUB016	0.3	13	4	5	90.0252	Alone	femur	fem_head	3.8961	6.6977	6.2298	4.2703	19.8328	22.1811	21.9721	19.8933
SUB018	0.3	13	4	5	71.3939	Combine	pelvis	all	5.2485	11.8978	10.4301	5.7763	7.4756	16.1453	14.0559	8.1833
SUB018	0.3	13	4	5	71.3939	Combine	pelvis	all_without_sac	5.0019	11.7246	9.5682	5.4665	7.0151	16.1453	13.6589	7.7145
SUB018	0.3	13	4	5	71.3939	Combine	pelvis	isch	3.6234	6.7104	6.1762	3.9976	6.5863	8.795	8.3829	6.6983
SUB018	0.3	13	4	5	71.3939	Combine	pelvis	aceta	6.3718	7.7637	7.3263	6.3873	6.9759	9.0952	8.8567	7.0383
SUB018	0.3	13	4	5	71.3939	Combine	femur	all	6.3115	12.8438	9.5647	6.6431	15.0838	20.331	19.5786	15.6081
SUB018	0.3	13	4	5	71.3939	Combine	femur	fem_head	5.5669	8.6202	8.2398	5.9038	17.5112	20.331	20.1402	17.6019
SUB018	0.3	13	4	5	66.646	Alone	pelvis	all	5.3306	11.9419	10.1814	5.8682	7.4756	16.1453	14.0559	8.1833
SUB018	0.3	13	4	5	66.646	Alone	pelvis	all_without_sac	5.0261	11.9419	10.0028	5.5677	7.0151	16.1453	13.6589	7.7145
SUB018	0.3	13	4	5	66.646	Alone	pelvis	isch	3.4946	5.6263	5.4034	3.6979	6.5863	8.795	8.3829	6.6983
SUB018	0.3	13	4	5	66.646	Alone	pelvis	aceta	5.6917	7.7789	7.307	5.7507	6.9759	9.0952	8.8567	7.0383
SUB018	0.3	13	4	5	89.8011	Alone	femur	all	4.8009	10.8403	8.5726	5.2256	15.0838	20.331	19.5786	15.6081
SUB018	0.3	13	4	5	89.8011	Alone	femur	fem_head	3.5965	6.4499	6.027	3.9566	17.5112	20.331	20.1402	17.6019
SUB019	0.3	13	4	5	72.2607	Combine	pelvis	all	8.0879	17.5756	15.3078	9.0474	6.1129	18.01	13.301	6.8935
SUB019	0.3	13	4	5	72.2607	Combine	pelvis	all_without_sac	7.039	17.5756	13.9411	7.8568	6.2507	18.01	13.7345	7.0795
SUB019	0.3	13	4	5	72.2607	Combine	pelvis	isch	4.1847	6.34	5.937	4.2743	5.0791	7.7312	7.3029	5.2497
SUB019	0.3	13	4	5	72.2607	Combine	pelvis	aceta	5.8325	8.5431	8.1575	5.9985	5.0811	9.2534	7.9715	5.4806
SUB019	0.3	13	4	5	72.2607	Combine	femur	all	7.2862	17.5449	14.2015	8.0315	9.8242	16.3964	15.0704	10.3072
SUB019	0.3	13	4	5	72.2607	Combine	femur	fem_head	4.3573	7.0841	6.7349	4.6296	9.0432	11.3919	11.0426	9.1282
SUB019	0.3	13	4	5	67.1917	Alone	pelvis	all	8.3725	19.2477	16.137	9.435	6.1129	18.01	13.301	6.8935
SUB019	0.3	13	4	5	67.1917	Alone	pelvis	all_without_sac	7.2152	19.2477	14.7551	8.1072	6.2507	18.01	13.7345	7.0795
SUB019	0.3	13	4	5	67.1917	Alone	pelvis	isch	4.1741	6.3553	5.9358	4.263	5.0791	7.7312	7.3029	5.2497
SUB019	0.3	13	4	5	67.1917	Alone	pelvis	aceta	6.2099	9.1314	8.6973	6.3779	5.0811	9.2534	7.9715	5.4806
SUB019	0.3	13	4	5	90.1841	Alone	femur	all	5.975	13.5635	10.9855	6.486	9.8242	16.3964	15.0704	10.3072
SUB019	0.3	13	4	5	90.1841	Alone	femur	fem_head	3.0777	4.5167	4.2105	3.1684	9.0432	11.3919	11.0426	9.1282
SUB023	0.3	13	4	5	72.3764	Combine	pelvis	all	6.519	14.8478	11.7963	7.137	7.4501	16.8003	12.7929	8.0432
SUB023	0.3	13	4	5	72.3764	Combine	pelvis	all_without_sac	6.4329	14.8478	12.0523	7.1293	7.2169	16.8003	13.1641	7.8444
SUB023	0.3	13	4	5	72.3764	Combine	pelvis	isch	8.719	11.1401	10.8164	8.8042	7.4651	11.3213	10.9487	7.7009
SUB023	0.3	13	4	5	72.3764	Combine	pelvis	aceta	5.9695	14.4923	12.5628	6.6102	5.4921	14.6234	12.5837	6.2416
SUB023	0.3	13	4	5	72.3764	Combine	femur	all	4.66	9.6905	8.3999	5.1482	3.1883	6.9284	5.2426	3.4029
SUB023	0.3	13	4	5	72.3764	Combine	femur	fem_head	4.3764	7.4497	5.6919	4.4628	4.3237	6.9284	6.1816	4.499
SUB023	0.3	13	4	5	67.1271	Alone	pelvis	all	6.1261	15.1457	11.3056	6.7467	7.4501	16.8003	12.7929	8.0432
SUB023	0.3	13	4	5	67.1271	Alone	pelvis	all_without_sac	6.0242	15.1457	11.6766	6.7304	7.2169	16.8003	13.1641	7.8444
SUB023	0.3	13	4	5	67.1271	Alone	pelvis	isch	7.9363	9.645	9.3929	8.0251	7.4651	11.3213	10.9487	7.7009
SUB023	0.3	13	4	5	67.1271	Alone	pelvis	aceta	6.3022	14.8915	12.7072	6.8983	5.4921	14.6234	12.5837	6.2416
SUB023	0.3	13	4	5	90.2959	Alone	femur	all	3.8469	7.9633	6.015	4.0921	3.1883	6.9284	5.2426	3.4029
SUB023	0.3	13	4	5	90.2959	Alone	femur	fem_head	3.3783	5.9728	4.8845	3.5384	4.3237	6.9284	6.1816	4.499
SUB024	0.3	13	4	5	72.2773	Combine	pelvis	all	7.6159	26.32	16.4958	8.7234	9.5126	25.2747	17.6131	10.5262
SUB024	0.3	13	4	5	72.2773	Combine	pelvis	all_without_sac	7.5186	26.32	17.0232	8.6774	9.1058	25.2747	18.004	10.1937
SUB024	0.3	13	4	5	72.2773	Combine	pelvis	isch	8.8511	10.9954	10.5299	8.9206	11.1185	13.0911	12.7785	11.1953
SUB024	0.3	13	4	5	72.2773	Combine	pelvis	aceta	3.6828	6.6022	5.6152	3.7547	3.3532	5.4794	5.1489	3.5075
SUB024	0.3	13	4	5	72.2773	Combine	femur	all	6.0794	15.9879	13.0518	7.1076	9.3914	17.9908	15.7615	10.0753
SUB024	0.3	13	4	5	72.2773	Combine	femur	fem_head	5.464	8.8378	8.5525	5.77	7.4514	12.1078	11.8084	8.1695
SUB024	0.3	13	4	5	67.0905	Alone	pelvis	all	7.6895	27.2777	17.0527	8.9113	9.5126	25.2747	17.6131	10.5262
SUB024	0.3	13	4	5	67.0905	Alone	pelvis	all_without_sac	7.6808	27.2777	17.7182	8.9292	9.1058	25.2747	18.004	10.1937
SUB024	0.3	13	4	5	67.0905	Alone	pelvis	isch	9.6886	11.8389	11.3975	9.7552	11.1185	13.0911	12.7785	11.1953
SUB024	0.3	13	4	5	67.0905	Alone	pelvis	aceta	3.6328	6.7929	5.7168	3.7327	3.3532	5.4794	5.1489	3.5075
SUB024	0.3	13	4	5	90.2154	Alone	femur	all	5.6102	14.5874	12.086	6.5164	9.3914	17.9908	15.7615	10.0753
SUB024	0.3	13	4	5	90.2154	Alone	femur	fem_head	5.2782	8.5419	8.2032	5.596	7.4514	12.1078	11.8084	8.1695
SUB025	0.3	13	4	5	71.0471	Combine	pelvis	all	7.9982	17.0887	14.2361	8.713	11.39	25.7128	21.8944	12.531
SUB025	0.3	13	4	5	71.0471	Combine	pelvis	all_without_sac	8.2662	17.0887	14.5875	8.9874	11.6809	25.7128	22.181	12.9024
SUB025	0.3	13	4	5	71.0471	Combine	pelvis	isch	14.4066	17.0522	16.8678	14.5596	10.6933	13.9369	13.3739	10.8158
SUB025	0.3	13	4	5	71.0471	Combine	pelvis	aceta	7.1333	9.2466	8.8826	7.2017	7.136	10.9849	10.662	7.4827
SUB025	0.3	13	4	5	71.0471	Combine	femur	all	5.9275	13.5662	10.9932	6.4971	18.0096	33.5886	28.2234	19.1134
SUB025	0.3	13	4	5	71.0471	Combine	femur	fem_head	8.6954	12.4881	12.1685	9.0156	12.267	18.501	16.1153	12.5776
SUB025	0.3	13	4	5	66.7143	Alone	pelvis	all	8.1253	18.1695	14.6544	8.8468	11.39	25.7128	21.8944	12.531
SUB025	0.3	13	4	5	66.7143	Alone	pelvis	all_without_sac	8.5108	18.1695	15.1369	9.2233	11.6809	25.7128	22.181	12.9024
SUB025	0.3	13	4	5	66.7143	Alone	pelvis	isch	15.201	18.1695	17.8869	15.3572	10.6933	13.9369	13.3739	10.8158
SUB025	0.3	13	4	5	66.7143	Alone	pelvis	aceta	7.3436	9.3332	8.9823	7.4057	7.136	10.9849	10.662	7.4827
SUB025	0.3	13	4	5	89.7764	Alone	femur	all	6.4578	13.3686	10.7893	6.8676	18.0096	33.5886	28.2234	19.1134
SUB025	0.3	13	4	5	89.7764	Alone	femur	fem_head	6.8011	9.3918	8.9187	6.9724	12.267	18.501	16.1153	12.5776
SUB111	0.3	13	4	5	72.5808	Combine	pelvis	all	7.421	21.0867	16.9363	8.5434	6.9799	17.8189	12.0021	7.5798
SUB111	0.3	13	4	5	72.5808	Combine	pelvis	all_without_sac	6.6307	21.0867	15.3321	7.605	7.0805	17.8189	12.0463	7.6461
SUB111	0.3	13	4	5	72.5808	Combine	pelvis	isch	5.5964	8.0663	7.6154	5.7361	8.4952	10.3433	10.1773	8.5467
SUB111	0.3	13	4	5	72.5808	Combine	pelvis	aceta	8.3552	10.0951	9.8125	8.448	8.8999	10.8767	10.6673	9.0059
SUB111	0.3	13	4	5	72.5808	Combine	femur	all	5.0703	13.3908	8.6163	5.478	7.3633	14.2314	10.8174	7.6302
SUB111	0.3	13	4	5	72.5808	Combine	femur	fem_head	2.883	4.3379	3.9927	2.9722	5.2104	6.9163	6.219	5.2528
SUB111	0.3	13	4	5	68.0493	Alone	pelvis	all	7.6846	23.4095	18.4176	8.9368	6.9799	17.8189	12.0021	7.5798
SUB111	0.3	13	4	5	68.0493	Alone	pelvis	all_without_sac	6.7637	23.4095	15.7888	7.8084	7.0805	17.8189	12.0463	7.6461
SUB111	0.3	13	4	5	68.0493	Alone	pelvis	isch	6.6525	9.5161	9.0806	6.8267	8.4952	10.3433	10.1773	8.5467
SUB111	0.3	13	4	5	68.0493	Alone	pelvis	aceta	8.3225	9.9949	9.8579	8.4317	8.8999	10.8767	10.6673	9.0059
SUB111	0.3	13	4	5	90.1361	Alone	femur	all	3.8108	10.0088	7.4408	4.2471	7.3633	14.2314	10.8174	7.6302
SUB111	0.3	13	4	5	90.1361	Alone	femur	fem_head	1.9646	4.0061	3.5451	2.1798	5.2104	6.9163	6.219	5.2528
SUB113	0.3	13	4	5	71.536	Combine	pelvis	all	6.0255	13.2903	9.7879	6.4004	8.2488	15.4888	12.7023	8.6723
SUB113	0.3	13	4	5	71.536	Combine	pelvis	all_without_sac	6.4529	13.2903	9.9289	6.7606	7.9407	15.4888	11.6706	8.3354
SUB113	0.3	13	4	5	71.536	Combine	pelvis	isch	6.1116	8.0538	7.7293	6.2285	9.8007	11.8549	11.4239	9.8996
SUB113	0.3	13	4	5	71.536	Combine	pelvis	aceta	9.0898	12.1877	10.9518	9.1475	9.1134	11.3051	10.6586	9.1557
SUB113	0.3	13	4	5	71.536	Combine	femur	all	4.7325	9.3839	7.7264	5.0127	11.3909	15.7765	14.8271	11.7844
SUB113	0.3	13	4	5	71.536	Combine	femur	fem_head	4.6052	6.4848	6.1223	4.7252	13.7342	15.7711	15.3421	13.7766
SUB113	0.3	13	4	5	66.6485	Alone	pelvis	all	6.0989	12.7939	9.9702	6.5977	8.2488	15.4888	12.7023	8.6723
SUB113	0.3	13	4	5	66.6485	Alone	pelvis	all_without_sac	6.6655	12.7939	10.2151	7.0391	7.9407	15.4888	11.6706	8.3354
SUB113	0.3	13	4	5	66.6485	Alone	pelvis	isch	6.9987	9.2065	8.9023	7.1754	9.8007	11.8549	11.4239	9.8996
SUB113	0.3	13	4	5	66.6485	Alone	pelvis	aceta	9.2267	11.7799	11.0098	9.2706	9.1134	11.3051	10.6586	9.1557
SUB113	0.3	13	4	5	89.9129	Alone	femur	all	3.5038	7.7032	5.9252	3.7344	11.3909	15.7765	14.8271	11.7844
SUB113	0.3	13	4	5	89.9129	Alone	femur	fem_head	3.7509	5.6178	5.2558	3.8915	13.7342	15.7711	15.3421	13.7766
SUB115	0.3	13	4	5	72.2278	Combine	pelvis	all	5.4189	17.1157	9.6485	6.033	7.2365	15.0738	12.3547	7.722
SUB115	0.3	13	4	5	72.2278	Combine	pelvis	all_without_sac	5.3523	11.06	8.9239	5.7826	7.5625	15.0738	12.7372	8.0169
SUB115	0.3	13	4	5	72.2278	Combine	pelvis	isch	7.7462	8.9276	8.6672	7.7739	6.9476	10.5769	9.9323	7.1794
SUB115	0.3	13	4	5	72.2278	Combine	pelvis	aceta	7.0258	8.7981	8.6343	7.1216	7.5474	10.8106	10.3564	7.6994
SUB115	0.3	13	4	5	72.2278	Combine	femur	all	6.0984	11.5718	9.8985	6.5394	6.9257	16.4346	11.6591	7.3255
SUB115	0.3	13	4	5	72.2278	Combine	femur	fem_head	6.6487	11.4107	10.2473	6.8993	10.4793	16.4346	15.0111	10.7562
SUB115	0.3	13	4	5	67.1136	Alone	pelvis	all	5.5664	18.7639	9.9002	6.2308	7.2365	15.0738	12.3547	7.722
SUB115	0.3	13	4	5	67.1136	Alone	pelvis	all_without_sac	5.4071	11.2801	8.8425	5.817	7.5625	15.0738	12.7372	8.0169
SUB115	0.3	13	4	5	67.1136	Alone	pelvis	isch	7.7413	8.9327	8.5887	7.7661	6.9476	10.5769	9.9323	7.1794
SUB115	0.3	13	4	5	67.1136	Alone	pelvis	aceta	7.0133	8.7939	8.6346	7.1077	7.5474	10.8106	10.3564	7.6994
SUB115	0.3	13	4	5	90.4073	Alone	femur	all	5.764	13.1852	10.0756	6.3077	6.9257	16.4346	11.6591	7.3255
SUB115	0.3	13	4	5	90.4073	Alone	femur	fem_head	4.1065	9.1575	7.9189	4.5685	10.4793	16.4346	15.0111	10.7562
SUB116	0.3	13	4	5	72.1473	Combine	pelvis	all	7.242	17.2764	12.2935	7.796	9.1717	18.0514	12.9895	9.4766
SUB116	0.3	13	4	5	72.1473	Combine	pelvis	all_without_sac	7.0341	17.2764	12.1307	7.5612	9.6539	18.0514	13.1223	9.9034
SUB116	0.3	13	4	5	72.1473	Combine	pelvis	isch	7.477	11.4217	11.1437	7.8545	10.6153	13.02	12.7465	10.7104
SUB116	0.3	13	4	5	72.1473	Combine	pelvis	aceta	5.1693	7.2496	6.7825	5.2827	7.7216	9.1639	8.8866	7.7577
SUB116	0.3	13	4	5	72.1473	Combine	femur	all	5.3252	13.7943	10.8563	5.8329	5.4074	13.9176	11.5694	6.0708
SUB116	0.3	13	4	5	72.1473	Combine	femur	fem_head	4.3324	5.7667	5.4824	4.4507	3.8123	4.965	4.7531	3.89
SUB116	0.3	13	4	5	66.7434	Alone	pelvis	all	6.9923	17.0162	12.0235	7.5627	9.1717	18.0514	12.9895	9.4766
SUB116	0.3	13	4	5	66.7434	Alone	pelvis	all_without_sac	6.8451	17.0162	12.0441	7.3888	9.6539	18.0514	13.1223	9.9034
SUB116	0.3	13	4	5	66.7434	Alone	pelvis	isch	7.066	10.9537	10.6808	7.4442	10.6153	13.02	12.7465	10.7104
SUB116	0.3	13	4	5	66.7434	Alone	pelvis	aceta	5.0611	7.2123	6.7397	5.1826	7.7216	9.1639	8.8866	7.7577
SUB116	0.3	13	4	5	90.2132	Alone	femur	all	5.2206	12.7605	10.3775	5.7687	5.4074	13.9176	11.5694	6.0708
SUB116	0.3	13	4	5	90.2132	Alone	femur	fem_head	3.3222	4.5782	4.2117	3.3808	3.8123	4.965	4.7531	3.89
SUB117	0.3	13	4	5	72.246	Combine	pelvis	all	6.6292	25.9409	16.5026	8.1169	8.5756	24.5259	16.0913	9.5923
SUB117	0.3	13	4	5	72.246	Combine	pelvis	all_without_sac	5.421	25.7213	13.1643	6.539	7.7731	24.4029	14.6583	8.736
SUB117	0.3	13	4	5	72.246	Combine	pelvis	isch	2.8882	4.4557	4.0875	3.0078	5.3028	9.5343	8.8101	5.6655
SUB117	0.3	13	4	5	72.246	Combine	pelvis	aceta	3.1729	5.3825	5.1733	3.5111	4.7764	6.7286	6.0619	4.829
SUB117	0.3	13	4	5	72.246	Combine	femur	all	5.1373	9.5817	7.4318	5.3889	7.075	14.6411	11.5915	7.6199
SUB117	0.3	13	4	5	72.246	Combine	femur	fem_head	4.7174	6.6827	6.4317	4.9066	6.497	9.0343	8.5541	6.6431
SUB117	0.3	13	4	5	66.8976	Alone	pelvis	all	6.8201	25.6646	16.0585	8.1262	8.5756	24.5259	16.0913	9.5923
SUB117	0.3	13	4	5	66.8976	Alone	pelvis	all_without_sac	5.7254	25.3769	13.0038	6.7101	7.7731	24.4029	14.6583	8.736
SUB117	0.3	13	4	5	66.8976	Alone	pelvis	isch	3.737	6.4484	5.3719	3.9161	5.3028	9.5343	8.8101	5.6655
SUB117	0.3	13	4	5	66.8976	Alone	pelvis	aceta	3.5677	6.3523	5.8839	3.9837	4.7764	6.7286	6.0619	4.829
SUB117	0.3	13	4	5	90.3215	Alone	femur	all	5.5077	10.4211	9.2443	5.8882	7.075	14.6411	11.5915	7.6199
SUB117	0.3	13	4	5	90.3215	Alone	femur	fem_head	3.689	6.782	6.289	3.9878	6.497	9.0343	8.5541	6.6431
SUB118	0.3	13	4	5	72.0137	Combine	pelvis	all	6.23	15.5053	11.1321	6.8695	6.8163	15.0911	11.5384	7.4004
SUB118	0.3	13	4	5	72.0137	Combine	pelvis	all_without_sac	5.623	15.5053	10.4049	6.2444	6.4433	15.0911	11.7704	7.0987
SUB118	0.3	13	4	5	72.0137	Combine	pelvis	isch	2.9165	6.6981	5.2049	3.1511	3.5604	10.0913	8.0948	4.1715
SUB118	0.3	13	4	5	72.0137	Combine	pelvis	aceta	3.6048	6.2952	6.1198	3.9344	3.4723	6.1535	5.8944	3.8148
SUB118	0.3	13	4	5	72.0137	Combine	femur	all	4.0775	9.0395	6.9796	4.3944	7.9829	12.8428	10.4746	8.183
SUB118	0.3	13	4	5	72.0137	Combine	femur	fem_head	3.7433	6.5186	5.827	3.9344	8.4113	11.3845	10.6814	8.5798
SUB118	0.3	13	4	5	67.0528	Alone	pelvis	all	6.4804	15.5267	12.0346	7.2387	6.8163	15.0911	11.5384	7.4004
SUB118	0.3	13	4	5	67.0528	Alone	pelvis	all_without_sac	5.6491	15.5267	11.018	6.31	6.4433	15.0911	11.7704	7.0987
SUB118	0.3	13	4	5	67.0528	Alone	pelvis	isch	3.2199	6.4518	4.9497	3.3571	3.5604	10.0913	8.0948	4.1715
SUB118	0.3	13	4	5	67.0528	Alone	pelvis	aceta	3.489	6.1834	6.0624	3.8549	3.4723	6.1535	5.8944	3.8148
SUB118	0.3	13	4	5	90.0833	Alone	femur	all	3.3542	8.2252	6.1254	3.6254	7.9829	12.8428	10.4746	8.183
SUB118	0.3	13	4	5	90.0833	Alone	femur	fem_head	2.8843	4.6356	4.1824	3.0175	8.4113	11.3845	10.6814	8.5798
SUB119	0.3	13	4	5	71.2192	Combine	pelvis	all	6.7157	16.9286	13.8812	7.6729	8.8648	21.261	15.7583	9.6189
SUB119	0.3	13	4	5	71.2192	Combine	pelvis	all_without_sac	5.7822	14.8337	11.6807	6.528	8.5801	18.5337	14.7147	9.2137
SUB119	0.3	13	4	5	71.2192	Combine	pelvis	isch	9.7882	14.7767	13.8648	10.0021	12.5582	18.5337	17.3545	12.8467
SUB119	0.3	13	4	5	71.2192	Combine	pelvis	aceta	6.5898	8.878	7.9917	6.6429	6.7832	13.0971	11.1201	7.2455
SUB119	0.3	13	4	5	71.2192	Combine	femur	all	4.7667	12.6207	11.0502	5.6518	15.2862	23.4913	20.6507	15.6881
SUB119	0.3	13	4	5	71.2192	Combine	femur	fem_head	2.6876	5.8454	4.397	2.8246	17.6541	20.3793	20.1063	17.7176
SUB119	0.3	13	4	5	66.6092	Alone	pelvis	all	6.9194	16.6125	14.244	7.836	8.8648	21.261	15.7583	9.6189
SUB119	0.3	13	4	5	66.6092	Alone	pelvis	all_without_sac	6.0237	15.279	12.1193	6.7419	8.5801	18.5337	14.7147	9.2137
SUB119	0.3	13	4	5	66.6092	Alone	pelvis	isch	10.4457	15.279	14.2916	10.629	12.5582	18.5337	17.3545	12.8467
SUB119	0.3	13	4	5	66.6092	Alone	pelvis	aceta	6.9868	8.8816	8.2959	7.0373	6.7832	13.0971	11.1201	7.2455
SUB119	0.3	13	4	5	89.7767	Alone	femur	all	4.4229	12.0001	10.4061	5.2338	15.2862	23.4913	20.6507	15.6881
SUB119	0.3	13	4	5	89.7767	Alone	femur	fem_head	1.4673	3.6779	3.3755	1.7359	17.6541	20.3793	20.1063	17.7176
SUB121	0.3	13	4	5	70.7957	Combine	pelvis	all	6.1474	15.5592	11.3271	6.8604	7.2982	15.6958	13.3838	8.0118
SUB121	0.3	13	4	5	70.7957	Combine	pelvis	all_without_sac	5.3285	15.5592	9.7801	5.916	7.5938	15.6958	13.5252	8.3102
SUB121	0.3	13	4	5	70.7957	Combine	pelvis	isch	4.4983	5.8311	5.6183	4.5636	5.8518	8.9598	8.277	5.965
SUB121	0.3	13	4	5	70.7957	Combine	pelvis	aceta	4.9964	6.3335	5.9927	5.0215	3.9789	8.6455	7.6026	4.4165
SUB121	0.3	13	4	5	70.7957	Combine	femur	all	7.7806	16.711	13.5535	8.3775	19.6948	29.9217	27.355	20.802
SUB121	0.3	13	4	5	70.7957	Combine	femur	fem_head	12.8071	16.711	16.3032	13.0206	26.3123	29.9217	29.0398	26.3514
SUB121	0.3	13	4	5	66.5096	Alone	pelvis	all	7.1153	17.4777	13.2726	7.942	7.2982	15.6958	13.3838	8.0118
SUB121	0.3	13	4	5	66.5096	Alone	pelvis	all_without_sac	6.154	17.4777	11.2795	6.808	7.5938	15.6958	13.5252	8.3102
SUB121	0.3	13	4	5	66.5096	Alone	pelvis	isch	4.6663	6.6082	6.0305	4.7082	5.8518	8.9598	8.277	5.965
SUB121	0.3	13	4	5	66.5096	Alone	pelvis	aceta	4.8511	6.5025	6.2174	4.9229	3.9789	8.6455	7.6026	4.4165
SUB121	0.3	13	4	5	89.3579	Alone	femur	all	5.8685	11.3341	9.2524	6.194	19.6948	29.9217	27.355	20.802
SUB121	0.3	13	4	5	89.3579	Alone	femur	fem_head	5.6122	8.1441	7.7189	5.7102	26.3123	29.9217	29.0398	26.3514
SUB157	0.3	13	4	5	72.0922	Combine	pelvis	all	6.5924	15.0365	12.6554	7.3083	7.1099	16.0499	14.1091	7.9149
SUB157	0.3	13	4	5	72.0922	Combine	pelvis	all_without_sac	5.8305	15.0365	11.0807	6.4217	6.1709	16.0499	12.089	6.7895
SUB157	0.3	13	4	5	72.0922	Combine	pelvis	isch	9.2838	15.0365	14.4934	9.925	10.7078	16.0499	15.6221	11.1737
SUB157	0.3	13	4	5	72.0922	Combine	pelvis	aceta	4.4873	6.6575	6.4426	4.6813	4.3657	7.9562	6.9395	4.6093
SUB157	0.3	13	4	5	72.0922	Combine	femur	all	6.4098	14.047	10.375	6.7711	6.5039	14.2405	11.1243	6.9032
SUB157	0.3	13	4	5	72.0922	Combine	femur	fem_head	9.4017	14.047	12.7177	9.625	10.2462	14.2405	13.0721	10.4101
SUB157	0.3	13	4	5	66.7636	Alone	pelvis	all	6.3143	15.2732	12.2104	7.0092	7.1099	16.0499	14.1091	7.9149
SUB157	0.3	13	4	5	66.7636	Alone	pelvis	all_without_sac	5.5801	15.2732	10.5236	6.1474	6.1709	16.0499	12.089	6.7895
SUB157	0.3	13	4	5	66.7636	Alone	pelvis	isch	7.8924	13.625	13.1411	8.7585	10.7078	16.0499	15.6221	11.1737
SUB157	0.3	13	4	5	66.7636	Alone	pelvis	aceta	4.202	6.7958	6.5223	4.5044	4.3657	7.9562	6.9395	4.6093
SUB157	0.3	13	4	5	90.4025	Alone	femur	all	5.5996	9.7216	8.7651	6.0148	6.5039	14.2405	11.1243	6.9032
SUB157	0.3	13	4	5	90.4025	Alone	femur	fem_head	5.8872	9.6258	8.3679	6.1145	10.2462	14.2405	13.0721	10.4101
SUB161	0.3	13	4	5	71.9931	Combine	pelvis	all	6.3822	17.9225	13.1476	7.2164	6.8837	18.4923	11.9641	7.4341
SUB161	0.3	13	4	5	71.9931	Combine	pelvis	all_without_sac	6.2084	17.9225	13.3928	7.1447	7.0421	18.4923	12.2731	7.6404
SUB161	0.3	13	4	5	71.9931	Combine	pelvis	isch	4.1383	8.6193	8.2191	4.6621	7.7646	13.2505	12.6826	8.1461
SUB161	0.3	13	4	5	71.9931	Combine	pelvis	aceta	3.3748	5.8935	5.5967	3.5828	3.78	6.6699	5.9795	3.9821
SUB161	0.3	13	4	5	71.9931	Combine	femur	all	3.9891	11.9271	7.8124	4.409	9.273	21.8297	16.0069	10.1841
SUB161	0.3	13	4	5	71.9931	Combine	femur	fem_head	3.4499	4.9876	4.1785	3.4818	11.1241	12.7626	11.9447	11.1358
SUB161	0.3	13	4	5	67.2926	Alone	pelvis	all	6.6195	17.6228	12.9217	7.3912	6.8837	18.4923	11.9641	7.4341
SUB161	0.3	13	4	5	67.2926	Alone	pelvis	all_without_sac	6.2844	17.6228	13.1717	7.148	7.0421	18.4923	12.2731	7.6404
SUB161	0.3	13	4	5	67.2926	Alone	pelvis	isch	4.9171	8.4557	7.9823	5.1283	7.7646	13.2505	12.6826	8.1461
SUB161	0.3	13	4	5	67.2926	Alone	pelvis	aceta	3.8154	6.2235	5.8311	3.9902	3.78	6.6699	5.9795	3.9821
SUB161	0.3	13	4	5	90.0895	Alone	femur	all	3.6188	9.3847	5.9411	3.8767	9.273	21.8297	16.0069	10.1841
SUB161	0.3	13	4	5	90.0895	Alone	femur	fem_head	3.2934	4.5465	4.1134	3.3413	11.1241	12.7626	11.9447	11.1358
SUB162	0.3	13	4	5	72.144	Combine	pelvis	all	4.9887	16.8504	10.1744	5.6736	6.5885	17.0565	12.7999	7.341
SUB162	0.3	13	4	5	72.144	Combine	pelvis	all_without_sac	4.973	16.8504	10.9924	5.7288	6.7117	17.0565	13.1418	7.4836
SUB162	0.3	13	4	5	72.144	Combine	pelvis	isch	4.5542	8.9649	8.5336	5.036	9.7583	13.8359	13.3565	9.9603
SUB162	0.3	13	4	5	72.144	Combine	pelvis	aceta	3.4291	4.6544	4.5288	3.4947	7.4489	9.7604	9.5585	7.5471
SUB162	0.3	13	4	5	72.144	Combine	femur	all	5.1034	12.9441	9.8621	5.6267	7.3668	13.9785	11.7672	7.8292
SUB162	0.3	13	4	5	72.144	Combine	femur	fem_head	6.4356	9.1184	7.9393	6.5223	5.7762	8.3872	7.6627	5.874
SUB162	0.3	13	4	5	67.052	Alone	pelvis	all	5.1221	17.3182	10.7802	5.8223	6.5885	17.0565	12.7999	7.341
SUB162	0.3	13	4	5	67.052	Alone	pelvis	all_without_sac	5.1666	17.3182	11.4406	5.9533	6.7117	17.0565	13.1418	7.4836
SUB162	0.3	13	4	5	67.052	Alone	pelvis	isch	4.8093	9.2411	8.7026	5.25	9.7583	13.8359	13.3565	9.9603
SUB162	0.3	13	4	5	67.052	Alone	pelvis	aceta	3.1782	4.4295	4.2465	3.2483	7.4489	9.7604	9.5585	7.5471
SUB162	0.3	13	4	5	90.1746	Alone	femur	all	4.2505	10.1182	8.566	4.643	7.3668	13.9785	11.7672	7.8292
SUB162	0.3	13	4	5	90.1746	Alone	femur	fem_head	3.3439	5.8802	5.1838	3.5155	5.7762	8.3872	7.6627	5.874
SUB165	0.3	13	4	5	71.7763	Combine	pelvis	all	5.6397	16.2228	13.3558	6.5565	8.0516	17.9512	14.8608	8.8863
SUB165	0.3	13	4	5	71.7763	Combine	pelvis	all_without_sac	4.8494	15.0456	9.9243	5.4435	7.5859	17.8844	13.6064	8.3059
SUB165	0.3	13	4	5	71.7763	Combine	pelvis	isch	2.6029	3.9055	3.7786	2.764	5.9745	8.2961	7.802	6.1542
SUB165	0.3	13	4	5	71.7763	Combine	pelvis	aceta	5.4935	10.4279	8.5878	5.7126	6.8601	12.0889	10.5105	7.1295
SUB165	0.3	13	4	5	71.7763	Combine	femur	all	4.779	9.9596	7.9932	5.1402	11.5658	16.6721	15.6125	11.8491
SUB165	0.3	13	4	5	71.7763	Combine	femur	fem_head	2.8706	4.3466	4.1044	3.018	14.6962	16.6721	16.4735	14.773
SUB165	0.3	13	4	5	67.0117	Alone	pelvis	all	6.0141	16.8873	14.4736	6.9697	8.0516	17.9512	14.8608	8.8863
SUB165	0.3	13	4	5	67.0117	Alone	pelvis	all_without_sac	5.187	15.9002	10.2686	5.762	7.5859	17.8844	13.6064	8.3059
SUB165	0.3	13	4	5	67.0117	Alone	pelvis	isch	2.536	4.0763	3.4038	2.6391	5.9745	8.2961	7.802	6.1542
SUB165	0.3	13	4	5	67.0117	Alone	pelvis	aceta	6.1153	11.0198	9.2886	6.3411	6.8601	12.0889	10.5105	7.1295
SUB165	0.3	13	4	5	90.0315	Alone	femur	all	4.3618	9.6891	7.9389	4.8344	11.5658	16.6721	15.6125	11.8491
SUB165	0.3	13	4	5	90.0315	Alone	femur	fem_head	2.1258	4.7881	3.4585	2.2643	14.6962	16.6721	16.4735	14.773
SUB166	0.3	13	4	5	72.0222	Combine	pelvis	all	3.7735	9.3541	6.3946	4.0802	5.8634	13.0594	10.0469	6.3499
SUB166	0.3	13	4	5	72.0222	Combine	pelvis	all_without_sac	3.8335	9.3541	6.5194	4.1449	6.3505	13.0594	10.2072	6.7669
SUB166	0.3	13	4	5	72.0222	Combine	pelvis	isch	5.7681	8.1088	7.7681	5.8938	7.8259	9.4736	9.2828	7.9049
SUB166	0.3	13	4	5	72.0222	Combine	pelvis	aceta	2.6032	3.692	3.4156	2.6764	5.8136	7.5895	7.1888	5.8632
SUB166	0.3	13	4	5	72.0222	Combine	femur	all	4.1057	9.5251	7.5505	4.5344	4.6898	10.3844	8.1012	5.0871
SUB166	0.3	13	4	5	72.0222	Combine	femur	fem_head	2.8289	6.262	5.4363	3.1563	4.5701	8.1413	7.2674	4.7818
SUB166	0.3	13	4	5	66.8445	Alone	pelvis	all	3.8039	9.591	6.627	4.1356	5.8634	13.0594	10.0469	6.3499
SUB166	0.3	13	4	5	66.8445	Alone	pelvis	all_without_sac	3.8562	9.591	6.747	4.1983	6.3505	13.0594	10.2072	6.7669
SUB166	0.3	13	4	5	66.8445	Alone	pelvis	isch	6.0092	8.5002	8.1335	6.142	7.8259	9.4736	9.2828	7.9049
SUB166	0.3	13	4	5	66.8445	Alone	pelvis	aceta	2.4688	3.9855	3.4338	2.541	5.8136	7.5895	7.1888	5.8632
SUB166	0.3	13	4	5	90.2789	Alone	femur	all	3.8121	7.6665	6.3808	4.0971	4.6898	10.3844	8.1012	5.0871
SUB166	0.3	13	4	5	90.2789	Alone	femur	fem_head	2.5628	5.7636	4.9411	2.8914	4.5701	8.1413	7.2674	4.7818
SUB169	0.3	13	4	5	72.5607	Combine	pelvis	all	6.8002	23.5056	13.4187	7.7022	5.3319	21.5077	11.6704	6.2589
SUB169	0.3	13	4	5	72.5607	Combine	pelvis	all_without_sac	6.6431	23.5056	13.9903	7.6475	5.6893	21.5077	12.4789	6.6499
SUB169	0.3	13	4	5	72.5607	Combine	pelvis	isch	4.0698	5.6596	5.4813	4.1566	3.9365	5.1072	4.6988	3.9732
SUB169	0.3	13	4	5	72.5607	Combine	pelvis	aceta	4.5956	7.9666	6.8456	4.7805	5.7654	9.2204	8.7993	6.0184
SUB169	0.3	13	4	5	72.5607	Combine	femur	all	6.0523	14.0811	12.089	6.7172	5.1455	11.5379	10.3152	5.7758
SUB169	0.3	13	4	5	72.5607	Combine	femur	fem_head	4.4307	6.8527	6.6192	4.6488	5.9075	8.4621	7.878	6.0461
SUB169	0.3	13	4	5	67.6245	Alone	pelvis	all	7.4897	24.0929	14.6629	8.4819	5.3319	21.5077	11.6704	6.2589
SUB169	0.3	13	4	5	67.6245	Alone	pelvis	all_without_sac	7.1305	24.0929	15.1397	8.2217	5.6893	21.5077	12.4789	6.6499
SUB169	0.3	13	4	5	67.6245	Alone	pelvis	isch	4.5385	6.4996	6.2309	4.6462	3.9365	5.1072	4.6988	3.9732
SUB169	0.3	13	4	5	67.6245	Alone	pelvis	aceta	4.4753	8.2742	7.2027	4.6685	5.7654	9.2204	8.7993	6.0184
SUB169	0.3	13	4	5	90.5165	Alone	femur	all	4.697	12.3004	11.1571	5.5801	5.1455	11.5379	10.3152	5.7758
SUB169	0.3	13	4	5	90.5165	Alone	femur	fem_head	3.3718	5.5853	5.0284	3.533	5.9075	8.4621	7.878	6.0461
SUB170	0.3	13	4	5	72.2522	Combine	pelvis	all	5.9428	16.6891	10.6066	6.543	6.3594	13.378	10.8451	6.816
SUB170	0.3	13	4	5	72.2522	Combine	pelvis	all_without_sac	5.572	16.6891	10.522	6.2102	6.5687	13.378	11.1832	7.0303
SUB170	0.3	13	4	5	72.2522	Combine	pelvis	isch	4.1921	7.0099	5.3186	4.2356	5.3669	9.7061	8.0756	5.5814
SUB170	0.3	13	4	5	72.2522	Combine	pelvis	aceta	3.7517	7.0238	6.1902	3.9033	3.3587	5.449	4.8287	3.4422
SUB170	0.3	13	4	5	72.2522	Combine	femur	all	6.1531	11.8283	8.7565	6.3983	9.9533	18.4395	15.6388	10.7847
SUB170	0.3	13	4	5	72.2522	Combine	femur	fem_head	8.158	11.8283	11.4577	8.3894	15.2053	18.4395	18.1292	15.3121
SUB170	0.3	13	4	5	67.4788	Alone	pelvis	all	6.0167	16.978	11.2332	6.5693	6.3594	13.378	10.8451	6.816
SUB170	0.3	13	4	5	67.4788	Alone	pelvis	all_without_sac	5.7888	16.978	11.2316	6.3906	6.5687	13.378	11.1832	7.0303
SUB170	0.3	13	4	5	67.4788	Alone	pelvis	isch	6.0513	8.354	6.9749	6.0817	5.3669	9.7061	8.0756	5.5814
SUB170	0.3	13	4	5	67.4788	Alone	pelvis	aceta	3.9325	7.5387	6.6544	4.1256	3.3587	5.449	4.8287	3.4422
SUB170	0.3	13	4	5	90.1137	Alone	femur	all	5.2671	10.0423	7.1905	5.4433	9.9533	18.4395	15.6388	10.7847
SUB170	0.3	13	4	5	90.1137	Alone	femur	fem_head	6.5885	10.0423	9.6507	6.8465	15.2053	18.4395	18.1292	15.3121
SUB174	0.3	13	4	5	71.885	Combine	pelvis	all	5.2519	15.9145	12.4842	6.1882	7.5187	19.6092	15.4191	8.6473
SUB174	0.3	13	4	5	71.885	Combine	pelvis	all_without_sac	4.5218	14.6015	10.0813	5.1979	6.8845	19.6092	15.3282	8.0215
SUB174	0.3	13	4	5	71.885	Combine	pelvis	isch	2.9239	5.098	4.477	3.0078	8.5043	11.2596	10.7678	8.6189
SUB174	0.3	13	4	5	71.885	Combine	pelvis	aceta	2.9309	5.5999	4.8026	3.0437	2.1932	4.8632	3.7256	2.3249
SUB174	0.3	13	4	5	71.885	Combine	femur	all	4.9946	16.4484	13.252	6.1371	11.1751	17.6367	15.8789	11.781
SUB174	0.3	13	4	5	71.885	Combine	femur	fem_head	2.7771	5.5136	4.9283	3.0353	8.7234	11.6411	11.3114	8.9736
SUB174	0.3	13	4	5	66.8197	Alone	pelvis	all	5.0992	14.6034	11.6302	5.903	7.5187	19.6092	15.4191	8.6473
SUB174	0.3	13	4	5	66.8197	Alone	pelvis	all_without_sac	4.4561	13.399	9.3362	5.0582	6.8845	19.6092	15.3282	8.0215
SUB174	0.3	13	4	5	66.8197	Alone	pelvis	isch	2.5742	5.4846	4.6649	2.7171	8.5043	11.2596	10.7678	8.6189
SUB174	0.3	13	4	5	66.8197	Alone	pelvis	aceta	2.9449	5.8412	5.0012	3.0861	2.1932	4.8632	3.7256	2.3249
SUB174	0.3	13	4	5	89.9132	Alone	femur	all	4.5958	13.7428	11.3758	5.4387	11.1751	17.6367	15.8789	11.781
SUB174	0.3	13	4	5	89.9132	Alone	femur	fem_head	2.9787	5.5179	4.9555	3.1568	8.7234	11.6411	11.3114	8.9736
SUB177	0.3	13	4	5	72.3068	Combine	pelvis	all	6.8554	14.0869	11.8087	7.374	6.9076	13.0978	11.9281	7.4686
SUB177	0.3	13	4	5	72.3068	Combine	pelvis	all_without_sac	6.2384	13.8092	10.1968	6.6766	7.0093	13.0978	12.1208	7.5943
SUB177	0.3	13	4	5	72.3068	Combine	pelvis	isch	9.2011	10.7057	10.4188	9.2444	11.901	12.9877	12.8616	11.9315
SUB177	0.3	13	4	5	72.3068	Combine	pelvis	aceta	3.2018	7.6031	6.7399	3.6967	4.2651	9.1418	8.2074	4.8527
SUB177	0.3	13	4	5	72.3068	Combine	femur	all	6.3171	20.9084	17.5339	7.6665	7.2558	20.8714	17.5277	8.381
SUB177	0.3	13	4	5	72.3068	Combine	femur	fem_head	3.5918	6.2714	5.6888	3.8959	4.7115	6.3858	5.6334	4.7818
SUB177	0.3	13	4	5	66.9308	Alone	pelvis	all	7.1283	14.7193	12.3301	7.6712	6.9076	13.0978	11.9281	7.4686
SUB177	0.3	13	4	5	66.9308	Alone	pelvis	all_without_sac	6.4827	14.4306	10.5174	6.9338	7.0093	13.0978	12.1208	7.5943
SUB177	0.3	13	4	5	66.9308	Alone	pelvis	isch	9.6253	11.3972	11.0692	9.6769	11.901	12.9877	12.8616	11.9315
SUB177	0.3	13	4	5	66.9308	Alone	pelvis	aceta	3.3107	7.9373	7.033	3.8255	4.2651	9.1418	8.2074	4.8527
SUB177	0.3	13	4	5	90.2537	Alone	femur	all	5.4353	17.1546	14.8693	6.5682	7.2558	20.8714	17.5277	8.381
SUB177	0.3	13	4	5	90.2537	Alone	femur	fem_head	2.4853	4.8774	4.1316	2.6427	4.7115	6.3858	5.6334	4.7818
SUB179	0.3	13	4	5	72.1454	Combine	pelvis	all	7.1767	14.2743	12.641	7.828	8.3073	19.5	15.6002	9.3617
SUB179	0.3	13	4	5	72.1454	Combine	pelvis	all_without_sac	6.9683	14.2743	12.0693	7.5699	8.9497	19.5	16.0418	9.9455
SUB179	0.3	13	4	5	72.1454	Combine	pelvis	isch	10.1914	14.2743	13.8353	10.4354	13.8851	16.9542	16.6849	14.0003
SUB179	0.3	13	4	5	72.1454	Combine	pelvis	aceta	4.1491	7.3541	6.6179	4.4133	5.7954	9.4948	9.172	6.2166
SUB179	0.3	13	4	5	72.1454	Combine	femur	all	6.7323	13.5404	11.943	7.1551	9.0691	16.2551	14.5314	9.6089
SUB179	0.3	13	4	5	72.1454	Combine	femur	fem_head	5.0071	6.674	6.3609	5.0679	14.198	16.2551	16.105	14.254
SUB179	0.3	13	4	5	66.6487	Alone	pelvis	all	6.5287	20.1976	15.8362	7.7146	8.3073	19.5	15.6002	9.3617
SUB179	0.3	13	4	5	66.6487	Alone	pelvis	all_without_sac	5.6508	19.711	11.5719	6.4418	8.9497	19.5	16.0418	9.9455
SUB179	0.3	13	4	5	66.6487	Alone	pelvis	isch	5.4344	9.4092	9.0045	5.8789	13.8851	16.9542	16.6849	14.0003
SUB179	0.3	13	4	5	66.6487	Alone	pelvis	aceta	3.4958	5.7157	4.8692	3.5831	5.7954	9.4948	9.172	6.2166
SUB179	0.3	13	4	5	90.0471	Alone	femur	all	4.3932	8.7408	7.4311	4.7023	9.0691	16.2551	14.5314	9.6089
SUB179	0.3	13	4	5	90.0471	Alone	femur	fem_head	3.744	5.9794	5.6803	4.015	14.198	16.2551	16.105	14.254
SUB187	0.3	13	4	5	71.8573	Combine	pelvis	all	6.5674	14.1833	12.0406	7.2859	10.8383	21.7693	16.9857	11.5734
SUB187	0.3	13	4	5	71.8573	Combine	pelvis	all_without_sac	6.9291	14.1792	12.1312	7.5722	11.7166	21.7693	17.2956	12.2587
SUB187	0.3	13	4	5	71.8573	Combine	pelvis	isch	9.5242	12.6649	12.3794	9.7531	13.0446	15.5138	15.2129	13.1406
SUB187	0.3	13	4	5	71.8573	Combine	pelvis	aceta	6.3329	9.2546	8.5804	6.5672	11.852	16.561	15.4395	11.9993
SUB187	0.3	13	4	5	71.8573	Combine	femur	all	7.6053	16.7057	13.1331	8.1348	11.0789	21.7049	19.136	11.7149
SUB187	0.3	13	4	5	71.8573	Combine	femur	fem_head	11.0772	13.4881	13.3242	11.2091	9.6199	11.9453	11.4815	9.6904
SUB187	0.3	13	4	5	66.4004	Alone	pelvis	all	6.6396	15.21	12.5247	7.3914	10.8383	21.7693	16.9857	11.5734
SUB187	0.3	13	4	5	66.4004	Alone	pelvis	all_without_sac	7.0018	15.21	12.6373	7.669	11.7166	21.7693	17.2956	12.2587
SUB187	0.3	13	4	5	66.4004	Alone	pelvis	isch	9.75	13.2013	12.9136	10.0224	13.0446	15.5138	15.2129	13.1406
SUB187	0.3	13	4	5	66.4004	Alone	pelvis	aceta	5.9927	8.9698	8.3218	6.2584	11.852	16.561	15.4395	11.9993
SUB187	0.3	13	4	5	90.2267	Alone	femur	all	5.4849	14.6562	11.1825	6.0546	11.0789	21.7049	19.136	11.7149
SUB187	0.3	13	4	5	90.2267	Alone	femur	fem_head	6.6631	8.4896	7.9158	6.78	9.6199	11.9453	11.4815	9.6904
SUB190	0.3	13	4	5	71.2529	Combine	pelvis	all	5.7819	18.0001	10.6787	6.373	6.5039	18.3728	14.3097	7.4574
SUB190	0.3	13	4	5	71.2529	Combine	pelvis	all_without_sac	5.5215	18.0001	10.486	6.1012	6.5441	18.3728	14.5616	7.5863
SUB190	0.3	13	4	5	71.2529	Combine	pelvis	isch	5.6714	8.0055	7.5889	5.7811	7.9974	11.8882	11.5896	8.2779
SUB190	0.3	13	4	5	71.2529	Combine	pelvis	aceta	6.5737	8.6311	8.0846	6.609	3.9838	6.9301	6.5689	4.2094
SUB190	0.3	13	4	5	71.2529	Combine	femur	all	6.5504	17.0413	12.2735	7.3358	18.644	29.1512	26.4855	19.7149
SUB190	0.3	13	4	5	71.2529	Combine	femur	fem_head	9.3272	11.7777	10.7325	9.3709	21.7226	26.9175	25.9455	21.8743
SUB190	0.3	13	4	5	67.0958	Alone	pelvis	all	5.3248	18.6975	9.8355	5.8655	6.5039	18.3728	14.3097	7.4574
SUB190	0.3	13	4	5	67.0958	Alone	pelvis	all_without_sac	5.3372	18.6975	10.1754	5.9112	6.5441	18.3728	14.5616	7.5863
SUB190	0.3	13	4	5	67.0958	Alone	pelvis	isch	5.0234	7.7994	7.3882	5.2272	7.9974	11.8882	11.5896	8.2779
SUB190	0.3	13	4	5	67.0958	Alone	pelvis	aceta	6.445	8.8573	8.4356	6.5147	3.9838	6.9301	6.5689	4.2094
SUB190	0.3	13	4	5	89.5187	Alone	femur	all	4.8081	10.3517	7.5302	5.0981	18.644	29.1512	26.4855	19.7149
SUB190	0.3	13	4	5	89.5187	Alone	femur	fem_head	6.2329	10.3517	9.1163	6.4316	21.7226	26.9175	25.9455	21.8743
SUB192	0.3	13	4	5	72.0428	Combine	pelvis	all	7.1256	15.4511	11.4555	7.5671	9.0354	21.6592	16.892	10.0419
SUB192	0.3	13	4	5	72.0428	Combine	pelvis	all_without_sac	7.1898	15.4511	11.5707	7.6543	8.6248	21.6592	16.8782	9.6832
SUB192	0.3	13	4	5	72.0428	Combine	pelvis	isch	7.0006	11.0032	10.399	7.1996	8.8641	12.5842	11.7035	9.0175
SUB192	0.3	13	4	5	72.0428	Combine	pelvis	aceta	4.7739	7.2007	6.9535	4.9928	4.1253	6.1969	5.5816	4.2157
SUB192	0.3	13	4	5	72.0428	Combine	femur	all	6.2163	11.4844	10.0757	6.6432	4.7172	10.1916	8.2366	5.0856
SUB192	0.3	13	4	5	72.0428	Combine	femur	fem_head	7.8381	11.4844	10.6544	8.0318	2.6292	4.9351	3.8844	2.7384
SUB192	0.3	13	4	5	66.8679	Alone	pelvis	all	8.2592	18.1458	14.3609	8.8549	9.0354	21.6592	16.892	10.0419
SUB192	0.3	13	4	5	66.8679	Alone	pelvis	all_without_sac	8.3924	18.1458	14.6593	9.0118	8.6248	21.6592	16.8782	9.6832
SUB192	0.3	13	4	5	66.8679	Alone	pelvis	isch	11.3263	15.5076	14.6162	11.456	8.8641	12.5842	11.7035	9.0175
SUB192	0.3	13	4	5	66.8679	Alone	pelvis	aceta	5.7147	8.2856	8.018	6.0179	4.1253	6.1969	5.5816	4.2157
SUB192	0.3	13	4	5	90.2339	Alone	femur	all	3.5832	7.3305	6.2355	3.884	4.7172	10.1916	8.2366	5.0856
SUB192	0.3	13	4	5	90.2339	Alone	femur	fem_head	3.5017	6.5175	5.3851	3.6893	2.6292	4.9351	3.8844	2.7384
SUB195	0.3	13	4	5	72.3449	Combine	pelvis	all	6.122	15.7994	10.7438	6.5483	5.6792	14.7844	9.8667	6.0721
SUB195	0.3	13	4	5	72.3449	Combine	pelvis	all_without_sac	6.3184	15.7994	10.8976	6.7831	5.7059	14.7844	10.0355	6.1632
SUB195	0.3	13	4	5	72.3449	Combine	pelvis	isch	5.0298	7.3313	6.7808	5.1886	4.1165	6.5966	5.9694	4.2803
SUB195	0.3	13	4	5	72.3449	Combine	pelvis	aceta	5.3519	7.6661	7.1065	5.4533	5.4252	7.8223	7.2517	5.5332
SUB195	0.3	13	4	5	72.3449	Combine	femur	all	5.9646	13.9473	9.4225	6.3475	7.1466	14.6787	10.1926	7.4218
SUB195	0.3	13	4	5	72.3449	Combine	femur	fem_head	4.6533	7.2171	6.9991	4.8882	7.0794	10.2477	9.8336	7.2586
SUB195	0.3	13	4	5	67.2623	Alone	pelvis	all	5.6748	13.8522	9.1793	6.0632	5.6792	14.7844	9.8667	6.0721
SUB195	0.3	13	4	5	67.2623	Alone	pelvis	all_without_sac	5.5252	13.8522	9.3836	5.9644	5.7059	14.7844	10.0355	6.1632
SUB195	0.3	13	4	5	67.2623	Alone	pelvis	isch	4.1651	7.0438	6.2985	4.2953	4.1165	6.5966	5.9694	4.2803
SUB195	0.3	13	4	5	67.2623	Alone	pelvis	aceta	5.4905	7.3761	7.1984	5.6207	5.4252	7.8223	7.2517	5.5332
SUB195	0.3	13	4	5	90.235	Alone	femur	all	4.4487	11.2974	7.5197	4.7567	7.1466	14.6787	10.1926	7.4218
SUB195	0.3	13	4	5	90.235	Alone	femur	fem_head	3.4169	4.7455	4.5428	3.4935	7.0794	10.2477	9.8336	7.2586
SUB196	0.3	13	4	5	71.9818	Combine	pelvis	all	6.5137	21.7617	14.9155	7.4042	7.7091	21.2079	15.8076	8.6975
SUB196	0.3	13	4	5	71.9818	Combine	pelvis	all_without_sac	5.7995	21.7617	12.761	6.541	6.8325	21.2079	13.3972	7.6998
SUB196	0.3	13	4	5	71.9818	Combine	pelvis	isch	6.1111	7.519	7.2384	6.1595	11.9599	13.9961	13.8111	12.0523
SUB196	0.3	13	4	5	71.9818	Combine	pelvis	aceta	4.9028	6.7991	6.5973	5.0869	4.1309	6.1905	5.6655	4.2366
SUB196	0.3	13	4	5	71.9818	Combine	femur	all	4.0781	10.2672	7.7206	4.51	8.5226	14.6554	12.6179	8.7202
SUB196	0.3	13	4	5	71.9818	Combine	femur	fem_head	4.9788	7.6693	6.9186	5.1395	11.5285	14.6554	14.0637	11.6554
SUB196	0.3	13	4	5	66.8752	Alone	pelvis	all	6.6031	22.5318	15.5789	7.5874	7.7091	21.2079	15.8076	8.6975
SUB196	0.3	13	4	5	66.8752	Alone	pelvis	all_without_sac	5.8151	22.5318	13.1511	6.6375	6.8325	21.2079	13.3972	7.6998
SUB196	0.3	13	4	5	66.8752	Alone	pelvis	isch	6.4726	8.0472	7.7852	6.5258	11.9599	13.9961	13.8111	12.0523
SUB196	0.3	13	4	5	66.8752	Alone	pelvis	aceta	5.0062	6.8424	6.6175	5.1736	4.1309	6.1905	5.6655	4.2366
SUB196	0.3	13	4	5	90.2434	Alone	femur	all	4.2809	11.7404	9.2791	4.961	8.5226	14.6554	12.6179	8.7202
SUB196	0.3	13	4	5	90.2434	Alone	femur	fem_head	3.3645	6.9945	6.263	3.7574	11.5285	14.6554	14.0637	11.6554
SUB200	0.3	13	4	5	71.4765	Combine	pelvis	all	5.3458	12.7509	8.7095	5.7666	6.7972	15.2422	11.6668	7.3191
SUB200	0.3	13	4	5	71.4765	Combine	pelvis	all_without_sac	5.3207	9.4857	8.4549	5.6808	7.08	15.2422	11.8658	7.6071
SUB200	0.3	13	4	5	71.4765	Combine	pelvis	isch	5.7351	8.9481	8.6667	5.9514	10.7231	15.2422	14.5814	10.8906
SUB200	0.3	13	4	5	71.4765	Combine	pelvis	aceta	7.8584	9.4857	9.3484	7.9708	7.9633	10.9059	10.6237	8.209
SUB200	0.3	13	4	5	71.4765	Combine	femur	all	6.1744	14.8181	11.0581	6.6502	14.7549	23.8938	21.5336	15.4656
SUB200	0.3	13	4	5	71.4765	Combine	femur	fem_head	6.7777	9.4906	8.9377	6.896	13.6966	15.8964	15.5806	13.7509
SUB200	0.3	13	4	5	66.8614	Alone	pelvis	all	5.3232	11.4564	8.8763	5.7432	6.7972	15.2422	11.6668	7.3191
SUB200	0.3	13	4	5	66.8614	Alone	pelvis	all_without_sac	5.4711	11.4564	8.8157	5.8518	7.08	15.2422	11.8658	7.6071
SUB200	0.3	13	4	5	66.8614	Alone	pelvis	isch	7.8468	11.4564	10.9628	8.019	10.7231	15.2422	14.5814	10.8906
SUB200	0.3	13	4	5	66.8614	Alone	pelvis	aceta	7.4488	9.1487	8.9886	7.6053	7.9633	10.9059	10.6237	8.209
SUB200	0.3	13	4	5	90.0238	Alone	femur	all	6.5093	16.5966	13.2085	7.2426	14.7549	23.8938	21.5336	15.4656
SUB200	0.3	13	4	5	90.0238	Alone	femur	fem_head	5.0281	6.8865	6.6237	5.1809	13.6966	15.8964	15.5806	13.7509
SUB212	0.3	13	4	5	72.1939	Combine	pelvis	all	5.784	16.0537	12.3709	6.6169	10.1096	19.5971	16.8845	10.5776
SUB212	0.3	13	4	5	72.1939	Combine	pelvis	all_without_sac	5.1611	16.0537	10.2309	5.8031	10.0843	19.5971	17.2017	10.5948
SUB212	0.3	13	4	5	72.1939	Combine	pelvis	isch	6.5151	8.2199	7.9355	6.6074	7.9675	8.9807	8.7385	7.9841
SUB212	0.3	13	4	5	72.1939	Combine	pelvis	aceta	5.0371	6.1477	5.9819	5.0805	9.0102	10.6182	9.945	9.027
SUB212	0.3	13	4	5	72.1939	Combine	femur	all	6.0888	11.6029	10.2016	6.4477	5.3224	10.7854	8.4026	5.7046
SUB212	0.3	13	4	5	72.1939	Combine	femur	fem_head	4.4026	6.5501	5.9903	4.5355	2.0802	3.9483	3.3197	2.1902
SUB212	0.3	13	4	5	66.2958	Alone	pelvis	all	5.168	15.7349	12.4013	6.1806	10.1096	19.5971	16.8845	10.5776
SUB212	0.3	13	4	5	66.2958	Alone	pelvis	all_without_sac	4.5407	14.0694	10.4622	5.2878	10.0843	19.5971	17.2017	10.5948
SUB212	0.3	13	4	5	66.2958	Alone	pelvis	isch	4.3495	5.2281	5.0126	4.3699	7.9675	8.9807	8.7385	7.9841
SUB212	0.3	13	4	5	66.2958	Alone	pelvis	aceta	5.1272	5.9652	5.7556	5.1442	9.0102	10.6182	9.945	9.027
SUB212	0.3	13	4	5	90.4049	Alone	femur	all	5.3353	10.5076	8.3401	5.7399	5.3224	10.7854	8.4026	5.7046
SUB212	0.3	13	4	5	90.4049	Alone	femur	fem_head	1.634	3.1205	2.4786	1.7185	2.0802	3.9483	3.3197	2.1902
SUB213	0.3	13	4	5	72.3006	Combine	pelvis	all	7.504	19.9572	17.9041	8.7343	7.8383	22.0318	18.3653	8.9419
SUB213	0.3	13	4	5	72.3006	Combine	pelvis	all_without_sac	5.953	18.2584	10.902	6.5365	6.4718	18.3765	10.925	6.9633
SUB213	0.3	13	4	5	72.3006	Combine	pelvis	isch	4.3003	7.1429	6.3148	4.5452	5.4368	7.7697	7.3813	5.6267
SUB213	0.3	13	4	5	72.3006	Combine	pelvis	aceta	7.7818	9.1978	8.8347	7.8399	8.2446	9.6791	9.4244	8.3285
SUB213	0.3	13	4	5	72.3006	Combine	femur	all	4.6593	8.8444	7.7352	4.9564	4.4667	12.261	10.2801	5.0714
SUB213	0.3	13	4	5	72.3006	Combine	femur	fem_head	6.0709	8.0706	7.7994	6.2051	9.8965	12.261	11.9748	9.9982
SUB213	0.3	13	4	5	67.2294	Alone	pelvis	all	7.417	20.354	18.3305	8.7645	7.8383	22.0318	18.3653	8.9419
SUB213	0.3	13	4	5	67.2294	Alone	pelvis	all_without_sac	5.7843	18.4859	10.9859	6.4249	6.4718	18.3765	10.925	6.9633
SUB213	0.3	13	4	5	67.2294	Alone	pelvis	isch	3.6093	6.2985	5.514	3.8861	5.4368	7.7697	7.3813	5.6267
SUB213	0.3	13	4	5	67.2294	Alone	pelvis	aceta	7.5116	9.3708	8.8328	7.5754	8.2446	9.6791	9.4244	8.3285
SUB213	0.3	13	4	5	90.3491	Alone	femur	all	4.9333	9.3043	7.9722	5.1881	4.4667	12.261	10.2801	5.0714
SUB213	0.3	13	4	5	90.3491	Alone	femur	fem_head	3.8709	6.1289	5.1735	3.9833	9.8965	12.261	11.9748	9.9982
SUB002	0.3	13	4	10	85.0431	Combine	pelvis	all	5.1507	12.2633	8.7178	5.5633	6.5564	13.8978	11.2077	7.0742
SUB002	0.3	13	4	10	85.0431	Combine	pelvis	all_without_sac	4.7725	12.2633	8.6632	5.1954	6.6953	13.8978	11.3915	7.2457
SUB002	0.3	13	4	10	85.0431	Combine	pelvis	isch	3.1337	4.72	4.5692	3.225	10.3994	11.6377	11.5104	10.4294
SUB002	0.3	13	4	10	85.0431	Combine	pelvis	aceta	3.293	5.8602	5.3486	3.4516	6.6148	9.4321	9.1575	6.8323
SUB002	0.3	13	4	10	85.0431	Combine	femur	all	5.9467	12.559	11.1173	6.73	5.2996	10.3964	9.351	5.8646
SUB002	0.3	13	4	10	85.0431	Combine	femur	fem_head	2.7	4.7772	4.2758	2.8396	4.1703	6.3963	6.0338	4.3339
SUB002	0.3	13	4	10	84.6949	Alone	pelvis	all	4.4643	9.7486	7.9376	4.8876	6.5564	13.8978	11.2077	7.0742
SUB002	0.3	13	4	10	84.6949	Alone	pelvis	all_without_sac	4.1056	9.7486	7.978	4.5357	6.6953	13.8978	11.3915	7.2457
SUB002	0.3	13	4	10	84.6949	Alone	pelvis	isch	3.8023	5.5525	5.3104	3.8979	10.3994	11.6377	11.5104	10.4294
SUB002	0.3	13	4	10	84.6949	Alone	pelvis	aceta	2.6654	5.3926	4.9735	2.8806	6.6148	9.4321	9.1575	6.8323
SUB002	0.3	13	4	10	96.1493	Alone	femur	all	4.2447	9.1559	7.9027	4.7249	5.2996	10.3964	9.351	5.8646
SUB002	0.3	13	4	10	96.1493	Alone	femur	fem_head	2.038	3.8878	3.4309	2.1884	4.1703	6.3963	6.0338	4.3339
SUB004	0.3	13	4	10	85.3155	Combine	pelvis	all	5.593	11.8735	8.7604	5.9367	6.9073	17.1688	12.929	7.5768
SUB004	0.3	13	4	10	85.3155	Combine	pelvis	all_without_sac	5.3425	11.8735	8.7121	5.7019	6.3546	17.1688	12.1891	6.9655
SUB004	0.3	13	4	10	85.3155	Combine	pelvis	isch	6.5625	8.605	7.5725	6.6122	6.4098	7.3514	7.2282	6.4293
SUB004	0.3	13	4	10	85.3155	Combine	pelvis	aceta	5.7664	10.8831	9.4723	5.9996	5.5337	8.7224	7.7439	5.6437
SUB004	0.3	13	4	10	85.3155	Combine	femur	all	5.8892	16.0172	12.0675	6.7345	5.8251	12.422	10.1567	6.2987
SUB004	0.3	13	4	10	85.3155	Combine	femur	fem_head	1.9887	3.9536	3.5385	2.15	4.0119	5.7316	5.3607	4.0943
SUB004	0.3	13	4	10	84.8399	Alone	pelvis	all	5.3806	11.4057	8.3535	5.7008	6.9073	17.1688	12.929	7.5768
SUB004	0.3	13	4	10	84.8399	Alone	pelvis	all_without_sac	5.1419	11.4057	8.2618	5.4726	6.3546	17.1688	12.1891	6.9655
SUB004	0.3	13	4	10	84.8399	Alone	pelvis	isch	6.3809	8.4432	7.2551	6.4212	6.4098	7.3514	7.2282	6.4293
SUB004	0.3	13	4	10	84.8399	Alone	pelvis	aceta	5.7949	10.3517	9.0533	5.9904	5.5337	8.7224	7.7439	5.6437
SUB004	0.3	13	4	10	96.2479	Alone	femur	all	6.1441	12.407	11.6434	6.8109	5.8251	12.422	10.1567	6.2987
SUB004	0.3	13	4	10	96.2479	Alone	femur	fem_head	2.957	4.9246	4.66	3.1011	4.0119	5.7316	5.3607	4.0943
SUB007	0.3	13	4	10	85.0832	Combine	pelvis	all	6.3023	14.2975	12.7841	7.0974	7.4624	17.9762	16.0546	8.7636
SUB007	0.3	13	4	10	85.0832	Combine	pelvis	all_without_sac	5.4689	13.7267	10.7679	6.106	6.1064	16.6006	13.6912	7.0842
SUB007	0.3	13	4	10	85.0832	Combine	pelvis	isch	6.1949	8.2557	7.9855	6.2699	3.8829	5.3991	5.1718	3.9486
SUB007	0.3	13	4	10	85.0832	Combine	pelvis	aceta	3.8223	4.8423	4.5523	3.8576	5.2111	6.8324	6.3698	5.2709
SUB007	0.3	13	4	10	85.0832	Combine	femur	all	5.6528	12.7044	11.1611	6.08	4.7638	8.1792	7.1865	5.0093
SUB007	0.3	13	4	10	85.0832	Combine	femur	fem_head	4.0855	5.8325	5.4398	4.1624	4.2524	6.1995	5.7749	4.3653
SUB007	0.3	13	4	10	84.6869	Alone	pelvis	all	6.6384	15.5568	13.8902	7.5074	7.4624	17.9762	16.0546	8.7636
SUB007	0.3	13	4	10	84.6869	Alone	pelvis	all_without_sac	5.7718	15.5568	11.7718	6.4636	6.1064	16.6006	13.6912	7.0842
SUB007	0.3	13	4	10	84.6869	Alone	pelvis	isch	6.8799	8.6704	8.4659	6.9426	3.8829	5.3991	5.1718	3.9486
SUB007	0.3	13	4	10	84.6869	Alone	pelvis	aceta	3.5176	4.6182	4.4249	3.5589	5.2111	6.8324	6.3698	5.2709
SUB007	0.3	13	4	10	96.1679	Alone	femur	all	4.6846	11.3984	9.2555	5.1783	4.7638	8.1792	7.1865	5.0093
SUB007	0.3	13	4	10	96.1679	Alone	femur	fem_head	2.5357	4.041	3.3446	2.5888	4.2524	6.1995	5.7749	4.3653
SUB010	0.3	13	4	10	84.9752	Combine	pelvis	all	4.9831	14.1935	9.3171	5.4372	6.7323	13.5609	11.1943	7.1413
SUB010	0.3	13	4	10	84.9752	Combine	pelvis	all_without_sac	4.8811	14.1935	8.819	5.2863	6.5187	13.5609	10.7772	6.8881
SUB010	0.3	13	4	10	84.9752	Combine	pelvis	isch	6.4721	9.6302	9.2372	6.6645	9.0255	11.8808	11.5334	9.1309
SUB010	0.3	13	4	10	84.9752	Combine	pelvis	aceta	4.9792	7.5542	6.9132	5.1016	5.8476	8.3791	7.7095	5.9322
SUB010	0.3	13	4	10	84.9752	Combine	femur	all	5.9039	17.6625	13.2251	6.7876	9.0113	15.3966	12.7103	9.2378
SUB010	0.3	13	4	10	84.9752	Combine	femur	fem_head	4.9767	6.8095	6.6312	5.1092	10.3338	12.8656	12.4476	10.4153
SUB010	0.3	13	4	10	84.7639	Alone	pelvis	all	5.0283	15.2889	9.7848	5.5409	6.7323	13.5609	11.1943	7.1413
SUB010	0.3	13	4	10	84.7639	Alone	pelvis	all_without_sac	4.8832	15.2889	8.9241	5.3507	6.5187	13.5609	10.7772	6.8881
SUB010	0.3	13	4	10	84.7639	Alone	pelvis	isch	6.4007	9.6345	9.2744	6.6069	9.0255	11.8808	11.5334	9.1309
SUB010	0.3	13	4	10	84.7639	Alone	pelvis	aceta	5.2785	7.8787	7.2191	5.4071	5.8476	8.3791	7.7095	5.9322
SUB010	0.3	13	4	10	96.1365	Alone	femur	all	4.931	14.4399	11.5902	5.9248	9.0113	15.3966	12.7103	9.2378
SUB010	0.3	13	4	10	96.1365	Alone	femur	fem_head	1.966	3.0072	2.7196	2.0119	10.3338	12.8656	12.4476	10.4153
SUB011	0.3	13	4	10	85.3726	Combine	pelvis	all	7.3155	19.1352	16.6347	8.3338	7.5193	18.7957	15.0194	8.4151
SUB011	0.3	13	4	10	85.3726	Combine	pelvis	all_without_sac	6.3552	19.1352	12.3834	7.058	7.036	18.7957	14.9847	7.8542
SUB011	0.3	13	4	10	85.3726	Combine	pelvis	isch	5.2247	8.1153	7.8017	5.5815	7.3401	11.0886	10.3992	7.5552
SUB011	0.3	13	4	10	85.3726	Combine	pelvis	aceta	5.5105	7.3291	6.6751	5.6175	4.7581	5.8156	5.7476	4.838
SUB011	0.3	13	4	10	85.3726	Combine	femur	all	5.4528	8.8012	7.7339	5.635	6.9686	10.7382	10.1306	7.2637
SUB011	0.3	13	4	10	85.3726	Combine	femur	fem_head	6.0905	7.7901	7.4612	6.1333	7.9685	10.7382	10.1785	8.0546
SUB011	0.3	13	4	10	84.8308	Alone	pelvis	all	7.5851	19.7493	17.9444	8.8011	7.5193	18.7957	15.0194	8.4151
SUB011	0.3	13	4	10	84.8308	Alone	pelvis	all_without_sac	6.444	19.7493	13.7369	7.2866	7.036	18.7957	14.9847	7.8542
SUB011	0.3	13	4	10	84.8308	Alone	pelvis	isch	4.9271	8.1769	7.92	5.318	7.3401	11.0886	10.3992	7.5552
SUB011	0.3	13	4	10	84.8308	Alone	pelvis	aceta	5.3117	6.3866	6.2351	5.3576	4.7581	5.8156	5.7476	4.838
SUB011	0.3	13	4	10	96.1105	Alone	femur	all	3.6899	7.6023	6.3241	3.9717	6.9686	10.7382	10.1306	7.2637
SUB011	0.3	13	4	10	96.1105	Alone	femur	fem_head	2.5607	5.3007	4.7961	2.8697	7.9685	10.7382	10.1785	8.0546
SUB012	0.3	13	4	10	84.9617	Combine	pelvis	all	6.9433	16.66	11.667	7.5585	9.3532	18.6676	14.8584	9.8691
SUB012	0.3	13	4	10	84.9617	Combine	pelvis	all_without_sac	6.5281	16.66	11.3052	7.1547	9.1411	18.6676	13.7797	9.541
SUB012	0.3	13	4	10	84.9617	Combine	pelvis	isch	8.7416	11.4941	11.3863	9.0639	9.4282	11.2731	10.8366	9.4572
SUB012	0.3	13	4	10	84.9617	Combine	pelvis	aceta	6.4162	8.283	7.9878	6.5234	7.8356	8.7817	8.6886	7.8509
SUB012	0.3	13	4	10	84.9617	Combine	femur	all	6.2318	14.1461	12.4168	6.9466	8.2089	15.7352	15.0302	8.9679
SUB012	0.3	13	4	10	84.9617	Combine	femur	fem_head	2.6311	4.3135	3.9372	2.7401	8.1041	11.1478	10.737	8.2694
SUB012	0.3	13	4	10	84.5899	Alone	pelvis	all	6.3166	16.6837	11.0035	6.8827	9.3532	18.6676	14.8584	9.8691
SUB012	0.3	13	4	10	84.5899	Alone	pelvis	all_without_sac	6.329	16.6837	11.1123	6.9274	9.1411	18.6676	13.7797	9.541
SUB012	0.3	13	4	10	84.5899	Alone	pelvis	isch	8.1868	11.4417	11.051	8.5723	9.4282	11.2731	10.8366	9.4572
SUB012	0.3	13	4	10	84.5899	Alone	pelvis	aceta	6.9566	8.4691	8.2815	7.0525	7.8356	8.7817	8.6886	7.8509
SUB012	0.3	13	4	10	96.0693	Alone	femur	all	6.4136	14.6188	13.3101	7.3654	8.2089	15.7352	15.0302	8.9679
SUB012	0.3	13	4	10	96.0693	Alone	femur	fem_head	1.9898	4.1004	3.4673	2.151	8.1041	11.1478	10.737	8.2694
SUB016	0.3	13	4	10	84.9136	Combine	pelvis	all	5.6022	21.0002	16.0481	7.1663	6.6386	23.021	15.263	7.7426
SUB016	0.3	13	4	10	84.9136	Combine	pelvis	all_without_sac	5.1619	21.0002	16.6209	6.837	6.5068	23.021	15.9707	7.7359
SUB016	0.3	13	4	10	84.9136	Combine	pelvis	isch	2.8759	4.162	3.9534	3.0145	6.1432	8.2472	7.9722	6.2959
SUB016	0.3	13	4	10	84.9136	Combine	pelvis	aceta	3.8629	6.7442	6.3315	4.0905	2.8695	5.0166	4.5292	3.0886
SUB016	0.3	13	4	10	84.9136	Combine	femur	all	4.0456	10.1826	7.899	4.5163	13.7527	22.1811	20.4062	14.5001
SUB016	0.3	13	4	10	84.9136	Combine	femur	fem_head	5.8826	8.8983	8.365	6.2132	19.8328	22.1811	21.9721	19.8933
SUB016	0.3	13	4	10	85.0771	Alone	pelvis	all	5.4883	20.7745	15.4568	6.9879	6.6386	23.021	15.263	7.7426
SUB016	0.3	13	4	10	85.0771	Alone	pelvis	all_without_sac	5.1551	20.7745	15.9981	6.7345	6.5068	23.021	15.9707	7.7359
SUB016	0.3	13	4	10	85.0771	Alone	pelvis	isch	3.3569	5.0402	4.783	3.5624	6.1432	8.2472	7.9722	6.2959
SUB016	0.3	13	4	10	85.0771	Alone	pelvis	aceta	3.5737	6.5361	6.0042	3.7935	2.8695	5.0166	4.5292	3.0886
SUB016	0.3	13	4	10	96.0148	Alone	femur	all	4.4155	9.7625	7.2878	4.7648	13.7527	22.1811	20.4062	14.5001
SUB016	0.3	13	4	10	96.0148	Alone	femur	fem_head	3.0074	5.2753	4.8876	3.2926	19.8328	22.1811	21.9721	19.8933
SUB018	0.3	13	4	10	84.6656	Combine	pelvis	all	4.9024	12.3958	11.0282	5.56	7.4756	16.1453	14.0559	8.1833
SUB018	0.3	13	4	10	84.6656	Combine	pelvis	all_without_sac	4.5047	12.3187	8.6503	5.0378	7.0151	16.1453	13.6589	7.7145
SUB018	0.3	13	4	10	84.6656	Combine	pelvis	isch	4.2326	6.9231	6.7454	4.4984	6.5863	8.795	8.3829	6.6983
SUB018	0.3	13	4	10	84.6656	Combine	pelvis	aceta	5.5214	7.273	6.8544	5.5696	6.9759	9.0952	8.8567	7.0383
SUB018	0.3	13	4	10	84.6656	Combine	femur	all	6.1696	13.5644	10.0889	6.6063	15.0838	20.331	19.5786	15.6081
SUB018	0.3	13	4	10	84.6656	Combine	femur	fem_head	4.792	7.6967	7.4284	5.1225	17.5112	20.331	20.1402	17.6019
SUB018	0.3	13	4	10	84.7618	Alone	pelvis	all	4.9698	11.8708	9.6427	5.4821	7.4756	16.1453	14.0559	8.1833
SUB018	0.3	13	4	10	84.7618	Alone	pelvis	all_without_sac	4.5512	11.8708	8.7021	4.9985	7.0151	16.1453	13.6589	7.7145
SUB018	0.3	13	4	10	84.7618	Alone	pelvis	isch	4.1948	6.5147	6.3541	4.3808	6.5863	8.795	8.3829	6.6983
SUB018	0.3	13	4	10	84.7618	Alone	pelvis	aceta	4.5923	6.4616	6.0854	4.6577	6.9759	9.0952	8.8567	7.0383
SUB018	0.3	13	4	10	95.9697	Alone	femur	all	4.6949	9.8915	8.2046	5.1225	15.0838	20.331	19.5786	15.6081
SUB018	0.3	13	4	10	95.9697	Alone	femur	fem_head	2.7925	4.9288	4.5851	2.993	17.5112	20.331	20.1402	17.6019
SUB019	0.3	13	4	10	84.8925	Combine	pelvis	all	7.0753	21.0211	16.1857	8.176	6.1129	18.01	13.301	6.8935
SUB019	0.3	13	4	10	84.8925	Combine	pelvis	all_without_sac	6.0785	21.0211	12.2725	6.835	6.2507	18.01	13.7345	7.0795
SUB019	0.3	13	4	10	84.8925	Combine	pelvis	isch	3.6668	6.0876	5.6521	3.8611	5.0791	7.7312	7.3029	5.2497
SUB019	0.3	13	4	10	84.8925	Combine	pelvis	aceta	5.9026	8.5667	8.0745	6.0256	5.0811	9.2534	7.9715	5.4806
SUB019	0.3	13	4	10	84.8925	Combine	femur	all	6.9267	17.6669	14.8223	7.8266	9.8242	16.3964	15.0704	10.3072
SUB019	0.3	13	4	10	84.8925	Combine	femur	fem_head	4.1946	6.5439	6.2795	4.3754	9.0432	11.3919	11.0426	9.1282
SUB019	0.3	13	4	10	85.0865	Alone	pelvis	all	6.9177	19.6881	16.284	7.9894	6.1129	18.01	13.301	6.8935
SUB019	0.3	13	4	10	85.0865	Alone	pelvis	all_without_sac	6.0955	19.6881	10.9929	6.7607	6.2507	18.01	13.7345	7.0795
SUB019	0.3	13	4	10	85.0865	Alone	pelvis	isch	3.0098	5.9601	5.4487	3.3707	5.0791	7.7312	7.3029	5.2497
SUB019	0.3	13	4	10	85.0865	Alone	pelvis	aceta	5.8265	9.26	8.6118	6.0197	5.0811	9.2534	7.9715	5.4806
SUB019	0.3	13	4	10	96.1109	Alone	femur	all	5.8445	13.166	10.8899	6.3847	9.8242	16.3964	15.0704	10.3072
SUB019	0.3	13	4	10	96.1109	Alone	femur	fem_head	2.8221	4.1779	3.9967	2.9264	9.0432	11.3919	11.0426	9.1282
SUB023	0.3	13	4	10	85.1717	Combine	pelvis	all	6.2439	14.9804	11.1555	6.8144	7.4501	16.8003	12.7929	8.0432
SUB023	0.3	13	4	10	85.1717	Combine	pelvis	all_without_sac	6.1437	14.9804	11.4829	6.7979	7.2169	16.8003	13.1641	7.8444
SUB023	0.3	13	4	10	85.1717	Combine	pelvis	isch	8.1368	10.6218	10.3211	8.2224	7.4651	11.3213	10.9487	7.7009
SUB023	0.3	13	4	10	85.1717	Combine	pelvis	aceta	6.234	14.5368	12.5871	6.8462	5.4921	14.6234	12.5837	6.2416
SUB023	0.3	13	4	10	85.1717	Combine	femur	all	4.5129	8.7148	7.8127	4.8827	3.1883	6.9284	5.2426	3.4029
SUB023	0.3	13	4	10	85.1717	Combine	femur	fem_head	4.1127	6.9174	5.4247	4.2418	4.3237	6.9284	6.1816	4.499
SUB023	0.3	13	4	10	85.0936	Alone	pelvis	all	6.1089	14.319	10.7273	6.6603	7.4501	16.8003	12.7929	8.0432
SUB023	0.3	13	4	10	85.0936	Alone	pelvis	all_without_sac	5.9169	14.319	11.0269	6.5359	7.2169	16.8003	13.1641	7.8444
SUB023	0.3	13	4	10	85.0936	Alone	pelvis	isch	7.9089	10.2597	9.9239	7.9894	7.4651	11.3213	10.9487	7.7009
SUB023	0.3	13	4	10	85.0936	Alone	pelvis	aceta	6.3884	14.0085	12.1764	6.9371	5.4921	14.6234	12.5837	6.2416
SUB023	0.3	13	4	10	96.1591	Alone	femur	all	3.7098	7.8186	5.9044	3.9649	3.1883	6.9284	5.2426	3.4029
SUB023	0.3	13	4	10	96.1591	Alone	femur	fem_head	2.9233	5.9835	4.5083	3.112	4.3237	6.9284	6.1816	4.499
SUB024	0.3	13	4	10	85.149	Combine	pelvis	all	8.0032	26.8916	16.14	9.0113	9.5126	25.2747	17.6131	10.5262
SUB024	0.3	13	4	10	85.149	Combine	pelvis	all_without_sac	8.1092	26.8916	16.6713	9.1276	9.1058	25.2747	18.004	10.1937
SUB024	0.3	13	4	10	85.149	Combine	pelvis	isch	10.3865	11.9977	11.518	10.4183	11.1185	13.0911	12.7785	11.1953
SUB024	0.3	13	4	10	85.149	Combine	pelvis	aceta	5.0502	7.7809	6.8711	5.1018	3.3532	5.4794	5.1489	3.5075
SUB024	0.3	13	4	10	85.149	Combine	femur	all	6.2624	16.1353	12.8218	7.1239	9.3914	17.9908	15.7615	10.0753
SUB024	0.3	13	4	10	85.149	Combine	femur	fem_head	5.5111	8.7386	8.3704	5.8211	7.4514	12.1078	11.8084	8.1695
SUB024	0.3	13	4	10	85.0753	Alone	pelvis	all	7.7949	26.3303	15.3127	8.7375	9.5126	25.2747	17.6131	10.5262
SUB024	0.3	13	4	10	85.0753	Alone	pelvis	all_without_sac	7.9535	26.3303	15.7755	8.9072	9.1058	25.2747	18.004	10.1937
SUB024	0.3	13	4	10	85.0753	Alone	pelvis	isch	9.8008	11.5253	11.0205	9.8446	11.1185	13.0911	12.7785	11.1953
SUB024	0.3	13	4	10	85.0753	Alone	pelvis	aceta	4.8761	7.5618	6.7321	4.928	3.3532	5.4794	5.1489	3.5075
SUB024	0.3	13	4	10	96.1869	Alone	femur	all	5.6293	15.0812	12.4524	6.5867	9.3914	17.9908	15.7615	10.0753
SUB024	0.3	13	4	10	96.1869	Alone	femur	fem_head	5.0919	8.1854	7.9304	5.3984	7.4514	12.1078	11.8084	8.1695
SUB025	0.3	13	4	10	84.4249	Combine	pelvis	all	7.7665	17.0246	13.6732	8.4107	11.39	25.7128	21.8944	12.531
SUB025	0.3	13	4	10	84.4249	Combine	pelvis	all_without_sac	7.9327	17.0246	14.2057	8.5837	11.6809	25.7128	22.181	12.9024
SUB025	0.3	13	4	10	84.4249	Combine	pelvis	isch	14.1909	17.0246	16.7528	14.3574	10.6933	13.9369	13.3739	10.8158
SUB025	0.3	13	4	10	84.4249	Combine	pelvis	aceta	6.8601	9.196	8.5846	6.9422	7.136	10.9849	10.662	7.4827
SUB025	0.3	13	4	10	84.4249	Combine	femur	all	6.9696	14.4142	11.4066	7.3767	18.0096	33.5886	28.2234	19.1134
SUB025	0.3	13	4	10	84.4249	Combine	femur	fem_head	7.8797	11.9202	11.5618	8.2585	12.267	18.501	16.1153	12.5776
SUB025	0.3	13	4	10	84.3958	Alone	pelvis	all	6.9101	14.9412	12.8269	7.5888	11.39	25.7128	21.8944	12.531
SUB025	0.3	13	4	10	84.3958	Alone	pelvis	all_without_sac	6.9501	14.9412	13.1251	7.6643	11.6809	25.7128	22.181	12.9024
SUB025	0.3	13	4	10	84.3958	Alone	pelvis	isch	12.4868	14.9412	14.6571	12.632	10.6933	13.9369	13.3739	10.8158
SUB025	0.3	13	4	10	84.3958	Alone	pelvis	aceta	6.9617	9.9667	9.1493	7.0419	7.136	10.9849	10.662	7.4827
SUB025	0.3	13	4	10	95.8601	Alone	femur	all	5.5704	12.6041	9.5657	5.9405	18.0096	33.5886	28.2234	19.1134
SUB025	0.3	13	4	10	95.8601	Alone	femur	fem_head	5.0955	8.4159	7.6965	5.3034	12.267	18.501	16.1153	12.5776
SUB111	0.3	13	4	10	85.0409	Combine	pelvis	all	5.7742	19.8177	14.4419	6.9967	6.9799	17.8189	12.0021	7.5798
SUB111	0.3	13	4	10	85.0409	Combine	pelvis	all_without_sac	5.2893	19.8177	13.6468	6.4052	7.0805	17.8189	12.0463	7.6461
SUB111	0.3	13	4	10	85.0409	Combine	pelvis	isch	2.8877	4.8522	4.5415	3.1044	8.4952	10.3433	10.1773	8.5467
SUB111	0.3	13	4	10	85.0409	Combine	pelvis	aceta	7.2606	8.8262	8.5869	7.3609	8.8999	10.8767	10.6673	9.0059
SUB111	0.3	13	4	10	85.0409	Combine	femur	all	4.491	11.636	7.4972	4.8421	7.3633	14.2314	10.8174	7.6302
SUB111	0.3	13	4	10	85.0409	Combine	femur	fem_head	2.7996	4.8181	3.9252	2.9043	5.2104	6.9163	6.219	5.2528
SUB111	0.3	13	4	10	85.0731	Alone	pelvis	all	5.9308	21.8683	15.8165	7.422	6.9799	17.8189	12.0021	7.5798
SUB111	0.3	13	4	10	85.0731	Alone	pelvis	all_without_sac	5.228	21.8683	15.1821	6.6697	7.0805	17.8189	12.0463	7.6461
SUB111	0.3	13	4	10	85.0731	Alone	pelvis	isch	4.1155	6.8041	6.3407	4.3821	8.4952	10.3433	10.1773	8.5467
SUB111	0.3	13	4	10	85.0731	Alone	pelvis	aceta	5.6336	7.5562	7.3757	5.8254	8.8999	10.8767	10.6673	9.0059
SUB111	0.3	13	4	10	96.1175	Alone	femur	all	3.6993	9.4902	7.0393	4.0932	7.3633	14.2314	10.8174	7.6302
SUB111	0.3	13	4	10	96.1175	Alone	femur	fem_head	2.1267	4.1254	3.7017	2.3126	5.2104	6.9163	6.219	5.2528
SUB113	0.3	13	4	10	84.7637	Combine	pelvis	all	6.1505	13.3643	9.5742	6.5013	8.2488	15.4888	12.7023	8.6723
SUB113	0.3	13	4	10	84.7637	Combine	pelvis	all_without_sac	6.3093	13.3643	9.8134	6.6285	7.9407	15.4888	11.6706	8.3354
SUB113	0.3	13	4	10	84.7637	Combine	pelvis	isch	6.5015	7.967	7.7325	6.5535	9.8007	11.8549	11.4239	9.8996
SUB113	0.3	13	4	10	84.7637	Combine	pelvis	aceta	8.3263	11.9642	10.6132	8.4038	9.1134	11.3051	10.6586	9.1557
SUB113	0.3	13	4	10	84.7637	Combine	femur	all	5.2744	9.934	8.2141	5.5015	11.3909	15.7765	14.8271	11.7844
SUB113	0.3	13	4	10	84.7637	Combine	femur	fem_head	5.0412	6.6839	6.1933	5.108	13.7342	15.7711	15.3421	13.7766
SUB113	0.3	13	4	10	84.7913	Alone	pelvis	all	5.8329	11.9898	8.8881	6.1399	8.2488	15.4888	12.7023	8.6723
SUB113	0.3	13	4	10	84.7913	Alone	pelvis	all_without_sac	6.057	11.9898	9.0648	6.337	7.9407	15.4888	11.6706	8.3354
SUB113	0.3	13	4	10	84.7913	Alone	pelvis	isch	6.5883	8.0836	7.9095	6.6905	9.8007	11.8549	11.4239	9.8996
SUB113	0.3	13	4	10	84.7913	Alone	pelvis	aceta	7.7353	10.4987	9.3796	7.8008	9.1134	11.3051	10.6586	9.1557
SUB113	0.3	13	4	10	96.0189	Alone	femur	all	3.6058	6.9962	5.5144	3.7933	11.3909	15.7765	14.8271	11.7844
SUB113	0.3	13	4	10	96.0189	Alone	femur	fem_head	3.5373	5.1757	4.8811	3.6586	13.7342	15.7711	15.3421	13.7766
SUB115	0.3	13	4	10	85.0466	Combine	pelvis	all	4.9913	16.9378	9.4781	5.5746	7.2365	15.0738	12.3547	7.722
SUB115	0.3	13	4	10	85.0466	Combine	pelvis	all_without_sac	4.8633	11.7702	8.475	5.2536	7.5625	15.0738	12.7372	8.0169
SUB115	0.3	13	4	10	85.0466	Combine	pelvis	isch	5.0753	7.3125	6.7472	5.1854	6.9476	10.5769	9.9323	7.1794
SUB115	0.3	13	4	10	85.0466	Combine	pelvis	aceta	5.6716	7.623	7.3366	5.7927	7.5474	10.8106	10.3564	7.6994
SUB115	0.3	13	4	10	85.0466	Combine	femur	all	6.1071	13.373	10.5627	6.6929	6.9257	16.4346	11.6591	7.3255
SUB115	0.3	13	4	10	85.0466	Combine	femur	fem_head	5.1863	10.6476	9.1839	5.6259	10.4793	16.4346	15.0111	10.7562
SUB115	0.3	13	4	10	84.9578	Alone	pelvis	all	5.0496	17.2877	9.4981	5.6464	7.2365	15.0738	12.3547	7.722
SUB115	0.3	13	4	10	84.9578	Alone	pelvis	all_without_sac	4.9169	12.5382	8.5899	5.3042	7.5625	15.0738	12.7372	8.0169
SUB115	0.3	13	4	10	84.9578	Alone	pelvis	isch	4.9714	7.8846	7.2857	5.1344	6.9476	10.5769	9.9323	7.1794
SUB115	0.3	13	4	10	84.9578	Alone	pelvis	aceta	5.1523	7.1471	6.8042	5.3021	7.5474	10.8106	10.3564	7.6994
SUB115	0.3	13	4	10	96.2007	Alone	femur	all	5.5895	11.7008	9.9858	6.1403	6.9257	16.4346	11.6591	7.3255
SUB115	0.3	13	4	10	96.2007	Alone	femur	fem_head	3.7469	8.8933	7.4794	4.2293	10.4793	16.4346	15.0111	10.7562
SUB116	0.3	13	4	10	85.0306	Combine	pelvis	all	6.9995	16.7745	11.0494	7.4844	9.1717	18.0514	12.9895	9.4766
SUB116	0.3	13	4	10	85.0306	Combine	pelvis	all_without_sac	6.7642	16.7745	10.9234	7.2587	9.6539	18.0514	13.1223	9.9034
SUB116	0.3	13	4	10	85.0306	Combine	pelvis	isch	7.4018	11.4373	11.2116	7.7944	10.6153	13.02	12.7465	10.7104
SUB116	0.3	13	4	10	85.0306	Combine	pelvis	aceta	4.7744	7.0687	6.5696	4.9098	7.7216	9.1639	8.8866	7.7577
SUB116	0.3	13	4	10	85.0306	Combine	femur	all	5.2708	13.793	11.0126	5.8039	5.4074	13.9176	11.5694	6.0708
SUB116	0.3	13	4	10	85.0306	Combine	femur	fem_head	4.5759	5.9762	5.7365	4.6931	3.8123	4.965	4.7531	3.89
SUB116	0.3	13	4	10	84.8362	Alone	pelvis	all	6.7237	13.8805	11.5135	7.2648	9.1717	18.0514	12.9895	9.4766
SUB116	0.3	13	4	10	84.8362	Alone	pelvis	all_without_sac	6.3532	13.8805	10.5627	6.8357	9.6539	18.0514	13.1223	9.9034
SUB116	0.3	13	4	10	84.8362	Alone	pelvis	isch	7.0822	10.982	10.7411	7.4631	10.6153	13.02	12.7465	10.7104
SUB116	0.3	13	4	10	84.8362	Alone	pelvis	aceta	4.6057	7.1609	6.6109	4.7819	7.7216	9.1639	8.8866	7.7577
SUB116	0.3	13	4	10	96.1103	Alone	femur	all	5.2954	12.8451	10.9146	6.057	5.4074	13.9176	11.5694	6.0708
SUB116	0.3	13	4	10	96.1103	Alone	femur	fem_head	2.2559	3.862	3.3217	2.3455	3.8123	4.965	4.7531	3.89
SUB117	0.3	13	4	10	85.0502	Combine	pelvis	all	6.656	25.7998	16.4445	8.1113	8.5756	24.5259	16.0913	9.5923
SUB117	0.3	13	4	10	85.0502	Combine	pelvis	all_without_sac	5.4717	25.5828	13.2719	6.5714	7.7731	24.4029	14.6583	8.736
SUB117	0.3	13	4	10	85.0502	Combine	pelvis	isch	2.8756	4.5594	4.0039	2.9932	5.3028	9.5343	8.8101	5.6655
SUB117	0.3	13	4	10	85.0502	Combine	pelvis	aceta	3.2213	5.3107	5.1404	3.5393	4.7764	6.7286	6.0619	4.829
SUB117	0.3	13	4	10	85.0502	Combine	femur	all	5.2116	10.1607	7.752	5.4856	7.075	14.6411	11.5915	7.6199
SUB117	0.3	13	4	10	85.0502	Combine	femur	fem_head	4.697	6.7745	6.3271	4.8843	6.497	9.0343	8.5541	6.6431
SUB117	0.3	13	4	10	84.9452	Alone	pelvis	all	6.3089	24.5723	14.864	7.4838	8.5756	24.5259	16.0913	9.5923
SUB117	0.3	13	4	10	84.9452	Alone	pelvis	all_without_sac	5.3373	24.4059	11.3076	6.1875	7.7731	24.4029	14.6583	8.736
SUB117	0.3	13	4	10	84.9452	Alone	pelvis	isch	3.3268	5.6917	4.8044	3.5091	5.3028	9.5343	8.8101	5.6655
SUB117	0.3	13	4	10	84.9452	Alone	pelvis	aceta	3.4142	5.6375	5.3205	3.6933	4.7764	6.7286	6.0619	4.829
SUB117	0.3	13	4	10	96.1173	Alone	femur	all	4.8316	7.9965	7.2814	5.1295	7.075	14.6411	11.5915	7.6199
SUB117	0.3	13	4	10	96.1173	Alone	femur	fem_head	2.8105	6.2101	5.5523	3.1413	6.497	9.0343	8.5541	6.6431
SUB118	0.3	13	4	10	84.9293	Combine	pelvis	all	6.2721	15.1953	10.9482	6.8176	6.8163	15.0911	11.5384	7.4004
SUB118	0.3	13	4	10	84.9293	Combine	pelvis	all_without_sac	5.6963	15.1953	10.6273	6.2189	6.4433	15.0911	11.7704	7.0987
SUB118	0.3	13	4	10	84.9293	Combine	pelvis	isch	3.6848	5.2041	4.579	3.7212	3.5604	10.0913	8.0948	4.1715
SUB118	0.3	13	4	10	84.9293	Combine	pelvis	aceta	3.9779	6.1927	6.0648	4.2183	3.4723	6.1535	5.8944	3.8148
SUB118	0.3	13	4	10	84.9293	Combine	femur	all	4.053	8.7345	6.7644	4.3254	7.9829	12.8428	10.4746	8.183
SUB118	0.3	13	4	10	84.9293	Combine	femur	fem_head	3.9581	6.8784	6.261	4.1994	8.4113	11.3845	10.6814	8.5798
SUB118	0.3	13	4	10	84.8624	Alone	pelvis	all	5.8775	15.3155	11.0079	6.4687	6.8163	15.0911	11.5384	7.4004
SUB118	0.3	13	4	10	84.8624	Alone	pelvis	all_without_sac	5.3818	15.3155	10.7162	5.9798	6.4433	15.0911	11.7704	7.0987
SUB118	0.3	13	4	10	84.8624	Alone	pelvis	isch	3.422	5.3794	4.3716	3.4705	3.5604	10.0913	8.0948	4.1715
SUB118	0.3	13	4	10	84.8624	Alone	pelvis	aceta	3.7747	5.6315	5.4516	3.9364	3.4723	6.1535	5.8944	3.8148
SUB118	0.3	13	4	10	96.1107	Alone	femur	all	3.5255	8.6587	6.5065	3.8149	7.9829	12.8428	10.4746	8.183
SUB118	0.3	13	4	10	96.1107	Alone	femur	fem_head	2.8028	4.5555	4.0576	2.9397	8.4113	11.3845	10.6814	8.5798
SUB119	0.3	13	4	10	84.4599	Combine	pelvis	all	6.2198	18.5233	14.527	7.4857	8.8648	21.261	15.7583	9.6189
SUB119	0.3	13	4	10	84.4599	Combine	pelvis	all_without_sac	4.9139	14.2955	11.116	5.6971	8.5801	18.5337	14.7147	9.2137
SUB119	0.3	13	4	10	84.4599	Combine	pelvis	isch	6.9839	11.3364	10.4583	7.2069	12.5582	18.5337	17.3545	12.8467
SUB119	0.3	13	4	10	84.4599	Combine	pelvis	aceta	4.9186	6.9181	5.9671	4.9523	6.7832	13.0971	11.1201	7.2455
SUB119	0.3	13	4	10	84.4599	Combine	femur	all	4.7159	12.4196	10.9638	5.5429	15.2862	23.4913	20.6507	15.6881
SUB119	0.3	13	4	10	84.4599	Combine	femur	fem_head	2.7779	5.8302	4.3628	2.9172	17.6541	20.3793	20.1063	17.7176
SUB119	0.3	13	4	10	84.7506	Alone	pelvis	all	6.3976	19.9365	15.6124	7.6645	8.8648	21.261	15.7583	9.6189
SUB119	0.3	13	4	10	84.7506	Alone	pelvis	all_without_sac	5.0417	14.8265	10.8683	5.7054	8.5801	18.5337	14.7147	9.2137
SUB119	0.3	13	4	10	84.7506	Alone	pelvis	isch	8.1917	12.6421	11.5637	8.412	12.5582	18.5337	17.3545	12.8467
SUB119	0.3	13	4	10	84.7506	Alone	pelvis	aceta	4.8219	6.8198	6.4205	4.9087	6.7832	13.0971	11.1201	7.2455
SUB119	0.3	13	4	10	96.0063	Alone	femur	all	4.4261	12.2167	10.8011	5.2983	15.2862	23.4913	20.6507	15.6881
SUB119	0.3	13	4	10	96.0063	Alone	femur	fem_head	1.5018	3.6472	3.3707	1.7538	17.6541	20.3793	20.1063	17.7176
SUB121	0.3	13	4	10	84.316	Combine	pelvis	all	6.3463	17.4172	12.0907	7.0632	7.2982	15.6958	13.3838	8.0118
SUB121	0.3	13	4	10	84.316	Combine	pelvis	all_without_sac	5.5914	17.4172	10.1169	6.183	7.5938	15.6958	13.5252	8.3102
SUB121	0.3	13	4	10	84.316	Combine	pelvis	isch	3.1885	5.3265	4.4036	3.2687	5.8518	8.9598	8.277	5.965
SUB121	0.3	13	4	10	84.316	Combine	pelvis	aceta	5.3508	6.3084	6.1561	5.3812	3.9789	8.6455	7.6026	4.4165
SUB121	0.3	13	4	10	84.316	Combine	femur	all	8.6773	17.9747	15.0999	9.3328	19.6948	29.9217	27.355	20.802
SUB121	0.3	13	4	10	84.316	Combine	femur	fem_head	13.5145	17.9747	17.5409	13.8183	26.3123	29.9217	29.0398	26.3514
SUB121	0.3	13	4	10	84.7434	Alone	pelvis	all	6.5015	16.3981	12.9093	7.2462	7.2982	15.6958	13.3838	8.0118
SUB121	0.3	13	4	10	84.7434	Alone	pelvis	all_without_sac	5.7354	16.3981	10.7096	6.2822	7.5938	15.6958	13.5252	8.3102
SUB121	0.3	13	4	10	84.7434	Alone	pelvis	isch	4.0161	4.893	4.8326	4.0663	5.8518	8.9598	8.277	5.965
SUB121	0.3	13	4	10	84.7434	Alone	pelvis	aceta	4.3978	5.7485	5.6072	4.4814	3.9789	8.6455	7.6026	4.4165
SUB121	0.3	13	4	10	95.8101	Alone	femur	all	5.2202	11.2976	9.2218	5.6063	19.6948	29.9217	27.355	20.802
SUB121	0.3	13	4	10	95.8101	Alone	femur	fem_head	4.2744	6.9747	5.8017	4.3788	26.3123	29.9217	29.0398	26.3514
SUB157	0.3	13	4	10	84.7767	Combine	pelvis	all	5.2846	15.5036	11.8717	6.2026	7.1099	16.0499	14.1091	7.9149
SUB157	0.3	13	4	10	84.7767	Combine	pelvis	all_without_sac	4.4769	15.5036	9.7872	5.1889	6.1709	16.0499	12.089	6.7895
SUB157	0.3	13	4	10	84.7767	Combine	pelvis	isch	7.1815	12.3054	11.7525	7.7983	10.7078	16.0499	15.6221	11.1737
SUB157	0.3	13	4	10	84.7767	Combine	pelvis	aceta	3.8579	6.0842	5.9009	4.1116	4.3657	7.9562	6.9395	4.6093
SUB157	0.3	13	4	10	84.7767	Combine	femur	all	5.0434	11.9787	9.1568	5.4742	6.5039	14.2405	11.1243	6.9032
SUB157	0.3	13	4	10	84.7767	Combine	femur	fem_head	8.1127	11.9787	10.7537	8.2851	10.2462	14.2405	13.0721	10.4101
SUB157	0.3	13	4	10	84.7672	Alone	pelvis	all	5.4753	17.2546	14.3866	6.682	7.1099	16.0499	14.1091	7.9149
SUB157	0.3	13	4	10	84.7672	Alone	pelvis	all_without_sac	4.3842	17.2546	9.5924	5.1571	6.1709	16.0499	12.089	6.7895
SUB157	0.3	13	4	10	84.7672	Alone	pelvis	isch	5.4858	9.6269	9.1357	6.0907	10.7078	16.0499	15.6221	11.1737
SUB157	0.3	13	4	10	84.7672	Alone	pelvis	aceta	3.7113	5.9044	5.6625	3.9318	4.3657	7.9562	6.9395	4.6093
SUB157	0.3	13	4	10	96.1397	Alone	femur	all	4.4931	8.0707	7.2109	4.8189	6.5039	14.2405	11.1243	6.9032
SUB157	0.3	13	4	10	96.1397	Alone	femur	fem_head	4.056	8.0707	6.4947	4.4031	10.2462	14.2405	13.0721	10.4101
SUB161	0.3	13	4	10	85.112	Combine	pelvis	all	6.3352	16.9568	13.2584	7.1546	6.8837	18.4923	11.9641	7.4341
SUB161	0.3	13	4	10	85.112	Combine	pelvis	all_without_sac	6.034	16.9568	13.4444	6.9383	7.0421	18.4923	12.2731	7.6404
SUB161	0.3	13	4	10	85.112	Combine	pelvis	isch	4.4407	8.735	8.4395	4.9607	7.7646	13.2505	12.6826	8.1461
SUB161	0.3	13	4	10	85.112	Combine	pelvis	aceta	3.1734	5.6251	5.355	3.4102	3.78	6.6699	5.9795	3.9821
SUB161	0.3	13	4	10	85.112	Combine	femur	all	3.933	10.7157	7.9644	4.3287	9.273	21.8297	16.0069	10.1841
SUB161	0.3	13	4	10	85.112	Combine	femur	fem_head	2.9388	4.2767	3.71	2.9801	11.1241	12.7626	11.9447	11.1358
SUB161	0.3	13	4	10	85.1852	Alone	pelvis	all	5.8119	15.6492	11.9566	6.5327	6.8837	18.4923	11.9641	7.4341
SUB161	0.3	13	4	10	85.1852	Alone	pelvis	all_without_sac	5.5805	15.6492	12.2449	6.3608	7.0421	18.4923	12.2731	7.6404
SUB161	0.3	13	4	10	85.1852	Alone	pelvis	isch	4.6788	8.8905	8.4304	5.1089	7.7646	13.2505	12.6826	8.1461
SUB161	0.3	13	4	10	85.1852	Alone	pelvis	aceta	2.4822	4.4833	4.2192	2.6588	3.78	6.6699	5.9795	3.9821
SUB161	0.3	13	4	10	96.0597	Alone	femur	all	3.4629	9.817	6.3413	3.8105	9.273	21.8297	16.0069	10.1841
SUB161	0.3	13	4	10	96.0597	Alone	femur	fem_head	2.6425	3.8542	3.578	2.708	11.1241	12.7626	11.9447	11.1358
SUB162	0.3	13	4	10	85.0858	Combine	pelvis	all	5.0694	16.7542	10.31	5.809	6.5885	17.0565	12.7999	7.341
SUB162	0.3	13	4	10	85.0858	Combine	pelvis	all_without_sac	4.9925	16.7542	11.1036	5.7726	6.7117	17.0565	13.1418	7.4836
SUB162	0.3	13	4	10	85.0858	Combine	pelvis	isch	4.6372	8.8961	8.3952	5.0699	9.7583	13.8359	13.3565	9.9603
SUB162	0.3	13	4	10	85.0858	Combine	pelvis	aceta	3.9529	5.4578	5.297	4.0423	7.4489	9.7604	9.5585	7.5471
SUB162	0.3	13	4	10	85.0858	Combine	femur	all	4.6905	11.1528	8.5398	5.096	7.3668	13.9785	11.7672	7.8292
SUB162	0.3	13	4	10	85.0858	Combine	femur	fem_head	5.683	7.9007	7.1362	5.7345	5.7762	8.3872	7.6627	5.874
SUB162	0.3	13	4	10	85.0144	Alone	pelvis	all	5.1259	16.1283	10.4274	5.8461	6.5885	17.0565	12.7999	7.341
SUB162	0.3	13	4	10	85.0144	Alone	pelvis	all_without_sac	4.7953	16.1283	10.0388	5.4875	6.7117	17.0565	13.1418	7.4836
SUB162	0.3	13	4	10	85.0144	Alone	pelvis	isch	3.8299	7.6351	7.1425	4.1615	9.7583	13.8359	13.3565	9.9603
SUB162	0.3	13	4	10	85.0144	Alone	pelvis	aceta	3.2406	5.0476	4.7825	3.3673	7.4489	9.7604	9.5585	7.5471
SUB162	0.3	13	4	10	96.0978	Alone	femur	all	4.0728	10.7448	8.8878	4.5668	7.3668	13.9785	11.7672	7.8292
SUB162	0.3	13	4	10	96.0978	Alone	femur	fem_head	2.9751	5.3465	4.7226	3.1658	5.7762	8.3872	7.6627	5.874
SUB165	0.3	13	4	10	84.925	Combine	pelvis	all	6.0087	17.4078	15.1093	7.033	8.0516	17.9512	14.8608	8.8863
SUB165	0.3	13	4	10	84.925	Combine	pelvis	all_without_sac	5.0988	16.26	9.8709	5.6572	7.5859	17.8844	13.6064	8.3059
SUB165	0.3	13	4	10	84.925	Combine	pelvis	isch	2.579	4.0948	3.5385	2.6987	5.9745	8.2961	7.802	6.1542
SUB165	0.3	13	4	10	84.925	Combine	pelvis	aceta	5.8422	10.586	8.9032	6.0557	6.8601	12.0889	10.5105	7.1295
SUB165	0.3	13	4	10	84.925	Combine	femur	all	4.611	9.7055	8.2972	5.074	11.5658	16.6721	15.6125	11.8491
SUB165	0.3	13	4	10	84.925	Combine	femur	fem_head	2.3955	4.3828	3.5098	2.5402	14.6962	16.6721	16.4735	14.773
SUB165	0.3	13	4	10	84.9713	Alone	pelvis	all	5.5177	14.6031	12.9312	6.3547	8.0516	17.9512	14.8608	8.8863
SUB165	0.3	13	4	10	84.9713	Alone	pelvis	all_without_sac	4.8224	13.4837	9.5177	5.3456	7.5859	17.8844	13.6064	8.3059
SUB165	0.3	13	4	10	84.9713	Alone	pelvis	isch	2.3743	3.9927	3.3416	2.4517	5.9745	8.2961	7.802	6.1542
SUB165	0.3	13	4	10	84.9713	Alone	pelvis	aceta	5.2439	10.1425	8.2494	5.4605	6.8601	12.0889	10.5105	7.1295
SUB165	0.3	13	4	10	96.0455	Alone	femur	all	4.1281	9.1249	7.4214	4.5622	11.5658	16.6721	15.6125	11.8491
SUB165	0.3	13	4	10	96.0455	Alone	femur	fem_head	2.0033	4.7155	3.4532	2.1625	14.6962	16.6721	16.4735	14.773
SUB166	0.3	13	4	10	84.9045	Combine	pelvis	all	3.5753	9.2387	6.185	3.863	5.8634	13.0594	10.0469	6.3499
SUB166	0.3	13	4	10	84.9045	Combine	pelvis	all_without_sac	3.6292	9.2387	6.3973	3.9422	6.3505	13.0594	10.2072	6.7669
SUB166	0.3	13	4	10	84.9045	Combine	pelvis	isch	4.576	6.8043	6.3938	4.7284	7.8259	9.4736	9.2828	7.9049
SUB166	0.3	13	4	10	84.9045	Combine	pelvis	aceta	2.6902	4.693	3.9966	2.882	5.8136	7.5895	7.1888	5.8632
SUB166	0.3	13	4	10	84.9045	Combine	femur	all	4.0936	8.6116	7.1339	4.4535	4.6898	10.3844	8.1012	5.0871
SUB166	0.3	13	4	10	84.9045	Combine	femur	fem_head	2.9948	6.2313	5.3214	3.2679	4.5701	8.1413	7.2674	4.7818
SUB166	0.3	13	4	10	84.8363	Alone	pelvis	all	3.5194	9.1261	6.4056	3.8319	5.8634	13.0594	10.0469	6.3499
SUB166	0.3	13	4	10	84.8363	Alone	pelvis	all_without_sac	3.5817	9.1261	6.6003	3.9285	6.3505	13.0594	10.2072	6.7669
SUB166	0.3	13	4	10	84.8363	Alone	pelvis	isch	4.2234	6.3295	5.9895	4.3859	7.8259	9.4736	9.2828	7.9049
SUB166	0.3	13	4	10	84.8363	Alone	pelvis	aceta	2.6062	4.5576	4.004	2.8028	5.8136	7.5895	7.1888	5.8632
SUB166	0.3	13	4	10	96.2144	Alone	femur	all	3.7441	7.9848	6.5203	4.07	4.6898	10.3844	8.1012	5.0871
SUB166	0.3	13	4	10	96.2144	Alone	femur	fem_head	2.8197	5.9219	5.1921	3.1299	4.5701	8.1413	7.2674	4.7818
SUB169	0.3	13	4	10	85.4544	Combine	pelvis	all	6.0766	21.9441	12.1406	6.9966	5.3319	21.5077	11.6704	6.2589
SUB169	0.3	13	4	10	85.4544	Combine	pelvis	all_without_sac	5.7539	21.9441	12.4153	6.6655	5.6893	21.5077	12.4789	6.6499
SUB169	0.3	13	4	10	85.4544	Combine	pelvis	isch	3.1129	4.552	4.392	3.2275	3.9365	5.1072	4.6988	3.9732
SUB169	0.3	13	4	10	85.4544	Combine	pelvis	aceta	4.1641	7.0043	6.5204	4.3607	5.7654	9.2204	8.7993	6.0184
SUB169	0.3	13	4	10	85.4544	Combine	femur	all	6.5911	14.8883	12.9222	7.2638	5.1455	11.5379	10.3152	5.7758
SUB169	0.3	13	4	10	85.4544	Combine	femur	fem_head	5.3856	8.4093	8.0328	5.7261	5.9075	8.4621	7.878	6.0461
SUB169	0.3	13	4	10	85.24	Alone	pelvis	all	6.4019	22.2684	12.8704	7.2704	5.3319	21.5077	11.6704	6.2589
SUB169	0.3	13	4	10	85.24	Alone	pelvis	all_without_sac	6.1334	22.2684	13.1697	7.0251	5.6893	21.5077	12.4789	6.6499
SUB169	0.3	13	4	10	85.24	Alone	pelvis	isch	3.5967	5.3087	5.1359	3.7536	3.9365	5.1072	4.6988	3.9732
SUB169	0.3	13	4	10	85.24	Alone	pelvis	aceta	4.2127	6.5405	5.9047	4.3306	5.7654	9.2204	8.7993	6.0184
SUB169	0.3	13	4	10	96.1633	Alone	femur	all	4.4149	10.9205	9.9111	5.1319	5.1455	11.5379	10.3152	5.7758
SUB169	0.3	13	4	10	96.1633	Alone	femur	fem_head	2.9519	5.7283	4.8482	3.1436	5.9075	8.4621	7.878	6.0461
SUB170	0.3	13	4	10	85.0884	Combine	pelvis	all	5.9268	18.0513	10.6869	6.5887	6.3594	13.378	10.8451	6.816
SUB170	0.3	13	4	10	85.0884	Combine	pelvis	all_without_sac	5.4925	18.0513	10.0739	6.166	6.5687	13.378	11.1832	7.0303
SUB170	0.3	13	4	10	85.0884	Combine	pelvis	isch	4.5075	5.9883	5.3856	4.538	5.3669	9.7061	8.0756	5.5814
SUB170	0.3	13	4	10	85.0884	Combine	pelvis	aceta	3.7506	7.4665	6.6032	3.9314	3.3587	5.449	4.8287	3.4422
SUB170	0.3	13	4	10	85.0884	Combine	femur	all	5.973	12.0459	8.602	6.1717	9.9533	18.4395	15.6388	10.7847
SUB170	0.3	13	4	10	85.0884	Combine	femur	fem_head	8.077	12.0459	11.6384	8.3487	15.2053	18.4395	18.1292	15.3121
SUB170	0.3	13	4	10	85.2153	Alone	pelvis	all	5.919	18.9123	10.8583	6.5739	6.3594	13.378	10.8451	6.816
SUB170	0.3	13	4	10	85.2153	Alone	pelvis	all_without_sac	5.5936	18.9123	10.4664	6.2685	6.5687	13.378	11.1832	7.0303
SUB170	0.3	13	4	10	85.2153	Alone	pelvis	isch	5.0732	6.6245	5.8384	5.0987	5.3669	9.7061	8.0756	5.5814
SUB170	0.3	13	4	10	85.2153	Alone	pelvis	aceta	3.421	7.1392	6.2638	3.6311	3.3587	5.449	4.8287	3.4422
SUB170	0.3	13	4	10	96.0752	Alone	femur	all	5.0975	7.7825	6.9385	5.2449	9.9533	18.4395	15.6388	10.7847
SUB170	0.3	13	4	10	96.0752	Alone	femur	fem_head	4.7657	7.4783	7.1891	4.9959	15.2053	18.4395	18.1292	15.3121
SUB174	0.3	13	4	10	84.9529	Combine	pelvis	all	5.4965	17.5138	13.7215	6.5186	7.5187	19.6092	15.4191	8.6473
SUB174	0.3	13	4	10	84.9529	Combine	pelvis	all_without_sac	4.635	17.5138	11.1127	5.3619	6.8845	19.6092	15.3282	8.0215
SUB174	0.3	13	4	10	84.9529	Combine	pelvis	isch	3.7207	5.1136	4.8413	3.7813	8.5043	11.2596	10.7678	8.6189
SUB174	0.3	13	4	10	84.9529	Combine	pelvis	aceta	2.3905	4.1214	3.4094	2.4666	2.1932	4.8632	3.7256	2.3249
SUB174	0.3	13	4	10	84.9529	Combine	femur	all	4.4564	12.3216	10.3113	5.2536	11.1751	17.6367	15.8789	11.781
SUB174	0.3	13	4	10	84.9529	Combine	femur	fem_head	2.4635	5.0843	4.296	2.6719	8.7234	11.6411	11.3114	8.9736
SUB174	0.3	13	4	10	84.7589	Alone	pelvis	all	5.3385	17.1826	13.4587	6.3656	7.5187	19.6092	15.4191	8.6473
SUB174	0.3	13	4	10	84.7589	Alone	pelvis	all_without_sac	4.4941	17.1826	10.7767	5.2315	6.8845	19.6092	15.3282	8.0215
SUB174	0.3	13	4	10	84.7589	Alone	pelvis	isch	3.2431	4.859	4.4036	3.301	8.5043	11.2596	10.7678	8.6189
SUB174	0.3	13	4	10	84.7589	Alone	pelvis	aceta	1.9443	3.2984	2.9151	2.0067	2.1932	4.8632	3.7256	2.3249
SUB174	0.3	13	4	10	96.0557	Alone	femur	all	4.6369	14.3851	11.968	5.6453	11.1751	17.6367	15.8789	11.781
SUB174	0.3	13	4	10	96.0557	Alone	femur	fem_head	2.456	4.4799	3.8686	2.5724	8.7234	11.6411	11.3114	8.9736
SUB177	0.3	13	4	10	85.0837	Combine	pelvis	all	6.1006	11.6111	9.9653	6.4901	6.9076	13.0978	11.9281	7.4686
SUB177	0.3	13	4	10	85.0837	Combine	pelvis	all_without_sac	5.6686	11.2982	9.1523	6.0131	7.0093	13.0978	12.1208	7.5943
SUB177	0.3	13	4	10	85.0837	Combine	pelvis	isch	8.6017	10.2602	9.983	8.6534	11.901	12.9877	12.8616	11.9315
SUB177	0.3	13	4	10	85.0837	Combine	pelvis	aceta	3.027	6.3582	5.5614	3.2924	4.2651	9.1418	8.2074	4.8527
SUB177	0.3	13	4	10	85.0837	Combine	femur	all	5.9561	20.8786	17.1675	7.3763	7.2558	20.8714	17.5277	8.381
SUB177	0.3	13	4	10	85.0837	Combine	femur	fem_head	2.7823	5.2818	4.8453	3.0405	4.7115	6.3858	5.6334	4.7818
SUB177	0.3	13	4	10	84.7665	Alone	pelvis	all	5.8828	10.8495	9.2858	6.2268	6.9076	13.0978	11.9281	7.4686
SUB177	0.3	13	4	10	84.7665	Alone	pelvis	all_without_sac	5.5257	10.8495	8.9477	5.8705	7.0093	13.0978	12.1208	7.5943
SUB177	0.3	13	4	10	84.7665	Alone	pelvis	isch	8.6907	10.4952	10.2091	8.7474	11.901	12.9877	12.8616	11.9315
SUB177	0.3	13	4	10	84.7665	Alone	pelvis	aceta	3.1663	5.7495	4.6781	3.2918	4.2651	9.1418	8.2074	4.8527
SUB177	0.3	13	4	10	96.1751	Alone	femur	all	5.566	17.6153	15.2663	6.7507	7.2558	20.8714	17.5277	8.381
SUB177	0.3	13	4	10	96.1751	Alone	femur	fem_head	2.6296	5.2401	4.3338	2.7891	4.7115	6.3858	5.6334	4.7818
SUB179	0.3	13	4	10	84.9209	Combine	pelvis	all	6.6852	15.0856	12.7962	7.3683	8.3073	19.5	15.6002	9.3617
SUB179	0.3	13	4	10	84.9209	Combine	pelvis	all_without_sac	6.2981	14.9739	11.465	6.8924	8.9497	19.5	16.0418	9.9455
SUB179	0.3	13	4	10	84.9209	Combine	pelvis	isch	10.1801	14.4527	13.9421	10.3947	13.8851	16.9542	16.6849	14.0003
SUB179	0.3	13	4	10	84.9209	Combine	pelvis	aceta	3.9313	6.9696	6.2065	4.1263	5.7954	9.4948	9.172	6.2166
SUB179	0.3	13	4	10	84.9209	Combine	femur	all	6.2276	12.9193	11.0514	6.743	9.0691	16.2551	14.5314	9.6089
SUB179	0.3	13	4	10	84.9209	Combine	femur	fem_head	4.9749	7.851	7.6089	5.2634	14.198	16.2551	16.105	14.254
SUB179	0.3	13	4	10	84.6663	Alone	pelvis	all	5.8908	16.3574	13.3004	6.7307	8.3073	19.5	15.6002	9.3617
SUB179	0.3	13	4	10	84.6663	Alone	pelvis	all_without_sac	5.1588	16.1036	9.9274	5.7204	8.9497	19.5	16.0418	9.9455
SUB179	0.3	13	4	10	84.6663	Alone	pelvis	isch	5.5783	9.4067	9.0697	5.8912	13.8851	16.9542	16.6849	14.0003
SUB179	0.3	13	4	10	84.6663	Alone	pelvis	aceta	2.7684	4.0818	3.6305	2.8143	5.7954	9.4948	9.172	6.2166
SUB179	0.3	13	4	10	96.0723	Alone	femur	all	4.6842	8.8537	7.7184	4.9805	9.0691	16.2551	14.5314	9.6089
SUB179	0.3	13	4	10	96.0723	Alone	femur	fem_head	3.0134	5.2262	4.624	3.1913	14.198	16.2551	16.105	14.254
SUB187	0.3	13	4	10	84.9193	Combine	pelvis	all	6.538	15.8478	11.746	7.1579	10.8383	21.7693	16.9857	11.5734
SUB187	0.3	13	4	10	84.9193	Combine	pelvis	all_without_sac	6.6699	15.8478	11.7063	7.2721	11.7166	21.7693	17.2956	12.2587
SUB187	0.3	13	4	10	84.9193	Combine	pelvis	isch	8.6763	12.0699	11.7355	8.9671	13.0446	15.5138	15.2129	13.1406
SUB187	0.3	13	4	10	84.9193	Combine	pelvis	aceta	6.3084	9.4119	8.8561	6.6089	11.852	16.561	15.4395	11.9993
SUB187	0.3	13	4	10	84.9193	Combine	femur	all	7.9163	18.2789	13.2526	8.4879	11.0789	21.7049	19.136	11.7149
SUB187	0.3	13	4	10	84.9193	Combine	femur	fem_head	10.9436	13.1844	12.8877	11.0586	9.6199	11.9453	11.4815	9.6904
SUB187	0.3	13	4	10	84.5544	Alone	pelvis	all	6.3295	15.8583	11.3656	6.871	10.8383	21.7693	16.9857	11.5734
SUB187	0.3	13	4	10	84.5544	Alone	pelvis	all_without_sac	6.4233	15.8583	10.8183	6.9064	11.7166	21.7693	17.2956	12.2587
SUB187	0.3	13	4	10	84.5544	Alone	pelvis	isch	7.9876	11.1421	10.8116	8.2924	13.0446	15.5138	15.2129	13.1406
SUB187	0.3	13	4	10	84.5544	Alone	pelvis	aceta	6.1359	9.3513	8.8552	6.503	11.852	16.561	15.4395	11.9993
SUB187	0.3	13	4	10	96.1236	Alone	femur	all	5.3926	14.4174	11.0873	5.9362	11.0789	21.7049	19.136	11.7149
SUB187	0.3	13	4	10	96.1236	Alone	femur	fem_head	5.5256	7.4139	6.8678	5.649	9.6199	11.9453	11.4815	9.6904
SUB190	0.3	13	4	10	84.6002	Combine	pelvis	all	5.3019	18.6705	9.5803	5.8796	6.5039	18.3728	14.3097	7.4574
SUB190	0.3	13	4	10	84.6002	Combine	pelvis	all_without_sac	5.2511	18.6705	9.6766	5.8597	6.5441	18.3728	14.5616	7.5863
SUB190	0.3	13	4	10	84.6002	Combine	pelvis	isch	3.984	8.4708	7.9021	4.3969	7.9974	11.8882	11.5896	8.2779
SUB190	0.3	13	4	10	84.6002	Combine	pelvis	aceta	5.6597	8.6139	8.231	5.7894	3.9838	6.9301	6.5689	4.2094
SUB190	0.3	13	4	10	84.6002	Combine	femur	all	6.175	15.6014	11.4667	6.9124	18.644	29.1512	26.4855	19.7149
SUB190	0.3	13	4	10	84.6002	Combine	femur	fem_head	9.0433	11.9951	11.2413	9.1247	21.7226	26.9175	25.9455	21.8743
SUB190	0.3	13	4	10	85.0436	Alone	pelvis	all	4.6587	19.2277	9.3198	5.3329	6.5039	18.3728	14.3097	7.4574
SUB190	0.3	13	4	10	85.0436	Alone	pelvis	all_without_sac	5.0026	19.2277	9.6286	5.666	6.5441	18.3728	14.5616	7.5863
SUB190	0.3	13	4	10	85.0436	Alone	pelvis	isch	4.0963	8.4121	7.6932	4.5715	7.9974	11.8882	11.5896	8.2779
SUB190	0.3	13	4	10	85.0436	Alone	pelvis	aceta	5.9619	9.2791	8.806	6.1187	3.9838	6.9301	6.5689	4.2094
SUB190	0.3	13	4	10	95.9985	Alone	femur	all	4.6627	10.2234	7.5433	4.981	18.644	29.1512	26.4855	19.7149
SUB190	0.3	13	4	10	95.9985	Alone	femur	fem_head	5.9512	10.2234	8.8898	6.1537	21.7226	26.9175	25.9455	21.8743
SUB192	0.3	13	4	10	84.8191	Combine	pelvis	all	6.0597	17.3058	12.1748	6.837	9.0354	21.6592	16.892	10.0419
SUB192	0.3	13	4	10	84.8191	Combine	pelvis	all_without_sac	6.0286	17.3058	11.6516	6.7481	8.6248	21.6592	16.8782	9.6832
SUB192	0.3	13	4	10	84.8191	Combine	pelvis	isch	5.8587	10.182	9.5844	6.1799	8.8641	12.5842	11.7035	9.0175
SUB192	0.3	13	4	10	84.8191	Combine	pelvis	aceta	2.9174	4.6589	4.3677	3.0352	4.1253	6.1969	5.5816	4.2157
SUB192	0.3	13	4	10	84.8191	Combine	femur	all	5.6057	11.5495	9.1721	5.9409	4.7172	10.1916	8.2366	5.0856
SUB192	0.3	13	4	10	84.8191	Combine	femur	fem_head	8.6567	11.5495	10.4997	8.7341	2.6292	4.9351	3.8844	2.7384
SUB192	0.3	13	4	10	84.6116	Alone	pelvis	all	6.3881	17.3573	12.383	7.1209	9.0354	21.6592	16.892	10.0419
SUB192	0.3	13	4	10	84.6116	Alone	pelvis	all_without_sac	6.3735	17.3573	11.704	7.0268	8.6248	21.6592	16.8782	9.6832
SUB192	0.3	13	4	10	84.6116	Alone	pelvis	isch	7.3832	11.4265	10.9118	7.643	8.8641	12.5842	11.7035	9.0175
SUB192	0.3	13	4	10	84.6116	Alone	pelvis	aceta	3.7776	6.0828	5.7125	3.941	4.1253	6.1969	5.5816	4.2157
SUB192	0.3	13	4	10	96.1072	Alone	femur	all	3.712	7.5717	6.4888	4.0393	4.7172	10.1916	8.2366	5.0856
SUB192	0.3	13	4	10	96.1072	Alone	femur	fem_head	3.4059	6.3362	5.2483	3.5826	2.6292	4.9351	3.8844	2.7384
SUB195	0.3	13	4	10	85.176	Combine	pelvis	all	5.8927	15.9357	10.5297	6.3539	5.6792	14.7844	9.8667	6.0721
SUB195	0.3	13	4	10	85.176	Combine	pelvis	all_without_sac	5.971	15.9357	10.7854	6.4845	5.7059	14.7844	10.0355	6.1632
SUB195	0.3	13	4	10	85.176	Combine	pelvis	isch	3.3673	6.5933	5.9852	3.5861	4.1165	6.5966	5.9694	4.2803
SUB195	0.3	13	4	10	85.176	Combine	pelvis	aceta	5.9478	7.7741	7.5333	6.0291	5.4252	7.8223	7.2517	5.5332
SUB195	0.3	13	4	10	85.176	Combine	femur	all	6.1139	14.6059	10.3325	6.5781	7.1466	14.6787	10.1926	7.4218
SUB195	0.3	13	4	10	85.176	Combine	femur	fem_head	3.9038	6.3303	6.0996	4.1616	7.0794	10.2477	9.8336	7.2586
SUB195	0.3	13	4	10	85.156	Alone	pelvis	all	5.5459	13.3863	8.8166	5.9326	5.6792	14.7844	9.8667	6.0721
SUB195	0.3	13	4	10	85.156	Alone	pelvis	all_without_sac	5.3575	13.3863	8.9726	5.7807	5.7059	14.7844	10.0355	6.1632
SUB195	0.3	13	4	10	85.156	Alone	pelvis	isch	4.1314	6.6956	6.1188	4.2497	4.1165	6.5966	5.9694	4.2803
SUB195	0.3	13	4	10	85.156	Alone	pelvis	aceta	4.9347	6.5547	6.4117	5.0514	5.4252	7.8223	7.2517	5.5332
SUB195	0.3	13	4	10	96.129	Alone	femur	all	4.2774	10.7765	7.1447	4.5711	7.1466	14.6787	10.1926	7.4218
SUB195	0.3	13	4	10	96.129	Alone	femur	fem_head	3.2083	4.3703	4.211	3.2772	7.0794	10.2477	9.8336	7.2586
SUB196	0.3	13	4	10	84.9005	Combine	pelvis	all	6.2499	20.3303	13.9011	7.1073	7.7091	21.2079	15.8076	8.6975
SUB196	0.3	13	4	10	84.9005	Combine	pelvis	all_without_sac	5.4126	20.3303	11.765	6.0955	6.8325	21.2079	13.3972	7.6998
SUB196	0.3	13	4	10	84.9005	Combine	pelvis	isch	5.6366	6.7796	6.6622	5.701	11.9599	13.9961	13.8111	12.0523
SUB196	0.3	13	4	10	84.9005	Combine	pelvis	aceta	4.8301	6.6879	6.5035	5.0253	4.1309	6.1905	5.6655	4.2366
SUB196	0.3	13	4	10	84.9005	Combine	femur	all	4.3758	13.3765	9.9016	5.0641	8.5226	14.6554	12.6179	8.7202
SUB196	0.3	13	4	10	84.9005	Combine	femur	fem_head	4.0745	7.1522	6.4179	4.3294	11.5285	14.6554	14.0637	11.6554
SUB196	0.3	13	4	10	84.6103	Alone	pelvis	all	5.7967	18.4767	11.9638	6.4547	7.7091	21.2079	15.8076	8.6975
SUB196	0.3	13	4	10	84.6103	Alone	pelvis	all_without_sac	5.1386	18.4767	10.2244	5.6856	6.8325	21.2079	13.3972	7.6998
SUB196	0.3	13	4	10	84.6103	Alone	pelvis	isch	5.481	6.9242	6.6876	5.54	11.9599	13.9961	13.8111	12.0523
SUB196	0.3	13	4	10	84.6103	Alone	pelvis	aceta	5.1919	6.9618	6.9305	5.4105	4.1309	6.1905	5.6655	4.2366
SUB196	0.3	13	4	10	96.0663	Alone	femur	all	3.937	10.4596	8.3489	4.5409	8.5226	14.6554	12.6179	8.7202
SUB196	0.3	13	4	10	96.0663	Alone	femur	fem_head	3.0086	6.7344	5.9557	3.4229	11.5285	14.6554	14.0637	11.6554
SUB200	0.3	13	4	10	84.683	Combine	pelvis	all	5.0562	11.4455	8.4585	5.4722	6.7972	15.2422	11.6668	7.3191
SUB200	0.3	13	4	10	84.683	Combine	pelvis	all_without_sac	5.0832	10.2447	8.2315	5.4561	7.08	15.2422	11.8658	7.6071
SUB200	0.3	13	4	10	84.683	Combine	pelvis	isch	5.8424	8.5105	8.2499	5.9823	10.7231	15.2422	14.5814	10.8906
SUB200	0.3	13	4	10	84.683	Combine	pelvis	aceta	7.6099	9.4572	9.3044	7.7445	7.9633	10.9059	10.6237	8.209
SUB200	0.3	13	4	10	84.683	Combine	femur	all	5.5136	13.1011	9.7529	5.9745	14.7549	23.8938	21.5336	15.4656
SUB200	0.3	13	4	10	84.683	Combine	femur	fem_head	5.4933	7.6702	7.2129	5.5672	13.6966	15.8964	15.5806	13.7509
SUB200	0.3	13	4	10	84.9274	Alone	pelvis	all	4.8799	10.6236	8.2718	5.2594	6.7972	15.2422	11.6668	7.3191
SUB200	0.3	13	4	10	84.9274	Alone	pelvis	all_without_sac	5.0452	10.0002	8.1163	5.365	7.08	15.2422	11.8658	7.6071
SUB200	0.3	13	4	10	84.9274	Alone	pelvis	isch	6.4364	10.0002	9.6219	6.6479	10.7231	15.2422	14.5814	10.8906
SUB200	0.3	13	4	10	84.9274	Alone	pelvis	aceta	6.9297	8.5046	8.327	7.0411	7.9633	10.9059	10.6237	8.209
SUB200	0.3	13	4	10	95.98	Alone	femur	all	5.5139	14.731	11.8198	6.2288	14.7549	23.8938	21.5336	15.4656
SUB200	0.3	13	4	10	95.98	Alone	femur	fem_head	4.4154	6.3935	6.2597	4.5823	13.6966	15.8964	15.5806	13.7509
SUB212	0.3	13	4	10	84.8521	Combine	pelvis	all	5.4599	15.3203	11.6174	6.2788	10.1096	19.5971	16.8845	10.5776
SUB212	0.3	13	4	10	84.8521	Combine	pelvis	all_without_sac	4.8069	12.8142	10.0222	5.4144	10.0843	19.5971	17.2017	10.5948
SUB212	0.3	13	4	10	84.8521	Combine	pelvis	isch	4.4439	6.1939	5.991	4.5753	7.9675	8.9807	8.7385	7.9841
SUB212	0.3	13	4	10	84.8521	Combine	pelvis	aceta	4.3939	6.1307	5.5846	4.4654	9.0102	10.6182	9.945	9.027
SUB212	0.3	13	4	10	84.8521	Combine	femur	all	4.8725	11.877	9.8558	5.4815	5.3224	10.7854	8.4026	5.7046
SUB212	0.3	13	4	10	84.8521	Combine	femur	fem_head	4.5112	7.3453	6.9337	4.8068	2.0802	3.9483	3.3197	2.1902
SUB212	0.3	13	4	10	84.4565	Alone	pelvis	all	4.7658	15.3396	11.8738	5.7504	10.1096	19.5971	16.8845	10.5776
SUB212	0.3	13	4	10	84.4565	Alone	pelvis	all_without_sac	4.0419	12.5992	9.2705	4.6867	10.0843	19.5971	17.2017	10.5948
SUB212	0.3	13	4	10	84.4565	Alone	pelvis	isch	3.5126	4.8306	4.4016	3.561	7.9675	8.9807	8.7385	7.9841
SUB212	0.3	13	4	10	84.4565	Alone	pelvis	aceta	3.9285	5.4255	5.2163	4.0289	9.0102	10.6182	9.945	9.027
SUB212	0.3	13	4	10	96.1793	Alone	femur	all	5.3029	10.6182	8.3396	5.7241	5.3224	10.7854	8.4026	5.7046
SUB212	0.3	13	4	10	96.1793	Alone	femur	fem_head	1.594	2.9814	2.374	1.6625	2.0802	3.9483	3.3197	2.1902
SUB213	0.3	13	4	10	84.9804	Combine	pelvis	all	6.456	16.0586	14.8131	7.4915	7.8383	22.0318	18.3653	8.9419
SUB213	0.3	13	4	10	84.9804	Combine	pelvis	all_without_sac	5.169	14.7709	9.762	5.7264	6.4718	18.3765	10.925	6.9633
SUB213	0.3	13	4	10	84.9804	Combine	pelvis	isch	5.2552	7.8755	7.4986	5.5105	5.4368	7.7697	7.3813	5.6267
SUB213	0.3	13	4	10	84.9804	Combine	pelvis	aceta	6.2519	7.4889	7.4105	6.3233	8.2446	9.6791	9.4244	8.3285
SUB213	0.3	13	4	10	84.9804	Combine	femur	all	4.5497	8.7801	7.8257	4.9061	4.4667	12.261	10.2801	5.0714
SUB213	0.3	13	4	10	84.9804	Combine	femur	fem_head	6.5616	8.7801	8.577	6.7479	9.8965	12.261	11.9748	9.9982
SUB213	0.3	13	4	10	84.772	Alone	pelvis	all	6.4369	15.3533	13.9819	7.4258	7.8383	22.0318	18.3653	8.9419
SUB213	0.3	13	4	10	84.772	Alone	pelvis	all_without_sac	5.2005	14.7872	9.7609	5.7828	6.4718	18.3765	10.925	6.9633
SUB213	0.3	13	4	10	84.772	Alone	pelvis	isch	6.5207	9.1441	8.6802	6.6738	5.4368	7.7697	7.3813	5.6267
SUB213	0.3	13	4	10	84.772	Alone	pelvis	aceta	5.8338	7.1611	7.0385	5.9002	8.2446	9.6791	9.4244	8.3285
SUB213	0.3	13	4	10	96.1659	Alone	femur	all	4.75	8.9255	7.7346	5.0181	4.4667	12.261	10.2801	5.0714
SUB213	0.3	13	4	10	96.1659	Alone	femur	fem_head	3.3749	5.8214	4.7249	3.4852	9.8965	12.261	11.9748	9.9982
SUB002	0.3	13	4	15	91.5626	Combine	pelvis	all	4.8943	10.6026	8.4417	5.3068	6.5564	13.8978	11.2077	7.0742
SUB002	0.3	13	4	15	91.5626	Combine	pelvis	all_without_sac	4.6509	10.6026	8.7011	5.1197	6.6953	13.8978	11.3915	7.2457
SUB002	0.3	13	4	15	91.5626	Combine	pelvis	isch	4.5267	5.6738	5.4751	4.5811	10.3994	11.6377	11.5104	10.4294
SUB002	0.3	13	4	15	91.5626	Combine	pelvis	aceta	2.7702	5.7607	5.3513	3.1173	6.6148	9.4321	9.1575	6.8323
SUB002	0.3	13	4	15	91.5626	Combine	femur	all	6.0925	13.8455	11.1818	6.8139	5.2996	10.3964	9.351	5.8646
SUB002	0.3	13	4	15	91.5626	Combine	femur	fem_head	2.8624	4.6988	4.2782	2.9539	4.1703	6.3963	6.0338	4.3339
SUB002	0.3	13	4	15	91.6411	Alone	pelvis	all	4.7352	11.1003	8.0532	5.1274	6.5564	13.8978	11.2077	7.0742
SUB002	0.3	13	4	15	91.6411	Alone	pelvis	all_without_sac	4.4697	11.1003	8.2553	4.8957	6.6953	13.8978	11.3915	7.2457
SUB002	0.3	13	4	15	91.6411	Alone	pelvis	isch	3.7042	7.1376	6.7776	3.9358	10.3994	11.6377	11.5104	10.4294
SUB002	0.3	13	4	15	91.6411	Alone	pelvis	aceta	2.8563	6.086	5.6138	3.1623	6.6148	9.4321	9.1575	6.8323
SUB002	0.3	13	4	15	98.1589	Alone	femur	all	4.2664	9.0541	7.9398	4.7545	5.2996	10.3964	9.351	5.8646
SUB002	0.3	13	4	15	98.1589	Alone	femur	fem_head	1.9786	3.8148	3.3126	2.1162	4.1703	6.3963	6.0338	4.3339
SUB004	0.3	13	4	15	91.6538	Combine	pelvis	all	5.3572	12.1133	9.1429	5.7622	6.9073	17.1688	12.929	7.5768
SUB004	0.3	13	4	15	91.6538	Combine	pelvis	all_without_sac	5.056	12.1133	8.4604	5.4485	6.3546	17.1688	12.1891	6.9655
SUB004	0.3	13	4	15	91.6538	Combine	pelvis	isch	6.7036	8.6431	7.7286	6.7399	6.4098	7.3514	7.2282	6.4293
SUB004	0.3	13	4	15	91.6538	Combine	pelvis	aceta	5.8567	11.0795	9.728	6.1256	5.5337	8.7224	7.7439	5.6437
SUB004	0.3	13	4	15	91.6538	Combine	femur	all	5.8898	15.1458	11.5682	6.6048	5.8251	12.422	10.1567	6.2987
SUB004	0.3	13	4	15	91.6538	Combine	femur	fem_head	2.2954	4.391	3.7066	2.4231	4.0119	5.7316	5.3607	4.0943
SUB004	0.3	13	4	15	91.8185	Alone	pelvis	all	5.4623	12.1698	9.5749	5.8933	6.9073	17.1688	12.929	7.5768
SUB004	0.3	13	4	15	91.8185	Alone	pelvis	all_without_sac	5.1565	12.1698	8.5694	5.563	6.3546	17.1688	12.1891	6.9655
SUB004	0.3	13	4	15	91.8185	Alone	pelvis	isch	7.3971	9.4002	8.5463	7.4396	6.4098	7.3514	7.2282	6.4293
SUB004	0.3	13	4	15	91.8185	Alone	pelvis	aceta	7.1967	12.1698	10.9785	7.4401	5.5337	8.7224	7.7439	5.6437
SUB004	0.3	13	4	15	98.2431	Alone	femur	all	6.1974	12.4527	11.6698	6.8508	5.8251	12.422	10.1567	6.2987
SUB004	0.3	13	4	15	98.2431	Alone	femur	fem_head	3.1168	5.2741	4.8947	3.2703	4.0119	5.7316	5.3607	4.0943
SUB007	0.3	13	4	15	91.6303	Combine	pelvis	all	6.4852	15.6673	13.6028	7.3787	7.4624	17.9762	16.0546	8.7636
SUB007	0.3	13	4	15	91.6303	Combine	pelvis	all_without_sac	5.5792	15.6673	11.3447	6.2976	6.1064	16.6006	13.6912	7.0842
SUB007	0.3	13	4	15	91.6303	Combine	pelvis	isch	6.4006	8.3018	8.0335	6.4692	3.8829	5.3991	5.1718	3.9486
SUB007	0.3	13	4	15	91.6303	Combine	pelvis	aceta	3.5589	4.5165	4.2848	3.5975	5.2111	6.8324	6.3698	5.2709
SUB007	0.3	13	4	15	91.6303	Combine	femur	all	5.474	12.3731	10.286	5.8974	4.7638	8.1792	7.1865	5.0093
SUB007	0.3	13	4	15	91.6303	Combine	femur	fem_head	3.5305	5.7723	5.2351	3.6309	4.2524	6.1995	5.7749	4.3653
SUB007	0.3	13	4	15	91.6034	Alone	pelvis	all	6.8182	16.867	14.4404	7.7974	7.4624	17.9762	16.0546	8.7636
SUB007	0.3	13	4	15	91.6034	Alone	pelvis	all_without_sac	5.8417	16.867	12.1544	6.6221	6.1064	16.6006	13.6912	7.0842
SUB007	0.3	13	4	15	91.6034	Alone	pelvis	isch	6.7185	8.8889	8.5581	6.8047	3.8829	5.3991	5.1718	3.9486
SUB007	0.3	13	4	15	91.6034	Alone	pelvis	aceta	3.1875	4.4503	4.0403	3.2356	5.2111	6.8324	6.3698	5.2709
SUB007	0.3	13	4	15	98.1849	Alone	femur	all	4.5952	11.1344	9.1841	5.0855	4.7638	8.1792	7.1865	5.0093
SUB007	0.3	13	4	15	98.1849	Alone	femur	fem_head	2.4886	3.8666	3.3191	2.5438	4.2524	6.1995	5.7749	4.3653
SUB010	0.3	13	4	15	91.5677	Combine	pelvis	all	5.0606	14.3901	9.4746	5.5265	6.7323	13.5609	11.1943	7.1413
SUB010	0.3	13	4	15	91.5677	Combine	pelvis	all_without_sac	4.9066	14.3901	8.9396	5.3404	6.5187	13.5609	10.7772	6.8881
SUB010	0.3	13	4	15	91.5677	Combine	pelvis	isch	6.6466	9.7917	9.4408	6.832	9.0255	11.8808	11.5334	9.1309
SUB010	0.3	13	4	15	91.5677	Combine	pelvis	aceta	5.2474	7.9869	7.3117	5.3911	5.8476	8.3791	7.7095	5.9322
SUB010	0.3	13	4	15	91.5677	Combine	femur	all	5.9579	16.779	12.7912	6.7677	9.0113	15.3966	12.7103	9.2378
SUB010	0.3	13	4	15	91.5677	Combine	femur	fem_head	4.7322	6.2032	6.0502	4.8246	10.3338	12.8656	12.4476	10.4153
SUB010	0.3	13	4	15	91.7258	Alone	pelvis	all	5.2616	16.27	10.1017	5.811	6.7323	13.5609	11.1943	7.1413
SUB010	0.3	13	4	15	91.7258	Alone	pelvis	all_without_sac	5.1156	16.27	9.6365	5.6524	6.5187	13.5609	10.7772	6.8881
SUB010	0.3	13	4	15	91.7258	Alone	pelvis	isch	7.2078	10.6682	10.2439	7.4418	9.0255	11.8808	11.5334	9.1309
SUB010	0.3	13	4	15	91.7258	Alone	pelvis	aceta	5.8438	8.5423	7.9323	5.9701	5.8476	8.3791	7.7095	5.9322
SUB010	0.3	13	4	15	98.1974	Alone	femur	all	4.9179	14.706	11.8482	5.9507	9.0113	15.3966	12.7103	9.2378
SUB010	0.3	13	4	15	98.1974	Alone	femur	fem_head	1.8892	2.8843	2.6127	1.9339	10.3338	12.8656	12.4476	10.4153
SUB011	0.3	13	4	15	91.6596	Combine	pelvis	all	6.5586	17.9939	14.5911	7.4524	7.5193	18.7957	15.0194	8.4151
SUB011	0.3	13	4	15	91.6596	Combine	pelvis	all_without_sac	5.6935	17.9939	11.3328	6.3022	7.036	18.7957	14.9847	7.8542
SUB011	0.3	13	4	15	91.6596	Combine	pelvis	isch	4.893	7.4291	7.0557	5.0662	7.3401	11.0886	10.3992	7.5552
SUB011	0.3	13	4	15	91.6596	Combine	pelvis	aceta	4.9704	6.3106	6.2358	5.0457	4.7581	5.8156	5.7476	4.838
SUB011	0.3	13	4	15	91.6596	Combine	femur	all	5.5894	9.0727	8.2842	5.8014	6.9686	10.7382	10.1306	7.2637
SUB011	0.3	13	4	15	91.6596	Combine	femur	fem_head	5.5928	7.1584	6.8445	5.6481	7.9685	10.7382	10.1785	8.0546
SUB011	0.3	13	4	15	91.7083	Alone	pelvis	all	6.5342	16.1326	14.0715	7.3948	7.5193	18.7957	15.0194	8.4151
SUB011	0.3	13	4	15	91.7083	Alone	pelvis	all_without_sac	5.5968	16.1326	11.0869	6.179	7.036	18.7957	14.9847	7.8542
SUB011	0.3	13	4	15	91.7083	Alone	pelvis	isch	4.7998	8.103	7.227	4.9068	7.3401	11.0886	10.3992	7.5552
SUB011	0.3	13	4	15	91.7083	Alone	pelvis	aceta	4.2392	6.4278	5.6965	4.3563	4.7581	5.8156	5.7476	4.838
SUB011	0.3	13	4	15	98.1662	Alone	femur	all	3.6401	7.4311	6.1471	3.9099	6.9686	10.7382	10.1306	7.2637
SUB011	0.3	13	4	15	98.1662	Alone	femur	fem_head	2.4587	5.1588	4.642	2.7528	7.9685	10.7382	10.1785	8.0546
SUB012	0.3	13	4	15	91.5661	Combine	pelvis	all	6.7292	16.2486	11.4546	7.3329	9.3532	18.6676	14.8584	9.8691
SUB012	0.3	13	4	15	91.5661	Combine	pelvis	all_without_sac	6.4582	16.2486	11.1505	7.0768	9.1411	18.6676	13.7797	9.541
SUB012	0.3	13	4	15	91.5661	Combine	pelvis	isch	8.2635	10.9537	10.8173	8.5731	9.4282	11.2731	10.8366	9.4572
SUB012	0.3	13	4	15	91.5661	Combine	pelvis	aceta	6.5667	8.1347	7.832	6.6526	7.8356	8.7817	8.6886	7.8509
SUB012	0.3	13	4	15	91.5661	Combine	femur	all	6.2731	14.2357	12.2671	6.9908	8.2089	15.7352	15.0302	8.9679
SUB012	0.3	13	4	15	91.5661	Combine	femur	fem_head	3.318	4.9519	4.6301	3.4383	8.1041	11.1478	10.737	8.2694
SUB012	0.3	13	4	15	91.5317	Alone	pelvis	all	6.3327	16.1215	10.5855	6.8753	9.3532	18.6676	14.8584	9.8691
SUB012	0.3	13	4	15	91.5317	Alone	pelvis	all_without_sac	6.2176	16.1215	10.4932	6.7898	9.1411	18.6676	13.7797	9.541
SUB012	0.3	13	4	15	91.5317	Alone	pelvis	isch	7.456	10.2467	9.9368	7.7937	9.4282	11.2731	10.8366	9.4572
SUB012	0.3	13	4	15	91.5317	Alone	pelvis	aceta	6.4694	7.7692	7.4932	6.5401	7.8356	8.7817	8.6886	7.8509
SUB012	0.3	13	4	15	98.1821	Alone	femur	all	6.375	14.5023	13.2131	7.3195	8.2089	15.7352	15.0302	8.9679
SUB012	0.3	13	4	15	98.1821	Alone	femur	fem_head	1.9244	4.002	3.4334	2.0982	8.1041	11.1478	10.737	8.2694
SUB016	0.3	13	4	15	91.482	Combine	pelvis	all	5.5127	21.5595	15.9595	7.1315	6.6386	23.021	15.263	7.7426
SUB016	0.3	13	4	15	91.482	Combine	pelvis	all_without_sac	4.9997	21.5595	16.4485	6.7293	6.5068	23.021	15.9707	7.7359
SUB016	0.3	13	4	15	91.482	Combine	pelvis	isch	2.8392	4.3092	3.9999	2.9551	6.1432	8.2472	7.9722	6.2959
SUB016	0.3	13	4	15	91.482	Combine	pelvis	aceta	3.3717	6.2163	5.7677	3.6031	2.8695	5.0166	4.5292	3.0886
SUB016	0.3	13	4	15	91.482	Combine	femur	all	3.8589	10.1099	7.4369	4.3042	13.7527	22.1811	20.4062	14.5001
SUB016	0.3	13	4	15	91.482	Combine	femur	fem_head	5.3148	8.177	7.7681	5.6465	19.8328	22.1811	21.9721	19.8933
SUB016	0.3	13	4	15	91.9397	Alone	pelvis	all	5.4759	21.2439	15.4216	6.9805	6.6386	23.021	15.263	7.7426
SUB016	0.3	13	4	15	91.9397	Alone	pelvis	all_without_sac	5.1131	21.2439	15.8365	6.6958	6.5068	23.021	15.9707	7.7359
SUB016	0.3	13	4	15	91.9397	Alone	pelvis	isch	3.5915	5.216	4.9173	3.7613	6.1432	8.2472	7.9722	6.2959
SUB016	0.3	13	4	15	91.9397	Alone	pelvis	aceta	3.4965	6.3705	5.7099	3.6851	2.8695	5.0166	4.5292	3.0886
SUB016	0.3	13	4	15	98.1077	Alone	femur	all	4.3006	9.7933	7.1474	4.6385	13.7527	22.1811	20.4062	14.5001
SUB016	0.3	13	4	15	98.1077	Alone	femur	fem_head	3.0365	5.4296	4.9712	3.3187	19.8328	22.1811	21.9721	19.8933
SUB018	0.3	13	4	15	91.4554	Combine	pelvis	all	4.8102	11.7116	10.5392	5.4012	7.4756	16.1453	14.0559	8.1833
SUB018	0.3	13	4	15	91.4554	Combine	pelvis	all_without_sac	4.3572	11.7116	8.3692	4.8328	7.0151	16.1453	13.6589	7.7145
SUB018	0.3	13	4	15	91.4554	Combine	pelvis	isch	4.0172	6.9151	6.7263	4.383	6.5863	8.795	8.3829	6.6983
SUB018	0.3	13	4	15	91.4554	Combine	pelvis	aceta	5.2581	6.2877	5.9955	5.2746	6.9759	9.0952	8.8567	7.0383
SUB018	0.3	13	4	15	91.4554	Combine	femur	all	5.9933	13.1595	9.8258	6.4145	15.0838	20.331	19.5786	15.6081
SUB018	0.3	13	4	15	91.4554	Combine	femur	fem_head	4.5941	7.5215	7.201	4.9452	17.5112	20.331	20.1402	17.6019
SUB018	0.3	13	4	15	91.5936	Alone	pelvis	all	5.0248	11.9419	9.7155	5.5827	7.4756	16.1453	14.0559	8.1833
SUB018	0.3	13	4	15	91.5936	Alone	pelvis	all_without_sac	4.5222	11.4392	8.6488	5.0119	7.0151	16.1453	13.6589	7.7145
SUB018	0.3	13	4	15	91.5936	Alone	pelvis	isch	4.4064	5.9322	5.7772	4.4845	6.5863	8.795	8.3829	6.6983
SUB018	0.3	13	4	15	91.5936	Alone	pelvis	aceta	4.2181	5.8352	5.4527	4.2772	6.9759	9.0952	8.8567	7.0383
SUB018	0.3	13	4	15	98.0964	Alone	femur	all	4.7044	10.2259	8.2337	5.1254	15.0838	20.331	19.5786	15.6081
SUB018	0.3	13	4	15	98.0964	Alone	femur	fem_head	2.7385	4.8528	4.5044	2.9356	17.5112	20.331	20.1402	17.6019
SUB019	0.3	13	4	15	91.5883	Combine	pelvis	all	6.6009	17.4956	14.2807	7.4732	6.1129	18.01	13.301	6.8935
SUB019	0.3	13	4	15	91.5883	Combine	pelvis	all_without_sac	5.8447	17.4956	10.4689	6.4188	6.2507	18.01	13.7345	7.0795
SUB019	0.3	13	4	15	91.5883	Combine	pelvis	isch	3.1989	6.037	5.5184	3.4676	5.0791	7.7312	7.3029	5.2497
SUB019	0.3	13	4	15	91.5883	Combine	pelvis	aceta	5.9518	9.2308	8.5688	6.1115	5.0811	9.2534	7.9715	5.4806
SUB019	0.3	13	4	15	91.5883	Combine	femur	all	6.6451	17.031	13.8288	7.4324	9.8242	16.3964	15.0704	10.3072
SUB019	0.3	13	4	15	91.5883	Combine	femur	fem_head	3.8358	5.8953	5.6539	3.9841	9.0432	11.3919	11.0426	9.1282
SUB019	0.3	13	4	15	91.7217	Alone	pelvis	all	6.74	17.4688	14.7732	7.6706	6.1129	18.01	13.301	6.8935
SUB019	0.3	13	4	15	91.7217	Alone	pelvis	all_without_sac	6.0666	17.4688	11.0906	6.7082	6.2507	18.01	13.7345	7.0795
SUB019	0.3	13	4	15	91.7217	Alone	pelvis	isch	2.9962	5.9848	5.5016	3.3542	5.0791	7.7312	7.3029	5.2497
SUB019	0.3	13	4	15	91.7217	Alone	pelvis	aceta	5.52	9.6189	8.8116	5.7683	5.0811	9.2534	7.9715	5.4806
SUB019	0.3	13	4	15	98.1486	Alone	femur	all	5.8854	13.2023	11.0098	6.4232	9.8242	16.3964	15.0704	10.3072
SUB019	0.3	13	4	15	98.1486	Alone	femur	fem_head	2.8531	4.3202	4.0564	2.9614	9.0432	11.3919	11.0426	9.1282
SUB023	0.3	13	4	15	91.6665	Combine	pelvis	all	6.2235	14.8419	10.8156	6.7493	7.4501	16.8003	12.7929	8.0432
SUB023	0.3	13	4	15	91.6665	Combine	pelvis	all_without_sac	6.0926	14.8419	11.0554	6.6964	7.2169	16.8003	13.1641	7.8444
SUB023	0.3	13	4	15	91.6665	Combine	pelvis	isch	8.4832	11.1358	10.7991	8.5675	7.4651	11.3213	10.9487	7.7009
SUB023	0.3	13	4	15	91.6665	Combine	pelvis	aceta	6.301	14.5157	12.6737	6.935	5.4921	14.6234	12.5837	6.2416
SUB023	0.3	13	4	15	91.6665	Combine	femur	all	4.1407	8.4846	7.2196	4.502	3.1883	6.9284	5.2426	3.4029
SUB023	0.3	13	4	15	91.6665	Combine	femur	fem_head	4.4599	7.1724	5.7312	4.5636	4.3237	6.9284	6.1816	4.499
SUB023	0.3	13	4	15	91.7838	Alone	pelvis	all	6.3024	14.5616	10.7686	6.8082	7.4501	16.8003	12.7929	8.0432
SUB023	0.3	13	4	15	91.7838	Alone	pelvis	all_without_sac	6.1433	14.5616	11.0212	6.705	7.2169	16.8003	13.1641	7.8444
SUB023	0.3	13	4	15	91.7838	Alone	pelvis	isch	7.8193	10.2902	9.995	7.9141	7.4651	11.3213	10.9487	7.7009
SUB023	0.3	13	4	15	91.7838	Alone	pelvis	aceta	6.2924	14.3064	12.2953	6.8609	5.4921	14.6234	12.5837	6.2416
SUB023	0.3	13	4	15	98.187	Alone	femur	all	3.6618	7.9476	5.8703	3.9225	3.1883	6.9284	5.2426	3.4029
SUB023	0.3	13	4	15	98.187	Alone	femur	fem_head	2.8415	6.0957	4.3985	3.0261	4.3237	6.9284	6.1816	4.499
SUB024	0.3	13	4	15	91.6451	Combine	pelvis	all	7.8308	25.8285	15.8406	8.8439	9.5126	25.2747	17.6131	10.5262
SUB024	0.3	13	4	15	91.6451	Combine	pelvis	all_without_sac	7.9807	25.8285	16.5502	9.0156	9.1058	25.2747	18.004	10.1937
SUB024	0.3	13	4	15	91.6451	Combine	pelvis	isch	9.9352	11.2788	11.0234	9.9633	11.1185	13.0911	12.7785	11.1953
SUB024	0.3	13	4	15	91.6451	Combine	pelvis	aceta	4.2088	7.046	6.149	4.288	3.3532	5.4794	5.1489	3.5075
SUB024	0.3	13	4	15	91.6451	Combine	femur	all	5.9575	15.0783	11.929	6.8046	9.3914	17.9908	15.7615	10.0753
SUB024	0.3	13	4	15	91.6451	Combine	femur	fem_head	5.9594	9.4661	8.8559	6.2777	7.4514	12.1078	11.8084	8.1695
SUB024	0.3	13	4	15	91.7674	Alone	pelvis	all	7.6813	25.0591	15.7995	8.7198	9.5126	25.2747	17.6131	10.5262
SUB024	0.3	13	4	15	91.7674	Alone	pelvis	all_without_sac	7.6894	25.0591	16.6306	8.8039	9.1058	25.2747	18.004	10.1937
SUB024	0.3	13	4	15	91.7674	Alone	pelvis	isch	9.7312	11.2101	11.0557	9.7719	11.1185	13.0911	12.7785	11.1953
SUB024	0.3	13	4	15	91.7674	Alone	pelvis	aceta	3.5944	6.1488	5.2435	3.6612	3.3532	5.4794	5.1489	3.5075
SUB024	0.3	13	4	15	98.1607	Alone	femur	all	5.6202	14.9735	12.4353	6.5476	9.3914	17.9908	15.7615	10.0753
SUB024	0.3	13	4	15	98.1607	Alone	femur	fem_head	5.0716	8.0406	7.8284	5.3671	7.4514	12.1078	11.8084	8.1695
SUB025	0.3	13	4	15	91.2129	Combine	pelvis	all	7.3647	16.3308	13.3827	8.0516	11.39	25.7128	21.8944	12.531
SUB025	0.3	13	4	15	91.2129	Combine	pelvis	all_without_sac	7.2523	16.3308	13.6164	7.93	11.6809	25.7128	22.181	12.9024
SUB025	0.3	13	4	15	91.2129	Combine	pelvis	isch	12.5719	14.78	14.5608	12.7099	10.6933	13.9369	13.3739	10.8158
SUB025	0.3	13	4	15	91.2129	Combine	pelvis	aceta	6.4757	9.3735	8.5304	6.5483	7.136	10.9849	10.662	7.4827
SUB025	0.3	13	4	15	91.2129	Combine	femur	all	6.6572	13.6582	10.9572	7.0721	18.0096	33.5886	28.2234	19.1134
SUB025	0.3	13	4	15	91.2129	Combine	femur	fem_head	7.5289	11.2214	10.8314	7.8805	12.267	18.501	16.1153	12.5776
SUB025	0.3	13	4	15	91.6591	Alone	pelvis	all	7.1953	17.7389	13.2647	7.9454	11.39	25.7128	21.8944	12.531
SUB025	0.3	13	4	15	91.6591	Alone	pelvis	all_without_sac	7.0047	17.7389	13.5518	7.7771	11.6809	25.7128	22.181	12.9024
SUB025	0.3	13	4	15	91.6591	Alone	pelvis	isch	12.2776	14.6452	14.3101	12.4127	10.6933	13.9369	13.3739	10.8158
SUB025	0.3	13	4	15	91.6591	Alone	pelvis	aceta	6.0662	8.8636	8.1289	6.157	7.136	10.9849	10.662	7.4827
SUB025	0.3	13	4	15	98.0689	Alone	femur	all	5.5284	12.5942	9.4864	5.8979	18.0096	33.5886	28.2234	19.1134
SUB025	0.3	13	4	15	98.0689	Alone	femur	fem_head	4.9602	8.3305	7.5958	5.1806	12.267	18.501	16.1153	12.5776
SUB111	0.3	13	4	15	91.5311	Combine	pelvis	all	5.7829	19.9863	14.8079	7.0787	6.9799	17.8189	12.0021	7.5798
SUB111	0.3	13	4	15	91.5311	Combine	pelvis	all_without_sac	5.2882	19.9863	14.4579	6.5261	7.0805	17.8189	12.0463	7.6461
SUB111	0.3	13	4	15	91.5311	Combine	pelvis	isch	3.4141	5.4651	5.0253	3.5743	8.4952	10.3433	10.1773	8.5467
SUB111	0.3	13	4	15	91.5311	Combine	pelvis	aceta	5.9537	8.0118	7.652	6.0923	8.8999	10.8767	10.6673	9.0059
SUB111	0.3	13	4	15	91.5311	Combine	femur	all	4.6923	12.6017	7.5906	5.0352	7.3633	14.2314	10.8174	7.6302
SUB111	0.3	13	4	15	91.5311	Combine	femur	fem_head	2.4569	4.1716	3.4502	2.5424	5.2104	6.9163	6.219	5.2528
SUB111	0.3	13	4	15	91.796	Alone	pelvis	all	6.1159	23.3506	16.5231	7.6427	6.9799	17.8189	12.0021	7.5798
SUB111	0.3	13	4	15	91.796	Alone	pelvis	all_without_sac	5.3194	23.3506	15.104	6.7658	7.0805	17.8189	12.0463	7.6461
SUB111	0.3	13	4	15	91.796	Alone	pelvis	isch	3.3589	5.4987	5.0889	3.5749	8.4952	10.3433	10.1773	8.5467
SUB111	0.3	13	4	15	91.796	Alone	pelvis	aceta	5.6054	8.0042	7.6023	5.8135	8.8999	10.8767	10.6673	9.0059
SUB111	0.3	13	4	15	98.1887	Alone	femur	all	3.7151	9.4998	7.0111	4.1112	7.3633	14.2314	10.8174	7.6302
SUB111	0.3	13	4	15	98.1887	Alone	femur	fem_head	2.1263	4.0083	3.6267	2.3042	5.2104	6.9163	6.219	5.2528
SUB113	0.3	13	4	15	91.537	Combine	pelvis	all	6.1782	11.6081	9.3196	6.4483	8.2488	15.4888	12.7023	8.6723
SUB113	0.3	13	4	15	91.537	Combine	pelvis	all_without_sac	6.2096	11.6081	9.3791	6.475	7.9407	15.4888	11.6706	8.3354
SUB113	0.3	13	4	15	91.537	Combine	pelvis	isch	5.9185	7.6218	7.3739	5.9766	9.8007	11.8549	11.4239	9.8996
SUB113	0.3	13	4	15	91.537	Combine	pelvis	aceta	7.9532	10.6531	9.649	8.006	9.1134	11.3051	10.6586	9.1557
SUB113	0.3	13	4	15	91.537	Combine	femur	all	5.4854	11.0437	9.246	5.8107	11.3909	15.7765	14.8271	11.7844
SUB113	0.3	13	4	15	91.537	Combine	femur	fem_head	4.7427	6.7422	6.3323	4.8551	13.7342	15.7711	15.3421	13.7766
SUB113	0.3	13	4	15	91.6789	Alone	pelvis	all	6.1629	11.3587	9.3943	6.4746	8.2488	15.4888	12.7023	8.6723
SUB113	0.3	13	4	15	91.6789	Alone	pelvis	all_without_sac	6.2866	11.3587	9.4904	6.5821	7.9407	15.4888	11.6706	8.3354
SUB113	0.3	13	4	15	91.6789	Alone	pelvis	isch	5.9896	8.2388	7.7004	6.0937	9.8007	11.8549	11.4239	9.8996
SUB113	0.3	13	4	15	91.6789	Alone	pelvis	aceta	7.6831	10.2839	9.384	7.7365	9.1134	11.3051	10.6586	9.1557
SUB113	0.3	13	4	15	98.141	Alone	femur	all	3.6002	6.8846	5.4695	3.7764	11.3909	15.7765	14.8271	11.7844
SUB113	0.3	13	4	15	98.141	Alone	femur	fem_head	3.5232	5.1408	4.8464	3.6442	13.7342	15.7711	15.3421	13.7766
SUB115	0.3	13	4	15	91.7034	Combine	pelvis	all	5.0379	17.0283	9.1332	5.5968	7.2365	15.0738	12.3547	7.722
SUB115	0.3	13	4	15	91.7034	Combine	pelvis	all_without_sac	4.9243	11.9269	8.3432	5.2784	7.5625	15.0738	12.7372	8.0169
SUB115	0.3	13	4	15	91.7034	Combine	pelvis	isch	5.5822	7.387	6.9435	5.6523	6.9476	10.5769	9.9323	7.1794
SUB115	0.3	13	4	15	91.7034	Combine	pelvis	aceta	5.5499	7.5329	7.1767	5.6743	7.5474	10.8106	10.3564	7.6994
SUB115	0.3	13	4	15	91.7034	Combine	femur	all	6.1661	13.3858	10.782	6.7583	6.9257	16.4346	11.6591	7.3255
SUB115	0.3	13	4	15	91.7034	Combine	femur	fem_head	5.3272	10.8092	9.2774	5.7682	10.4793	16.4346	15.0111	10.7562
SUB115	0.3	13	4	15	91.8121	Alone	pelvis	all	5.0762	17.3953	9.3958	5.6538	7.2365	15.0738	12.3547	7.722
SUB115	0.3	13	4	15	91.8121	Alone	pelvis	all_without_sac	4.9455	12.9544	8.4961	5.3132	7.5625	15.0738	12.7372	8.0169
SUB115	0.3	13	4	15	91.8121	Alone	pelvis	isch	5.2638	7.8415	7.1661	5.3853	6.9476	10.5769	9.9323	7.1794
SUB115	0.3	13	4	15	91.8121	Alone	pelvis	aceta	5.2498	7.301	6.9394	5.3977	7.5474	10.8106	10.3564	7.6994
SUB115	0.3	13	4	15	98.1672	Alone	femur	all	5.8724	12.5199	10.6886	6.5053	6.9257	16.4346	11.6591	7.3255
SUB115	0.3	13	4	15	98.1672	Alone	femur	fem_head	3.9713	9.6424	7.5786	4.4807	10.4793	16.4346	15.0111	10.7562
SUB116	0.3	13	4	15	91.5674	Combine	pelvis	all	7.0766	15.7121	11.2754	7.5639	9.1717	18.0514	12.9895	9.4766
SUB116	0.3	13	4	15	91.5674	Combine	pelvis	all_without_sac	6.7449	15.7121	10.8887	7.2205	9.6539	18.0514	13.1223	9.9034
SUB116	0.3	13	4	15	91.5674	Combine	pelvis	isch	7.3496	11.2923	11.0482	7.7331	10.6153	13.02	12.7465	10.7104
SUB116	0.3	13	4	15	91.5674	Combine	pelvis	aceta	5.0597	7.4781	6.9758	5.2124	7.7216	9.1639	8.8866	7.7577
SUB116	0.3	13	4	15	91.5674	Combine	femur	all	5.2298	14.0286	11.2468	5.7936	5.4074	13.9176	11.5694	6.0708
SUB116	0.3	13	4	15	91.5674	Combine	femur	fem_head	4.1714	5.3747	5.1867	4.2752	3.8123	4.965	4.7531	3.89
SUB116	0.3	13	4	15	91.7888	Alone	pelvis	all	6.8664	15.0851	11.3168	7.4178	9.1717	18.0514	12.9895	9.4766
SUB116	0.3	13	4	15	91.7888	Alone	pelvis	all_without_sac	6.5834	15.0851	11.3702	7.1487	9.6539	18.0514	13.1223	9.9034
SUB116	0.3	13	4	15	91.7888	Alone	pelvis	isch	7.3991	12.0717	11.7903	7.8912	10.6153	13.02	12.7465	10.7104
SUB116	0.3	13	4	15	91.7888	Alone	pelvis	aceta	4.403	6.0644	5.6777	4.5124	7.7216	9.1639	8.8866	7.7577
SUB116	0.3	13	4	15	98.1774	Alone	femur	all	5.3101	12.9685	10.9982	6.0706	5.4074	13.9176	11.5694	6.0708
SUB116	0.3	13	4	15	98.1774	Alone	femur	fem_head	2.2674	3.7293	3.2623	2.3554	3.8123	4.965	4.7531	3.89
SUB117	0.3	13	4	15	91.6611	Combine	pelvis	all	6.4022	25.0251	15.71	7.7159	8.5756	24.5259	16.0913	9.5923
SUB117	0.3	13	4	15	91.6611	Combine	pelvis	all_without_sac	5.3055	24.9047	12.1278	6.2463	7.7731	24.4029	14.6583	8.736
SUB117	0.3	13	4	15	91.6611	Combine	pelvis	isch	3.0203	4.8101	4.4976	3.1628	5.3028	9.5343	8.8101	5.6655
SUB117	0.3	13	4	15	91.6611	Combine	pelvis	aceta	3.391	5.2811	5.0271	3.6069	4.7764	6.7286	6.0619	4.829
SUB117	0.3	13	4	15	91.6611	Combine	femur	all	4.9538	10.1639	7.4814	5.2077	7.075	14.6411	11.5915	7.6199
SUB117	0.3	13	4	15	91.6611	Combine	femur	fem_head	4.2171	6.4254	6.0907	4.4436	6.497	9.0343	8.5541	6.6431
SUB117	0.3	13	4	15	91.7932	Alone	pelvis	all	6.3346	24.8464	14.9882	7.5216	8.5756	24.5259	16.0913	9.5923
SUB117	0.3	13	4	15	91.7932	Alone	pelvis	all_without_sac	5.3589	24.6198	11.2347	6.2201	7.7731	24.4029	14.6583	8.736
SUB117	0.3	13	4	15	91.7932	Alone	pelvis	isch	3.1991	5.5261	5.1347	3.4109	5.3028	9.5343	8.8101	5.6655
SUB117	0.3	13	4	15	91.7932	Alone	pelvis	aceta	3.2698	5.2173	4.8392	3.4637	4.7764	6.7286	6.0619	4.829
SUB117	0.3	13	4	15	98.163	Alone	femur	all	4.7775	8.3737	7.3592	5.0825	7.075	14.6411	11.5915	7.6199
SUB117	0.3	13	4	15	98.163	Alone	femur	fem_head	2.9223	6.5502	5.7946	3.2609	6.497	9.0343	8.5541	6.6431
SUB118	0.3	13	4	15	91.5178	Combine	pelvis	all	5.9524	15.029	10.7767	6.5101	6.8163	15.0911	11.5384	7.4004
SUB118	0.3	13	4	15	91.5178	Combine	pelvis	all_without_sac	5.4423	15.029	10.459	5.9979	6.4433	15.0911	11.7704	7.0987
SUB118	0.3	13	4	15	91.5178	Combine	pelvis	isch	3.6298	5.4459	4.4352	3.6649	3.5604	10.0913	8.0948	4.1715
SUB118	0.3	13	4	15	91.5178	Combine	pelvis	aceta	4.0481	6.0399	5.9035	4.2404	3.4723	6.1535	5.8944	3.8148
SUB118	0.3	13	4	15	91.5178	Combine	femur	all	4.1363	8.8069	6.5086	4.3422	7.9829	12.8428	10.4746	8.183
SUB118	0.3	13	4	15	91.5178	Combine	femur	fem_head	3.6508	6.3471	5.7449	3.8596	8.4113	11.3845	10.6814	8.5798
SUB118	0.3	13	4	15	91.7261	Alone	pelvis	all	5.8994	15.5165	11.0071	6.5271	6.8163	15.0911	11.5384	7.4004
SUB118	0.3	13	4	15	91.7261	Alone	pelvis	all_without_sac	5.3623	15.5165	10.662	5.9842	6.4433	15.0911	11.7704	7.0987
SUB118	0.3	13	4	15	91.7261	Alone	pelvis	isch	3.4787	5.5463	4.5319	3.5294	3.5604	10.0913	8.0948	4.1715
SUB118	0.3	13	4	15	91.7261	Alone	pelvis	aceta	3.614	5.3888	5.2758	3.7767	3.4723	6.1535	5.8944	3.8148
SUB118	0.3	13	4	15	98.1993	Alone	femur	all	3.5091	8.597	6.4691	3.8006	7.9829	12.8428	10.4746	8.183
SUB118	0.3	13	4	15	98.1993	Alone	femur	fem_head	2.8149	4.5934	4.1605	2.9522	8.4113	11.3845	10.6814	8.5798
SUB119	0.3	13	4	15	91.3872	Combine	pelvis	all	6.3064	19.5703	15.3689	7.61	8.8648	21.261	15.7583	9.6189
SUB119	0.3	13	4	15	91.3872	Combine	pelvis	all_without_sac	4.9382	14.7417	10.7539	5.6548	8.5801	18.5337	14.7147	9.2137
SUB119	0.3	13	4	15	91.3872	Combine	pelvis	isch	7.5736	11.9192	10.9908	7.7994	12.5582	18.5337	17.3545	12.8467
SUB119	0.3	13	4	15	91.3872	Combine	pelvis	aceta	4.7744	6.617	6.3666	4.8448	6.7832	13.0971	11.1201	7.2455
SUB119	0.3	13	4	15	91.3872	Combine	femur	all	4.5286	12.5588	11.1943	5.4371	15.2862	23.4913	20.6507	15.6881
SUB119	0.3	13	4	15	91.3872	Combine	femur	fem_head	2.6996	5.8296	4.3074	2.8501	17.6541	20.3793	20.1063	17.7176
SUB119	0.3	13	4	15	91.6078	Alone	pelvis	all	6.187	19.788	15.3789	7.4691	8.8648	21.261	15.7583	9.6189
SUB119	0.3	13	4	15	91.6078	Alone	pelvis	all_without_sac	4.8593	14.676	10.4958	5.5456	8.5801	18.5337	14.7147	9.2137
SUB119	0.3	13	4	15	91.6078	Alone	pelvis	isch	7.8248	12.2798	11.2427	8.0555	12.5582	18.5337	17.3545	12.8467
SUB119	0.3	13	4	15	91.6078	Alone	pelvis	aceta	4.3968	6.1958	5.9302	4.488	6.7832	13.0971	11.1201	7.2455
SUB119	0.3	13	4	15	98.1522	Alone	femur	all	4.4165	12.1889	10.7862	5.287	15.2862	23.4913	20.6507	15.6881
SUB119	0.3	13	4	15	98.1522	Alone	femur	fem_head	1.4873	3.6062	3.3457	1.7348	17.6541	20.3793	20.1063	17.7176
SUB121	0.3	13	4	15	91.3334	Combine	pelvis	all	6.0305	13.9106	10.9593	6.5904	7.2982	15.6958	13.3838	8.0118
SUB121	0.3	13	4	15	91.3334	Combine	pelvis	all_without_sac	5.4411	13.7383	10.0656	5.9199	7.5938	15.6958	13.5252	8.3102
SUB121	0.3	13	4	15	91.3334	Combine	pelvis	isch	3.909	5.5079	4.8509	3.968	5.8518	8.9598	8.277	5.965
SUB121	0.3	13	4	15	91.3334	Combine	pelvis	aceta	4.5104	5.6868	5.5612	4.573	3.9789	8.6455	7.6026	4.4165
SUB121	0.3	13	4	15	91.3334	Combine	femur	all	8.0527	16.1188	13.386	8.6388	19.6948	29.9217	27.355	20.802
SUB121	0.3	13	4	15	91.3334	Combine	femur	fem_head	11.9343	16.1188	15.6016	12.2317	26.3123	29.9217	29.0398	26.3514
SUB121	0.3	13	4	15	91.7098	Alone	pelvis	all	6.2526	15.2029	11.0607	6.8445	7.2982	15.6958	13.3838	8.0118
SUB121	0.3	13	4	15	91.7098	Alone	pelvis	all_without_sac	5.7476	15.2029	10.4309	6.2478	7.5938	15.6958	13.5252	8.3102
SUB121	0.3	13	4	15	91.7098	Alone	pelvis	isch	3.7595	4.8959	4.7601	3.8428	5.8518	8.9598	8.277	5.965
SUB121	0.3	13	4	15	91.7098	Alone	pelvis	aceta	4.8553	6.9977	6.7664	4.9939	3.9789	8.6455	7.6026	4.4165
SUB121	0.3	13	4	15	97.9617	Alone	femur	all	5.1179	10.7026	8.7899	5.4705	19.6948	29.9217	27.355	20.802
SUB121	0.3	13	4	15	97.9617	Alone	femur	fem_head	4.0855	6.7699	5.724	4.2014	26.3123	29.9217	29.0398	26.3514
SUB157	0.3	13	4	15	91.4749	Combine	pelvis	all	5.0577	15.4639	12.6064	6.1557	7.1099	16.0499	14.1091	7.9149
SUB157	0.3	13	4	15	91.4749	Combine	pelvis	all_without_sac	4.0833	15.4639	9.4054	4.8564	6.1709	16.0499	12.089	6.7895
SUB157	0.3	13	4	15	91.4749	Combine	pelvis	isch	6.4234	10.4422	10.0183	6.8917	10.7078	16.0499	15.6221	11.1737
SUB157	0.3	13	4	15	91.4749	Combine	pelvis	aceta	4.1074	6.5839	6.2847	4.3468	4.3657	7.9562	6.9395	4.6093
SUB157	0.3	13	4	15	91.4749	Combine	femur	all	4.793	11.334	8.4759	5.2051	6.5039	14.2405	11.1243	6.9032
SUB157	0.3	13	4	15	91.4749	Combine	femur	fem_head	7.4732	11.334	10.1826	7.6449	10.2462	14.2405	13.0721	10.4101
SUB157	0.3	13	4	15	91.691	Alone	pelvis	all	5.4221	16.8193	14.0417	6.5585	7.1099	16.0499	14.1091	7.9149
SUB157	0.3	13	4	15	91.691	Alone	pelvis	all_without_sac	4.4397	16.8193	9.7959	5.2103	6.1709	16.0499	12.089	6.7895
SUB157	0.3	13	4	15	91.691	Alone	pelvis	isch	4.964	8.2988	7.9612	5.4263	10.7078	16.0499	15.6221	11.1737
SUB157	0.3	13	4	15	91.691	Alone	pelvis	aceta	4.7948	7.2458	7.0437	5.0945	4.3657	7.9562	6.9395	4.6093
SUB157	0.3	13	4	15	98.2047	Alone	femur	all	4.4986	7.9747	7.3438	4.8492	6.5039	14.2405	11.1243	6.9032
SUB157	0.3	13	4	15	98.2047	Alone	femur	fem_head	4.016	7.9363	6.3554	4.3467	10.2462	14.2405	13.0721	10.4101
SUB161	0.3	13	4	15	91.6089	Combine	pelvis	all	6.0959	18.2446	12.6356	6.8992	6.8837	18.4923	11.9641	7.4341
SUB161	0.3	13	4	15	91.6089	Combine	pelvis	all_without_sac	5.8495	18.2446	12.65	6.7023	7.0421	18.4923	12.2731	7.6404
SUB161	0.3	13	4	15	91.6089	Combine	pelvis	isch	4.2602	9.2464	8.8415	4.9086	7.7646	13.2505	12.6826	8.1461
SUB161	0.3	13	4	15	91.6089	Combine	pelvis	aceta	2.5023	4.361	4.085	2.6438	3.78	6.6699	5.9795	3.9821
SUB161	0.3	13	4	15	91.6089	Combine	femur	all	3.7624	9.844	6.9051	4.0431	9.273	21.8297	16.0069	10.1841
SUB161	0.3	13	4	15	91.6089	Combine	femur	fem_head	3.4475	5.0207	4.5262	3.505	11.1241	12.7626	11.9447	11.1358
SUB161	0.3	13	4	15	91.8871	Alone	pelvis	all	5.7737	16.573	11.9602	6.5527	6.8837	18.4923	11.9641	7.4341
SUB161	0.3	13	4	15	91.8871	Alone	pelvis	all_without_sac	5.5177	16.573	11.9723	6.3351	7.0421	18.4923	12.2731	7.6404
SUB161	0.3	13	4	15	91.8871	Alone	pelvis	isch	5.0331	9.9014	9.4232	5.5934	7.7646	13.2505	12.6826	8.1461
SUB161	0.3	13	4	15	91.8871	Alone	pelvis	aceta	2.2214	3.8326	3.5355	2.3574	3.78	6.6699	5.9795	3.9821
SUB161	0.3	13	4	15	98.1569	Alone	femur	all	3.3995	10.194	6.3217	3.7743	9.273	21.8297	16.0069	10.1841
SUB161	0.3	13	4	15	98.1569	Alone	femur	fem_head	2.4098	3.6292	3.3644	2.4782	11.1241	12.7626	11.9447	11.1358
SUB162	0.3	13	4	15	91.6758	Combine	pelvis	all	4.8292	13.5333	10.6558	5.5251	6.5885	17.0565	12.7999	7.341
SUB162	0.3	13	4	15	91.6758	Combine	pelvis	all_without_sac	4.3787	13.5333	9.0469	4.9573	6.7117	17.0565	13.1418	7.4836
SUB162	0.3	13	4	15	91.6758	Combine	pelvis	isch	4.0525	8.5034	7.9338	4.4843	9.7583	13.8359	13.3565	9.9603
SUB162	0.3	13	4	15	91.6758	Combine	pelvis	aceta	3.2591	4.5953	4.448	3.3439	7.4489	9.7604	9.5585	7.5471
SUB162	0.3	13	4	15	91.6758	Combine	femur	all	4.8368	8.7636	7.5773	5.1236	7.3668	13.9785	11.7672	7.8292
SUB162	0.3	13	4	15	91.6758	Combine	femur	fem_head	5.7301	8.6823	7.4153	5.8086	5.7762	8.3872	7.6627	5.874
SUB162	0.3	13	4	15	91.7875	Alone	pelvis	all	4.6745	14.6942	10.4231	5.4438	6.5885	17.0565	12.7999	7.341
SUB162	0.3	13	4	15	91.7875	Alone	pelvis	all_without_sac	4.2841	14.6942	9.599	4.9679	6.7117	17.0565	13.1418	7.4836
SUB162	0.3	13	4	15	91.7875	Alone	pelvis	isch	3.8048	7.3755	6.7913	4.067	9.7583	13.8359	13.3565	9.9603
SUB162	0.3	13	4	15	91.7875	Alone	pelvis	aceta	2.464	3.7376	3.6504	2.6374	7.4489	9.7604	9.5585	7.5471
SUB162	0.3	13	4	15	98.1789	Alone	femur	all	3.9899	10.8365	8.9366	4.4937	7.3668	13.9785	11.7672	7.8292
SUB162	0.3	13	4	15	98.1789	Alone	femur	fem_head	2.9855	5.5294	4.723	3.1761	5.7762	8.3872	7.6627	5.874
SUB165	0.3	13	4	15	91.4934	Combine	pelvis	all	5.7934	16.0396	14.0324	6.6948	8.0516	17.9512	14.8608	8.8863
SUB165	0.3	13	4	15	91.4934	Combine	pelvis	all_without_sac	5.015	14.7919	9.4622	5.5196	7.5859	17.8844	13.6064	8.3059
SUB165	0.3	13	4	15	91.4934	Combine	pelvis	isch	2.4498	3.8921	3.4822	2.5363	5.9745	8.2961	7.802	6.1542
SUB165	0.3	13	4	15	91.4934	Combine	pelvis	aceta	5.253	10.1161	8.3246	5.4764	6.8601	12.0889	10.5105	7.1295
SUB165	0.3	13	4	15	91.4934	Combine	femur	all	4.2047	8.7634	7.3374	4.6057	11.5658	16.6721	15.6125	11.8491
SUB165	0.3	13	4	15	91.4934	Combine	femur	fem_head	2.2254	3.7475	3.4203	2.3649	14.6962	16.6721	16.4735	14.773
SUB165	0.3	13	4	15	91.7523	Alone	pelvis	all	5.6978	15.254	13.0741	6.5496	8.0516	17.9512	14.8608	8.8863
SUB165	0.3	13	4	15	91.7523	Alone	pelvis	all_without_sac	4.9962	14.0678	9.6647	5.5401	7.5859	17.8844	13.6064	8.3059
SUB165	0.3	13	4	15	91.7523	Alone	pelvis	isch	2.0282	4.0605	3.3097	2.1423	5.9745	8.2961	7.802	6.1542
SUB165	0.3	13	4	15	91.7523	Alone	pelvis	aceta	5.2603	10.575	8.5802	5.5063	6.8601	12.0889	10.5105	7.1295
SUB165	0.3	13	4	15	98.1344	Alone	femur	all	4.1144	9.193	7.544	4.5638	11.5658	16.6721	15.6125	11.8491
SUB165	0.3	13	4	15	98.1344	Alone	femur	fem_head	2.0148	4.7759	3.482	2.1763	14.6962	16.6721	16.4735	14.773
SUB166	0.3	13	4	15	91.5656	Combine	pelvis	all	3.4825	8.8941	6.0871	3.7629	5.8634	13.0594	10.0469	6.3499
SUB166	0.3	13	4	15	91.5656	Combine	pelvis	all_without_sac	3.4777	8.8941	6.2141	3.7855	6.3505	13.0594	10.2072	6.7669
SUB166	0.3	13	4	15	91.5656	Combine	pelvis	isch	4.3697	6.5599	6.2231	4.5305	7.8259	9.4736	9.2828	7.9049
SUB166	0.3	13	4	15	91.5656	Combine	pelvis	aceta	2.3934	3.9622	3.5205	2.5343	5.8136	7.5895	7.1888	5.8632
SUB166	0.3	13	4	15	91.5656	Combine	femur	all	3.9101	8.3525	6.8001	4.2279	4.6898	10.3844	8.1012	5.0871
SUB166	0.3	13	4	15	91.5656	Combine	femur	fem_head	3.0329	6.6171	5.5286	3.351	4.5701	8.1413	7.2674	4.7818
SUB166	0.3	13	4	15	91.7297	Alone	pelvis	all	3.4461	9.1721	6.1495	3.7461	5.8634	13.0594	10.0469	6.3499
SUB166	0.3	13	4	15	91.7297	Alone	pelvis	all_without_sac	3.5039	9.1721	6.2878	3.8255	6.3505	13.0594	10.2072	6.7669
SUB166	0.3	13	4	15	91.7297	Alone	pelvis	isch	4.2507	6.5238	6.1568	4.425	7.8259	9.4736	9.2828	7.9049
SUB166	0.3	13	4	15	91.7297	Alone	pelvis	aceta	2.7149	4.8896	4.089	2.8762	5.8136	7.5895	7.1888	5.8632
SUB166	0.3	13	4	15	98.2069	Alone	femur	all	3.7166	8.3196	6.442	4.0561	4.6898	10.3844	8.1012	5.0871
SUB166	0.3	13	4	15	98.2069	Alone	femur	fem_head	2.9059	6.0239	5.3793	3.2234	4.5701	8.1413	7.2674	4.7818
SUB169	0.3	13	4	15	91.7597	Combine	pelvis	all	5.686	21.4395	10.0628	6.3819	5.3319	21.5077	11.6704	6.2589
SUB169	0.3	13	4	15	91.7597	Combine	pelvis	all_without_sac	5.672	21.4395	10.6054	6.4083	5.6893	21.5077	12.4789	6.6499
SUB169	0.3	13	4	15	91.7597	Combine	pelvis	isch	3.2612	5.0385	4.7914	3.4155	3.9365	5.1072	4.6988	3.9732
SUB169	0.3	13	4	15	91.7597	Combine	pelvis	aceta	4.0546	6.2764	5.8737	4.1793	5.7654	9.2204	8.7993	6.0184
SUB169	0.3	13	4	15	91.7597	Combine	femur	all	6.0915	14.3344	12.3518	6.7275	5.1455	11.5379	10.3152	5.7758
SUB169	0.3	13	4	15	91.7597	Combine	femur	fem_head	5.3272	7.8684	7.2934	5.515	5.9075	8.4621	7.878	6.0461
SUB169	0.3	13	4	15	91.947	Alone	pelvis	all	5.8329	21.9111	10.8349	6.5904	5.3319	21.5077	11.6704	6.2589
SUB169	0.3	13	4	15	91.947	Alone	pelvis	all_without_sac	5.6663	21.9111	11.1749	6.4634	5.6893	21.5077	12.4789	6.6499
SUB169	0.3	13	4	15	91.947	Alone	pelvis	isch	3.3936	5.1469	4.9212	3.5585	3.9365	5.1072	4.6988	3.9732
SUB169	0.3	13	4	15	91.947	Alone	pelvis	aceta	3.7359	5.4781	5.2785	3.8551	5.7654	9.2204	8.7993	6.0184
SUB169	0.3	13	4	15	98.1885	Alone	femur	all	4.4925	11.1541	10.1133	5.2225	5.1455	11.5379	10.3152	5.7758
SUB169	0.3	13	4	15	98.1885	Alone	femur	fem_head	3.0641	6.045	5.0915	3.2695	5.9075	8.4621	7.878	6.0461
SUB170	0.3	13	4	15	91.5227	Combine	pelvis	all	5.8805	18.2408	10.7472	6.5658	6.3594	13.378	10.8451	6.816
SUB170	0.3	13	4	15	91.5227	Combine	pelvis	all_without_sac	5.4402	18.2408	10.1011	6.1405	6.5687	13.378	11.1832	7.0303
SUB170	0.3	13	4	15	91.5227	Combine	pelvis	isch	4.199	5.5528	5.0967	4.2394	5.3669	9.7061	8.0756	5.5814
SUB170	0.3	13	4	15	91.5227	Combine	pelvis	aceta	3.3961	6.8821	6.0748	3.5695	3.3587	5.449	4.8287	3.4422
SUB170	0.3	13	4	15	91.5227	Combine	femur	all	6.0286	11.5111	8.2938	6.2063	9.9533	18.4395	15.6388	10.7847
SUB170	0.3	13	4	15	91.5227	Combine	femur	fem_head	7.6545	11.5111	11.1231	7.925	15.2053	18.4395	18.1292	15.3121
SUB170	0.3	13	4	15	91.7243	Alone	pelvis	all	5.8354	18.8597	10.9474	6.4993	6.3594	13.378	10.8451	6.816
SUB170	0.3	13	4	15	91.7243	Alone	pelvis	all_without_sac	5.518	18.8597	10.574	6.1987	6.5687	13.378	11.1832	7.0303
SUB170	0.3	13	4	15	91.7243	Alone	pelvis	isch	4.9092	6.6828	5.5691	4.9364	5.3669	9.7061	8.0756	5.5814
SUB170	0.3	13	4	15	91.7243	Alone	pelvis	aceta	3.1399	6.8344	5.9398	3.3496	3.3587	5.449	4.8287	3.4422
SUB170	0.3	13	4	15	98.1639	Alone	femur	all	5.0988	7.8819	7.0693	5.2482	9.9533	18.4395	15.6388	10.7847
SUB170	0.3	13	4	15	98.1639	Alone	femur	fem_head	4.7357	7.3622	7.1132	4.9583	15.2053	18.4395	18.1292	15.3121
SUB174	0.3	13	4	15	91.5872	Combine	pelvis	all	5.3656	17.2158	13.8915	6.4775	7.5187	19.6092	15.4191	8.6473
SUB174	0.3	13	4	15	91.5872	Combine	pelvis	all_without_sac	4.4428	17.2158	10.672	5.2207	6.8845	19.6092	15.3282	8.0215
SUB174	0.3	13	4	15	91.5872	Combine	pelvis	isch	3.1352	4.6098	4.3315	3.2035	8.5043	11.2596	10.7678	8.6189
SUB174	0.3	13	4	15	91.5872	Combine	pelvis	aceta	1.8751	3.3424	2.8407	1.9449	2.1932	4.8632	3.7256	2.3249
SUB174	0.3	13	4	15	91.5872	Combine	femur	all	4.5253	12.5176	10.5636	5.3569	11.1751	17.6367	15.8789	11.781
SUB174	0.3	13	4	15	91.5872	Combine	femur	fem_head	2.5008	5.4434	4.7579	2.8011	8.7234	11.6411	11.3114	8.9736
SUB174	0.3	13	4	15	91.652	Alone	pelvis	all	5.304	16.7616	13.4176	6.3613	7.5187	19.6092	15.4191	8.6473
SUB174	0.3	13	4	15	91.652	Alone	pelvis	all_without_sac	4.4124	16.7616	10.6263	5.1581	6.8845	19.6092	15.3282	8.0215
SUB174	0.3	13	4	15	91.652	Alone	pelvis	isch	3.2088	4.7909	4.3293	3.2621	8.5043	11.2596	10.7678	8.6189
SUB174	0.3	13	4	15	91.652	Alone	pelvis	aceta	1.8629	3.0702	2.8821	1.9332	2.1932	4.8632	3.7256	2.3249
SUB174	0.3	13	4	15	98.1252	Alone	femur	all	4.6459	14.5434	12.039	5.6694	11.1751	17.6367	15.8789	11.781
SUB174	0.3	13	4	15	98.1252	Alone	femur	fem_head	2.4401	4.6255	4.0296	2.581	8.7234	11.6411	11.3114	8.9736
SUB177	0.3	13	4	15	91.5486	Combine	pelvis	all	6.0346	11.4176	9.8489	6.4337	6.9076	13.0978	11.9281	7.4686
SUB177	0.3	13	4	15	91.5486	Combine	pelvis	all_without_sac	5.6248	11.2482	9.4672	6.0016	7.0093	13.0978	12.1208	7.5943
SUB177	0.3	13	4	15	91.5486	Combine	pelvis	isch	9.055	10.458	10.2186	9.0912	11.901	12.9877	12.8616	11.9315
SUB177	0.3	13	4	15	91.5486	Combine	pelvis	aceta	3.1634	6.0395	5.074	3.3355	4.2651	9.1418	8.2074	4.8527
SUB177	0.3	13	4	15	91.5486	Combine	femur	all	5.6688	19.2372	16.2823	6.9752	7.2558	20.8714	17.5277	8.381
SUB177	0.3	13	4	15	91.5486	Combine	femur	fem_head	2.5884	4.9845	4.2366	2.76	4.7115	6.3858	5.6334	4.7818
SUB177	0.3	13	4	15	91.6908	Alone	pelvis	all	5.8635	11.219	10.0039	6.3063	6.9076	13.0978	11.9281	7.4686
SUB177	0.3	13	4	15	91.6908	Alone	pelvis	all_without_sac	5.4729	11.219	9.8431	5.9114	7.0093	13.0978	12.1208	7.5943
SUB177	0.3	13	4	15	91.6908	Alone	pelvis	isch	9.5466	10.8176	10.6228	9.5856	11.901	12.9877	12.8616	11.9315
SUB177	0.3	13	4	15	91.6908	Alone	pelvis	aceta	3.2528	6.0009	5.1153	3.4165	4.2651	9.1418	8.2074	4.8527
SUB177	0.3	13	4	15	98.1926	Alone	femur	all	5.6293	17.876	15.5688	6.8302	7.2558	20.8714	17.5277	8.381
SUB177	0.3	13	4	15	98.1926	Alone	femur	fem_head	2.6478	5.3299	4.2983	2.8045	4.7115	6.3858	5.6334	4.7818
SUB179	0.3	13	4	15	91.491	Combine	pelvis	all	5.5524	14.9189	9.8933	6.0459	8.3073	19.5	15.6002	9.3617
SUB179	0.3	13	4	15	91.491	Combine	pelvis	all_without_sac	5.2825	14.9189	9.3062	5.732	8.9497	19.5	16.0418	9.9455
SUB179	0.3	13	4	15	91.491	Combine	pelvis	isch	7.6178	11.1994	10.7197	7.7949	13.8851	16.9542	16.6849	14.0003
SUB179	0.3	13	4	15	91.491	Combine	pelvis	aceta	3.3738	5.1112	4.6725	3.4738	5.7954	9.4948	9.172	6.2166
SUB179	0.3	13	4	15	91.491	Combine	femur	all	5.945	12.8459	11.3828	6.5935	9.0691	16.2551	14.5314	9.6089
SUB179	0.3	13	4	15	91.491	Combine	femur	fem_head	4.3525	6.5356	6.237	4.5058	14.198	16.2551	16.105	14.254
SUB179	0.3	13	4	15	91.5468	Alone	pelvis	all	5.4377	15.1262	12.6347	6.2353	8.3073	19.5	15.6002	9.3617
SUB179	0.3	13	4	15	91.5468	Alone	pelvis	all_without_sac	4.7463	14.9466	8.9738	5.2489	8.9497	19.5	16.0418	9.9455
SUB179	0.3	13	4	15	91.5468	Alone	pelvis	isch	6.5024	10.2769	9.8386	6.7831	13.8851	16.9542	16.6849	14.0003
SUB179	0.3	13	4	15	91.5468	Alone	pelvis	aceta	2.6074	4.1414	3.7591	2.6903	5.7954	9.4948	9.172	6.2166
SUB179	0.3	13	4	15	98.1571	Alone	femur	all	4.6472	8.5642	7.6245	4.9499	9.0691	16.2551	14.5314	9.6089
SUB179	0.3	13	4	15	98.1571	Alone	femur	fem_head	2.8423	4.9374	4.4478	3.015	14.198	16.2551	16.105	14.254
SUB187	0.3	13	4	15	91.4853	Combine	pelvis	all	6.3985	14.699	10.8789	6.8893	10.8383	21.7693	16.9857	11.5734
SUB187	0.3	13	4	15	91.4853	Combine	pelvis	all_without_sac	6.4498	14.699	10.628	6.9218	11.7166	21.7693	17.2956	12.2587
SUB187	0.3	13	4	15	91.4853	Combine	pelvis	isch	8.2991	11.521	11.162	8.6371	13.0446	15.5138	15.2129	13.1406
SUB187	0.3	13	4	15	91.4853	Combine	pelvis	aceta	5.8838	9.4992	8.9599	6.2967	11.852	16.561	15.4395	11.9993
SUB187	0.3	13	4	15	91.4853	Combine	femur	all	7.3815	16.7238	12.0887	7.8396	11.0789	21.7049	19.136	11.7149
SUB187	0.3	13	4	15	91.4853	Combine	femur	fem_head	9.4775	12.0876	11.4534	9.5907	9.6199	11.9453	11.4815	9.6904
SUB187	0.3	13	4	15	91.5256	Alone	pelvis	all	6.2897	15.3556	11.0956	6.7952	10.8383	21.7693	16.9857	11.5734
SUB187	0.3	13	4	15	91.5256	Alone	pelvis	all_without_sac	6.3196	15.3556	10.6998	6.795	11.7166	21.7693	17.2956	12.2587
SUB187	0.3	13	4	15	91.5256	Alone	pelvis	isch	7.9844	11.3752	11.0397	8.3559	13.0446	15.5138	15.2129	13.1406
SUB187	0.3	13	4	15	91.5256	Alone	pelvis	aceta	5.5228	8.9942	8.44	5.9301	11.852	16.561	15.4395	11.9993
SUB187	0.3	13	4	15	98.1509	Alone	femur	all	5.1574	13.7255	10.8915	5.7026	11.0789	21.7049	19.136	11.7149
SUB187	0.3	13	4	15	98.1509	Alone	femur	fem_head	5.0732	7.8465	6.8466	5.2312	9.6199	11.9453	11.4815	9.6904
SUB190	0.3	13	4	15	91.3907	Combine	pelvis	all	5.2151	18.6853	9.4598	5.7931	6.5039	18.3728	14.3097	7.4574
SUB190	0.3	13	4	15	91.3907	Combine	pelvis	all_without_sac	5.2181	18.6853	9.6301	5.8465	6.5441	18.3728	14.5616	7.5863
SUB190	0.3	13	4	15	91.3907	Combine	pelvis	isch	4.1644	8.5934	8.0427	4.5283	7.9974	11.8882	11.5896	8.2779
SUB190	0.3	13	4	15	91.3907	Combine	pelvis	aceta	6.2342	8.7791	8.383	6.3148	3.9838	6.9301	6.5689	4.2094
SUB190	0.3	13	4	15	91.3907	Combine	femur	all	5.9394	15.472	11.0696	6.6268	18.644	29.1512	26.4855	19.7149
SUB190	0.3	13	4	15	91.3907	Combine	femur	fem_head	8.6324	11.8656	10.9015	8.7162	21.7226	26.9175	25.9455	21.8743
SUB190	0.3	13	4	15	91.9	Alone	pelvis	all	4.6576	18.9652	9.6368	5.3356	6.5039	18.3728	14.3097	7.4574
SUB190	0.3	13	4	15	91.9	Alone	pelvis	all_without_sac	4.9396	18.9652	9.99	5.6265	6.5441	18.3728	14.5616	7.5863
SUB190	0.3	13	4	15	91.9	Alone	pelvis	isch	3.9787	9.3147	8.5617	4.6127	7.9974	11.8882	11.5896	8.2779
SUB190	0.3	13	4	15	91.9	Alone	pelvis	aceta	5.268	8.7073	8.1715	5.4727	3.9838	6.9301	6.5689	4.2094
SUB190	0.3	13	4	15	98.0669	Alone	femur	all	4.5302	10.495	7.3094	4.8394	18.644	29.1512	26.4855	19.7149
SUB190	0.3	13	4	15	98.0669	Alone	femur	fem_head	5.9282	10.495	9.3062	6.1776	21.7226	26.9175	25.9455	21.8743
SUB192	0.3	13	4	15	91.5832	Combine	pelvis	all	6.2976	16.0445	11.9149	7.1289	9.0354	21.6592	16.892	10.0419
SUB192	0.3	13	4	15	91.5832	Combine	pelvis	all_without_sac	6.21	16.0445	11.8505	7.0487	8.6248	21.6592	16.8782	9.6832
SUB192	0.3	13	4	15	91.5832	Combine	pelvis	isch	5.5901	10.4161	9.7905	6.0323	8.8641	12.5842	11.7035	9.0175
SUB192	0.3	13	4	15	91.5832	Combine	pelvis	aceta	3.3858	5.0336	4.8244	3.5118	4.1253	6.1969	5.5816	4.2157
SUB192	0.3	13	4	15	91.5832	Combine	femur	all	4.9659	10.0771	7.8065	5.2295	4.7172	10.1916	8.2366	5.0856
SUB192	0.3	13	4	15	91.5832	Combine	femur	fem_head	7.0236	10.0771	9.5312	7.18	2.6292	4.9351	3.8844	2.7384
SUB192	0.3	13	4	15	91.6121	Alone	pelvis	all	6.3318	16.4672	12.1857	7.0531	9.0354	21.6592	16.892	10.0419
SUB192	0.3	13	4	15	91.6121	Alone	pelvis	all_without_sac	6.327	16.4672	11.5934	6.9787	8.6248	21.6592	16.8782	9.6832
SUB192	0.3	13	4	15	91.6121	Alone	pelvis	isch	7.1907	11.5564	11.0168	7.4928	8.8641	12.5842	11.7035	9.0175
SUB192	0.3	13	4	15	91.6121	Alone	pelvis	aceta	3.8279	5.9974	5.6587	3.9623	4.1253	6.1969	5.5816	4.2157
SUB192	0.3	13	4	15	98.1544	Alone	femur	all	3.7118	7.6129	6.4845	4.0371	4.7172	10.1916	8.2366	5.0856
SUB192	0.3	13	4	15	98.1544	Alone	femur	fem_head	3.4129	6.3088	5.2504	3.5852	2.6292	4.9351	3.8844	2.7384
SUB195	0.3	13	4	15	91.6122	Combine	pelvis	all	5.6541	15.5804	9.9224	6.1025	5.6792	14.7844	9.8667	6.0721
SUB195	0.3	13	4	15	91.6122	Combine	pelvis	all_without_sac	5.6568	15.5804	10.0877	6.1646	5.7059	14.7844	10.0355	6.1632
SUB195	0.3	13	4	15	91.6122	Combine	pelvis	isch	3.2102	6.432	5.7152	3.4104	4.1165	6.5966	5.9694	4.2803
SUB195	0.3	13	4	15	91.6122	Combine	pelvis	aceta	5.8086	7.5301	7.3936	5.8934	5.4252	7.8223	7.2517	5.5332
SUB195	0.3	13	4	15	91.6122	Combine	femur	all	5.8247	14.3422	9.8874	6.2845	7.1466	14.6787	10.1926	7.4218
SUB195	0.3	13	4	15	91.6122	Combine	femur	fem_head	4.1382	6.3492	6.0775	4.3547	7.0794	10.2477	9.8336	7.2586
SUB195	0.3	13	4	15	91.7374	Alone	pelvis	all	5.5032	13.0727	8.7556	5.8765	5.6792	14.7844	9.8667	6.0721
SUB195	0.3	13	4	15	91.7374	Alone	pelvis	all_without_sac	5.3076	13.0727	8.9509	5.7208	5.7059	14.7844	10.0355	6.1632
SUB195	0.3	13	4	15	91.7374	Alone	pelvis	isch	3.7961	6.2246	5.5276	3.9203	4.1165	6.5966	5.9694	4.2803
SUB195	0.3	13	4	15	91.7374	Alone	pelvis	aceta	4.8198	6.6807	6.223	4.9289	5.4252	7.8223	7.2517	5.5332
SUB195	0.3	13	4	15	98.1717	Alone	femur	all	4.2172	10.9097	7.282	4.5261	7.1466	14.6787	10.1926	7.4218
SUB195	0.3	13	4	15	98.1717	Alone	femur	fem_head	3.1632	4.4478	4.1927	3.2434	7.0794	10.2477	9.8336	7.2586
SUB196	0.3	13	4	15	91.5278	Combine	pelvis	all	5.9979	18.1985	12.3264	6.6729	7.7091	21.2079	15.8076	8.6975
SUB196	0.3	13	4	15	91.5278	Combine	pelvis	all_without_sac	5.2919	18.1985	10.5711	5.8401	6.8325	21.2079	13.3972	7.6998
SUB196	0.3	13	4	15	91.5278	Combine	pelvis	isch	5.5359	6.7521	6.5354	5.5978	11.9599	13.9961	13.8111	12.0523
SUB196	0.3	13	4	15	91.5278	Combine	pelvis	aceta	5.0705	6.8165	6.7104	5.2852	4.1309	6.1905	5.6655	4.2366
SUB196	0.3	13	4	15	91.5278	Combine	femur	all	4.1273	12.0465	8.9683	4.7215	8.5226	14.6554	12.6179	8.7202
SUB196	0.3	13	4	15	91.5278	Combine	femur	fem_head	4.3291	7.1363	6.5023	4.5525	11.5285	14.6554	14.0637	11.6554
SUB196	0.3	13	4	15	91.5708	Alone	pelvis	all	5.8125	17.8458	11.9484	6.4972	7.7091	21.2079	15.8076	8.6975
SUB196	0.3	13	4	15	91.5708	Alone	pelvis	all_without_sac	5.0946	17.8458	9.6198	5.6429	6.8325	21.2079	13.3972	7.6998
SUB196	0.3	13	4	15	91.5708	Alone	pelvis	isch	5.7742	7.3339	7.1008	5.8432	11.9599	13.9961	13.8111	12.0523
SUB196	0.3	13	4	15	91.5708	Alone	pelvis	aceta	4.4438	6.8561	6.5873	4.6929	4.1309	6.1905	5.6655	4.2366
SUB196	0.3	13	4	15	98.1684	Alone	femur	all	3.9206	10.4448	8.3369	4.5351	8.5226	14.6554	12.6179	8.7202
SUB196	0.3	13	4	15	98.1684	Alone	femur	fem_head	2.9444	6.61	5.8245	3.3467	11.5285	14.6554	14.0637	11.6554
SUB200	0.3	13	4	15	91.4562	Combine	pelvis	all	4.9476	12.2288	8.4601	5.3863	6.7972	15.2422	11.6668	7.3191
SUB200	0.3	13	4	15	91.4562	Combine	pelvis	all_without_sac	5.003	9.1225	8.1941	5.3678	7.08	15.2422	11.8658	7.6071
SUB200	0.3	13	4	15	91.4562	Combine	pelvis	isch	6.3661	8.8577	8.6487	6.4715	10.7231	15.2422	14.5814	10.8906
SUB200	0.3	13	4	15	91.4562	Combine	pelvis	aceta	7.7488	9.0946	8.978	7.8285	7.9633	10.9059	10.6237	8.209
SUB200	0.3	13	4	15	91.4562	Combine	femur	all	5.2632	11.742	8.9612	5.6571	14.7549	23.8938	21.5336	15.4656
SUB200	0.3	13	4	15	91.4562	Combine	femur	fem_head	5.0747	6.7783	6.2292	5.1193	13.6966	15.8964	15.5806	13.7509
SUB200	0.3	13	4	15	91.8086	Alone	pelvis	all	4.8957	11.7727	8.2358	5.2919	6.7972	15.2422	11.6668	7.3191
SUB200	0.3	13	4	15	91.8086	Alone	pelvis	all_without_sac	5.0263	10.1914	8.04	5.3452	7.08	15.2422	11.8658	7.6071
SUB200	0.3	13	4	15	91.8086	Alone	pelvis	isch	6.6693	10.1914	9.7955	6.8673	10.7231	15.2422	14.5814	10.8906
SUB200	0.3	13	4	15	91.8086	Alone	pelvis	aceta	6.9611	8.292	8.1542	7.059	7.9633	10.9059	10.6237	8.209
SUB200	0.3	13	4	15	98.0929	Alone	femur	all	5.3989	14.1369	11.229	6.0492	14.7549	23.8938	21.5336	15.4656
SUB200	0.3	13	4	15	98.0929	Alone	femur	fem_head	4.0176	5.7773	5.3083	4.1209	13.6966	15.8964	15.5806	13.7509
SUB212	0.3	13	4	15	91.5345	Combine	pelvis	all	5.5737	14.0035	11.4029	6.2694	10.1096	19.5971	16.8845	10.5776
SUB212	0.3	13	4	15	91.5345	Combine	pelvis	all_without_sac	5.0144	14.0035	10.3553	5.6335	10.0843	19.5971	17.2017	10.5948
SUB212	0.3	13	4	15	91.5345	Combine	pelvis	isch	5.343	7.446	7.2105	5.5037	7.9675	8.9807	8.7385	7.9841
SUB212	0.3	13	4	15	91.5345	Combine	pelvis	aceta	4.8732	6.1674	5.7779	4.927	9.0102	10.6182	9.945	9.027
SUB212	0.3	13	4	15	91.5345	Combine	femur	all	5.5802	12.093	10.9227	6.2447	5.3224	10.7854	8.4026	5.7046
SUB212	0.3	13	4	15	91.5345	Combine	femur	fem_head	3.6094	6.1908	5.3474	3.8144	2.0802	3.9483	3.3197	2.1902
SUB212	0.3	13	4	15	91.5418	Alone	pelvis	all	4.9961	13.2336	10.7961	5.7316	10.1096	19.5971	16.8845	10.5776
SUB212	0.3	13	4	15	91.5418	Alone	pelvis	all_without_sac	4.4895	13.2336	9.9826	5.135	10.0843	19.5971	17.2017	10.5948
SUB212	0.3	13	4	15	91.5418	Alone	pelvis	isch	3.4362	4.6304	4.4343	3.5038	7.9675	8.9807	8.7385	7.9841
SUB212	0.3	13	4	15	91.5418	Alone	pelvis	aceta	5.077	6.8498	6.6014	5.1955	9.0102	10.6182	9.945	9.027
SUB212	0.3	13	4	15	98.1837	Alone	femur	all	5.3055	10.4964	8.3428	5.7251	5.3224	10.7854	8.4026	5.7046
SUB212	0.3	13	4	15	98.1837	Alone	femur	fem_head	1.5618	2.851	2.3092	1.6229	2.0802	3.9483	3.3197	2.1902
SUB213	0.3	13	4	15	91.644	Combine	pelvis	all	6.6242	16.2379	14.6158	7.6911	7.8383	22.0318	18.3653	8.9419
SUB213	0.3	13	4	15	91.644	Combine	pelvis	all_without_sac	5.2778	15.1354	10.0367	5.8675	6.4718	18.3765	10.925	6.9633
SUB213	0.3	13	4	15	91.644	Combine	pelvis	isch	5.6417	7.891	7.5782	5.8481	5.4368	7.7697	7.3813	5.6267
SUB213	0.3	13	4	15	91.644	Combine	pelvis	aceta	6.6095	8.3408	7.9787	6.6771	8.2446	9.6791	9.4244	8.3285
SUB213	0.3	13	4	15	91.644	Combine	femur	all	4.9038	9.3903	8.0557	5.2382	4.4667	12.261	10.2801	5.0714
SUB213	0.3	13	4	15	91.644	Combine	femur	fem_head	6.0098	8.0896	7.8655	6.1918	9.8965	12.261	11.9748	9.9982
SUB213	0.3	13	4	15	91.7413	Alone	pelvis	all	6.6923	15.1974	13.9635	7.6604	7.8383	22.0318	18.3653	8.9419
SUB213	0.3	13	4	15	91.7413	Alone	pelvis	all_without_sac	5.4503	15.1974	10.2702	6.0367	6.4718	18.3765	10.925	6.9633
SUB213	0.3	13	4	15	91.7413	Alone	pelvis	isch	6.6628	8.9647	8.5784	6.8082	5.4368	7.7697	7.3813	5.6267
SUB213	0.3	13	4	15	91.7413	Alone	pelvis	aceta	6.4562	8.1923	7.8894	6.5272	8.2446	9.6791	9.4244	8.3285
SUB213	0.3	13	4	15	98.2001	Alone	femur	all	4.7849	9.2305	7.8412	5.0645	4.4667	12.261	10.2801	5.0714
SUB213	0.3	13	4	15	98.2001	Alone	femur	fem_head	3.3847	5.7665	4.7633	3.4996	9.8965	12.261	11.9748	9.9982
SUB002	0.3	13	4	20	95.0625	Combine	pelvis	all	4.8529	10.8013	8.3669	5.2591	6.5564	13.8978	11.2077	7.0742
SUB002	0.3	13	4	20	95.0625	Combine	pelvis	all_without_sac	4.6226	10.8013	8.6962	5.0843	6.6953	13.8978	11.3915	7.2457
SUB002	0.3	13	4	20	95.0625	Combine	pelvis	isch	4.3276	5.8121	5.5147	4.397	10.3994	11.6377	11.5104	10.4294
SUB002	0.3	13	4	20	95.0625	Combine	pelvis	aceta	2.6417	5.8479	5.351	3.0122	6.6148	9.4321	9.1575	6.8323
SUB002	0.3	13	4	20	95.0625	Combine	femur	all	6.1153	13.0787	11.418	6.8359	5.2996	10.3964	9.351	5.8646
SUB002	0.3	13	4	20	95.0625	Combine	femur	fem_head	2.9225	4.873	4.3963	3.0238	4.1703	6.3963	6.0338	4.3339
SUB002	0.3	13	4	20	95.47	Alone	pelvis	all	4.8815	11.2914	8.6393	5.317	6.5564	13.8978	11.2077	7.0742
SUB002	0.3	13	4	20	95.47	Alone	pelvis	all_without_sac	4.6087	11.2914	8.7707	5.0745	6.6953	13.8978	11.3915	7.2457
SUB002	0.3	13	4	20	95.47	Alone	pelvis	isch	4.2935	5.9921	5.589	4.3767	10.3994	11.6377	11.5104	10.4294
SUB002	0.3	13	4	20	95.47	Alone	pelvis	aceta	3.0145	6.2454	5.7068	3.3308	6.6148	9.4321	9.1575	6.8323
SUB002	0.3	13	4	20	99.0335	Alone	femur	all	4.25	9.0416	7.9315	4.7382	5.2996	10.3964	9.351	5.8646
SUB002	0.3	13	4	20	99.0335	Alone	femur	fem_head	1.9239	3.6601	3.1953	2.05	4.1703	6.3963	6.0338	4.3339
SUB004	0.3	13	4	20	95.1588	Combine	pelvis	all	5.4588	11.806	9.2889	5.8775	6.9073	17.1688	12.929	7.5768
SUB004	0.3	13	4	20	95.1588	Combine	pelvis	all_without_sac	5.0933	11.806	8.4498	5.4892	6.3546	17.1688	12.1891	6.9655
SUB004	0.3	13	4	20	95.1588	Combine	pelvis	isch	7.0951	8.8432	8.0322	7.1335	6.4098	7.3514	7.2282	6.4293
SUB004	0.3	13	4	20	95.1588	Combine	pelvis	aceta	6.6659	11.3677	10.222	6.9036	5.5337	8.7224	7.7439	5.6437
SUB004	0.3	13	4	20	95.1588	Combine	femur	all	6.1701	15.477	11.9567	6.8856	5.8251	12.422	10.1567	6.2987
SUB004	0.3	13	4	20	95.1588	Combine	femur	fem_head	2.5969	4.712	3.9288	2.7288	4.0119	5.7316	5.3607	4.0943
SUB004	0.3	13	4	20	95.5698	Alone	pelvis	all	5.3429	12.5296	9.6182	5.7685	6.9073	17.1688	12.929	7.5768
SUB004	0.3	13	4	20	95.5698	Alone	pelvis	all_without_sac	5.0489	12.5296	8.6407	5.4497	6.3546	17.1688	12.1891	6.9655
SUB004	0.3	13	4	20	95.5698	Alone	pelvis	isch	6.9886	9.394	8.4264	7.0477	6.4098	7.3514	7.2282	6.4293
SUB004	0.3	13	4	20	95.5698	Alone	pelvis	aceta	7.1013	12.243	11.0575	7.3937	5.5337	8.7224	7.7439	5.6437
SUB004	0.3	13	4	20	99.0796	Alone	femur	all	6.2495	12.4487	11.6774	6.8908	5.8251	12.422	10.1567	6.2987
SUB004	0.3	13	4	20	99.0796	Alone	femur	fem_head	3.2057	5.32	4.9758	3.3594	4.0119	5.7316	5.3607	4.0943
SUB007	0.3	13	4	20	95.096	Combine	pelvis	all	6.5517	16.3251	13.9505	7.4756	7.4624	17.9762	16.0546	8.7636
SUB007	0.3	13	4	20	95.096	Combine	pelvis	all_without_sac	5.5994	16.3251	11.4112	6.3282	6.1064	16.6006	13.6912	7.0842
SUB007	0.3	13	4	20	95.096	Combine	pelvis	isch	5.9186	7.5569	7.2457	5.969	3.8829	5.3991	5.1718	3.9486
SUB007	0.3	13	4	20	95.096	Combine	pelvis	aceta	3.5582	4.6225	4.292	3.5897	5.2111	6.8324	6.3698	5.2709
SUB007	0.3	13	4	20	95.096	Combine	femur	all	5.5441	12.6729	10.6565	5.9933	4.7638	8.1792	7.1865	5.0093
SUB007	0.3	13	4	20	95.096	Combine	femur	fem_head	3.2359	5.5204	4.985	3.3489	4.2524	6.1995	5.7749	4.3653
SUB007	0.3	13	4	20	95.4158	Alone	pelvis	all	6.7141	17.1818	14.3984	7.7181	7.4624	17.9762	16.0546	8.7636
SUB007	0.3	13	4	20	95.4158	Alone	pelvis	all_without_sac	5.7214	17.1818	11.9441	6.515	6.1064	16.6006	13.6912	7.0842
SUB007	0.3	13	4	20	95.4158	Alone	pelvis	isch	6.6832	8.9464	8.6	6.7781	3.8829	5.3991	5.1718	3.9486
SUB007	0.3	13	4	20	95.4158	Alone	pelvis	aceta	3.2049	4.3678	4.002	3.2508	5.2111	6.8324	6.3698	5.2709
SUB007	0.3	13	4	20	99.0495	Alone	femur	all	4.5643	10.9716	8.9974	5.0503	4.7638	8.1792	7.1865	5.0093
SUB007	0.3	13	4	20	99.0495	Alone	femur	fem_head	2.4336	4.203	3.3269	2.4954	4.2524	6.1995	5.7749	4.3653
SUB010	0.3	13	4	20	95.0669	Combine	pelvis	all	5.2082	14.247	9.4516	5.6592	6.7323	13.5609	11.1943	7.1413
SUB010	0.3	13	4	20	95.0669	Combine	pelvis	all_without_sac	5.073	14.247	9.2617	5.5082	6.5187	13.5609	10.7772	6.8881
SUB010	0.3	13	4	20	95.0669	Combine	pelvis	isch	7.421	10.6069	10.2441	7.5952	9.0255	11.8808	11.5334	9.1309
SUB010	0.3	13	4	20	95.0669	Combine	pelvis	aceta	5.548	8.3874	7.692	5.6967	5.8476	8.3791	7.7095	5.9322
SUB010	0.3	13	4	20	95.0669	Combine	femur	all	5.9946	17.3533	13.4719	6.9118	9.0113	15.3966	12.7103	9.2378
SUB010	0.3	13	4	20	95.0669	Combine	femur	fem_head	4.1885	5.5928	5.4005	4.2694	10.3338	12.8656	12.4476	10.4153
SUB010	0.3	13	4	20	95.5518	Alone	pelvis	all	5.3241	15.349	9.8598	5.8238	6.7323	13.5609	11.1943	7.1413
SUB010	0.3	13	4	20	95.5518	Alone	pelvis	all_without_sac	5.1744	15.349	9.659	5.668	6.5187	13.5609	10.7772	6.8881
SUB010	0.3	13	4	20	95.5518	Alone	pelvis	isch	7.3289	10.8784	10.4306	7.5701	9.0255	11.8808	11.5334	9.1309
SUB010	0.3	13	4	20	95.5518	Alone	pelvis	aceta	5.9184	8.6159	8.0411	6.0454	5.8476	8.3791	7.7095	5.9322
SUB010	0.3	13	4	20	99.069	Alone	femur	all	4.9101	14.6802	11.8291	5.9404	9.0113	15.3966	12.7103	9.2378
SUB010	0.3	13	4	20	99.069	Alone	femur	fem_head	1.8917	2.9025	2.6272	1.9369	10.3338	12.8656	12.4476	10.4153
SUB011	0.3	13	4	20	95.1301	Combine	pelvis	all	6.5064	16.876	14.8217	7.4354	7.5193	18.7957	15.0194	8.4151
SUB011	0.3	13	4	20	95.1301	Combine	pelvis	all_without_sac	5.5393	16.876	11.0899	6.1395	7.036	18.7957	14.9847	7.8542
SUB011	0.3	13	4	20	95.1301	Combine	pelvis	isch	3.6035	6.4752	5.3624	3.7762	7.3401	11.0886	10.3992	7.5552
SUB011	0.3	13	4	20	95.1301	Combine	pelvis	aceta	4.4233	7.4555	6.4026	4.5889	4.7581	5.8156	5.7476	4.838
SUB011	0.3	13	4	20	95.1301	Combine	femur	all	5.3002	9.6443	8.3087	5.5383	6.9686	10.7382	10.1306	7.2637
SUB011	0.3	13	4	20	95.1301	Combine	femur	fem_head	4.6363	6.8443	6.0648	4.7239	7.9685	10.7382	10.1785	8.0546
SUB011	0.3	13	4	20	95.5566	Alone	pelvis	all	6.5608	16.8009	14.895	7.5091	7.5193	18.7957	15.0194	8.4151
SUB011	0.3	13	4	20	95.5566	Alone	pelvis	all_without_sac	5.5375	16.8009	11.0583	6.1316	7.036	18.7957	14.9847	7.8542
SUB011	0.3	13	4	20	95.5566	Alone	pelvis	isch	4.0701	7.2021	6.2399	4.1862	7.3401	11.0886	10.3992	7.5552
SUB011	0.3	13	4	20	95.5566	Alone	pelvis	aceta	4.3619	6.9667	6.0582	4.4963	4.7581	5.8156	5.7476	4.838
SUB011	0.3	13	4	20	99.0452	Alone	femur	all	3.6457	7.4246	6.1591	3.9156	6.9686	10.7382	10.1306	7.2637
SUB011	0.3	13	4	20	99.0452	Alone	femur	fem_head	2.4718	5.1805	4.6716	2.7694	7.9685	10.7382	10.1785	8.0546
SUB012	0.3	13	4	20	95.0958	Combine	pelvis	all	6.8014	16.2317	12.0817	7.4203	9.3532	18.6676	14.8584	9.8691
SUB012	0.3	13	4	20	95.0958	Combine	pelvis	all_without_sac	6.4715	16.2317	11.2175	7.0627	9.1411	18.6676	13.7797	9.541
SUB012	0.3	13	4	20	95.0958	Combine	pelvis	isch	7.6493	10.3603	10.1389	7.9848	9.4282	11.2731	10.8366	9.4572
SUB012	0.3	13	4	20	95.0958	Combine	pelvis	aceta	7.1623	8.681	8.3165	7.2499	7.8356	8.7817	8.6886	7.8509
SUB012	0.3	13	4	20	95.0958	Combine	femur	all	6.7471	14.9467	12.9393	7.4901	8.2089	15.7352	15.0302	8.9679
SUB012	0.3	13	4	20	95.0958	Combine	femur	fem_head	3.9443	5.6515	5.441	4.1047	8.1041	11.1478	10.737	8.2694
SUB012	0.3	13	4	20	95.4216	Alone	pelvis	all	6.6029	16.0762	11.547	7.1726	9.3532	18.6676	14.8584	9.8691
SUB012	0.3	13	4	20	95.4216	Alone	pelvis	all_without_sac	6.366	16.0762	10.946	6.9255	9.1411	18.6676	13.7797	9.541
SUB012	0.3	13	4	20	95.4216	Alone	pelvis	isch	7.551	10.1646	9.96	7.8426	9.4282	11.2731	10.8366	9.4572
SUB012	0.3	13	4	20	95.4216	Alone	pelvis	aceta	6.3377	7.8706	7.4104	6.4129	7.8356	8.7817	8.6886	7.8509
SUB012	0.3	13	4	20	99.0623	Alone	femur	all	6.3771	14.6468	13.3359	7.3283	8.2089	15.7352	15.0302	8.9679
SUB012	0.3	13	4	20	99.0623	Alone	femur	fem_head	1.9237	3.9808	3.4253	2.0983	8.1041	11.1478	10.737	8.2694
SUB016	0.3	13	4	20	95.0709	Combine	pelvis	all	5.4468	21.2242	15.7423	7.0102	6.6386	23.021	15.263	7.7426
SUB016	0.3	13	4	20	95.0709	Combine	pelvis	all_without_sac	5.0009	21.2242	16.3163	6.6766	6.5068	23.021	15.9707	7.7359
SUB016	0.3	13	4	20	95.0709	Combine	pelvis	isch	3.0521	4.4353	4.2156	3.1796	6.1432	8.2472	7.9722	6.2959
SUB016	0.3	13	4	20	95.0709	Combine	pelvis	aceta	3.4223	6.2598	5.7328	3.6506	2.8695	5.0166	4.5292	3.0886
SUB016	0.3	13	4	20	95.0709	Combine	femur	all	3.9718	10.4601	7.5611	4.4132	13.7527	22.1811	20.4062	14.5001
SUB016	0.3	13	4	20	95.0709	Combine	femur	fem_head	5.2425	8.0749	7.7468	5.581	19.8328	22.1811	21.9721	19.8933
SUB016	0.3	13	4	20	95.5773	Alone	pelvis	all	5.6542	21.8922	15.5923	7.1502	6.6386	23.021	15.263	7.7426
SUB016	0.3	13	4	20	95.5773	Alone	pelvis	all_without_sac	5.2955	21.8922	15.8958	6.8472	6.5068	23.021	15.9707	7.7359
SUB016	0.3	13	4	20	95.5773	Alone	pelvis	isch	3.8022	6.2066	5.6474	4.0348	6.1432	8.2472	7.9722	6.2959
SUB016	0.3	13	4	20	95.5773	Alone	pelvis	aceta	3.4225	6.2668	5.6003	3.6014	2.8695	5.0166	4.5292	3.0886
SUB016	0.3	13	4	20	99.0066	Alone	femur	all	4.2343	9.692	7.1099	4.5737	13.7527	22.1811	20.4062	14.5001
SUB016	0.3	13	4	20	99.0066	Alone	femur	fem_head	2.994	5.4772	4.9303	3.2887	19.8328	22.1811	21.9721	19.8933
SUB018	0.3	13	4	20	95.0228	Combine	pelvis	all	4.7602	11.7748	10.1781	5.3153	7.4756	16.1453	14.0559	8.1833
SUB018	0.3	13	4	20	95.0228	Combine	pelvis	all_without_sac	4.3652	11.7748	8.2025	4.8167	7.0151	16.1453	13.6589	7.7145
SUB018	0.3	13	4	20	95.0228	Combine	pelvis	isch	4.1182	6.5075	6.3619	4.3921	6.5863	8.795	8.3829	6.6983
SUB018	0.3	13	4	20	95.0228	Combine	pelvis	aceta	5.0513	5.92	5.7046	5.069	6.9759	9.0952	8.8567	7.0383
SUB018	0.3	13	4	20	95.0228	Combine	femur	all	6.0737	13.3709	10.107	6.5264	15.0838	20.331	19.5786	15.6081
SUB018	0.3	13	4	20	95.0228	Combine	femur	fem_head	4.7503	7.8375	7.4266	5.117	17.5112	20.331	20.1402	17.6019
SUB018	0.3	13	4	20	95.4178	Alone	pelvis	all	4.8401	11.6806	9.5338	5.3718	7.4756	16.1453	14.0559	8.1833
SUB018	0.3	13	4	20	95.4178	Alone	pelvis	all_without_sac	4.4128	11.2007	8.4732	4.8771	7.0151	16.1453	13.6589	7.7145
SUB018	0.3	13	4	20	95.4178	Alone	pelvis	isch	4.4693	5.9176	5.7743	4.5449	6.5863	8.795	8.3829	6.6983
SUB018	0.3	13	4	20	95.4178	Alone	pelvis	aceta	3.9439	5.439	5.053	3.9887	6.9759	9.0952	8.8567	7.0383
SUB018	0.3	13	4	20	98.9964	Alone	femur	all	4.7133	10.3506	8.2465	5.1426	15.0838	20.331	19.5786	15.6081
SUB018	0.3	13	4	20	98.9964	Alone	femur	fem_head	2.7222	4.878	4.5113	2.9279	17.5112	20.331	20.1402	17.6019
SUB019	0.3	13	4	20	95.0888	Combine	pelvis	all	6.2056	16.1684	12.9316	7.0262	6.1129	18.01	13.301	6.8935
SUB019	0.3	13	4	20	95.0888	Combine	pelvis	all_without_sac	5.5688	16.1684	10.2087	6.1779	6.2507	18.01	13.7345	7.0795
SUB019	0.3	13	4	20	95.0888	Combine	pelvis	isch	2.9188	5.8541	5.3792	3.2805	5.0791	7.7312	7.3029	5.2497
SUB019	0.3	13	4	20	95.0888	Combine	pelvis	aceta	5.2142	8.7171	8.0259	5.4006	5.0811	9.2534	7.9715	5.4806
SUB019	0.3	13	4	20	95.0888	Combine	femur	all	6.2824	14.792	12.4863	6.9075	9.8242	16.3964	15.0704	10.3072
SUB019	0.3	13	4	20	95.0888	Combine	femur	fem_head	3.8234	5.8271	5.4957	3.9838	9.0432	11.3919	11.0426	9.1282
SUB019	0.3	13	4	20	95.5478	Alone	pelvis	all	6.3754	16.1617	13.362	7.1766	6.1129	18.01	13.301	6.8935
SUB019	0.3	13	4	20	95.5478	Alone	pelvis	all_without_sac	5.8021	16.1617	10.1337	6.3705	6.2507	18.01	13.7345	7.0795
SUB019	0.3	13	4	20	95.5478	Alone	pelvis	isch	3.6337	7.2607	6.7065	4.0593	5.0791	7.7312	7.3029	5.2497
SUB019	0.3	13	4	20	95.5478	Alone	pelvis	aceta	5.977	9.8734	9.1778	6.2321	5.0811	9.2534	7.9715	5.4806
SUB019	0.3	13	4	20	99.0492	Alone	femur	all	5.9198	13.2117	11.0615	6.4509	9.8242	16.3964	15.0704	10.3072
SUB019	0.3	13	4	20	99.0492	Alone	femur	fem_head	2.963	4.6077	4.2449	3.0743	9.0432	11.3919	11.0426	9.1282
SUB023	0.3	13	4	20	95.1471	Combine	pelvis	all	6.147	14.6782	10.6931	6.6654	7.4501	16.8003	12.7929	8.0432
SUB023	0.3	13	4	20	95.1471	Combine	pelvis	all_without_sac	6.0021	14.6782	10.9184	6.5897	7.2169	16.8003	13.1641	7.8444
SUB023	0.3	13	4	20	95.1471	Combine	pelvis	isch	8.29	11.1182	10.7747	8.3888	7.4651	11.3213	10.9487	7.7009
SUB023	0.3	13	4	20	95.1471	Combine	pelvis	aceta	6.2615	14.4115	12.5566	6.8987	5.4921	14.6234	12.5837	6.2416
SUB023	0.3	13	4	20	95.1471	Combine	femur	all	4.2885	8.2931	7.3505	4.6318	3.1883	6.9284	5.2426	3.4029
SUB023	0.3	13	4	20	95.1471	Combine	femur	fem_head	3.9239	6.8753	5.2006	4.0344	4.3237	6.9284	6.1816	4.499
SUB023	0.3	13	4	20	95.6296	Alone	pelvis	all	6.1548	15.1215	10.4357	6.6789	7.4501	16.8003	12.7929	8.0432
SUB023	0.3	13	4	20	95.6296	Alone	pelvis	all_without_sac	6.0281	15.1215	10.7538	6.6079	7.2169	16.8003	13.1641	7.8444
SUB023	0.3	13	4	20	95.6296	Alone	pelvis	isch	8.2044	10.4026	10.1521	8.285	7.4651	11.3213	10.9487	7.7009
SUB023	0.3	13	4	20	95.6296	Alone	pelvis	aceta	6.1688	14.8309	12.5728	6.8219	5.4921	14.6234	12.5837	6.2416
SUB023	0.3	13	4	20	99.0474	Alone	femur	all	3.6631	7.9924	5.8804	3.929	3.1883	6.9284	5.2426	3.4029
SUB023	0.3	13	4	20	99.0474	Alone	femur	fem_head	2.809	6.12	4.3831	2.9972	4.3237	6.9284	6.1816	4.499
SUB024	0.3	13	4	20	95.1123	Combine	pelvis	all	7.7064	26.1805	15.3417	8.6944	9.5126	25.2747	17.6131	10.5262
SUB024	0.3	13	4	20	95.1123	Combine	pelvis	all_without_sac	7.7561	26.1805	16.0019	8.823	9.1058	25.2747	18.004	10.1937
SUB024	0.3	13	4	20	95.1123	Combine	pelvis	isch	10.4571	11.9199	11.6003	10.4955	11.1185	13.0911	12.7785	11.1953
SUB024	0.3	13	4	20	95.1123	Combine	pelvis	aceta	4.2631	6.5023	5.6877	4.3038	3.3532	5.4794	5.1489	3.5075
SUB024	0.3	13	4	20	95.1123	Combine	femur	all	5.94	16.0389	12.5246	6.8907	9.3914	17.9908	15.7615	10.0753
SUB024	0.3	13	4	20	95.1123	Combine	femur	fem_head	6.3596	9.4519	9.2644	6.6811	7.4514	12.1078	11.8084	8.1695
SUB024	0.3	13	4	20	95.5728	Alone	pelvis	all	7.6501	27.2225	15.5649	8.6887	9.5126	25.2747	17.6131	10.5262
SUB024	0.3	13	4	20	95.5728	Alone	pelvis	all_without_sac	7.5298	27.2225	16.3031	8.6681	9.1058	25.2747	18.004	10.1937
SUB024	0.3	13	4	20	95.5728	Alone	pelvis	isch	9.9545	11.4948	11.2129	9.9978	11.1185	13.0911	12.7785	11.1953
SUB024	0.3	13	4	20	95.5728	Alone	pelvis	aceta	4.4993	6.2174	5.3665	4.5266	3.3532	5.4794	5.1489	3.5075
SUB024	0.3	13	4	20	99.0245	Alone	femur	all	5.5774	14.873	12.3575	6.4965	9.3914	17.9908	15.7615	10.0753
SUB024	0.3	13	4	20	99.0245	Alone	femur	fem_head	4.9701	7.8158	7.5836	5.2469	7.4514	12.1078	11.8084	8.1695
SUB025	0.3	13	4	20	94.8937	Combine	pelvis	all	7.5196	16.1711	13.7364	8.2349	11.39	25.7128	21.8944	12.531
SUB025	0.3	13	4	20	94.8937	Combine	pelvis	all_without_sac	7.345	16.1711	14.0395	8.0459	11.6809	25.7128	22.181	12.9024
SUB025	0.3	13	4	20	94.8937	Combine	pelvis	isch	13.1571	15.6954	15.3295	13.3041	10.6933	13.9369	13.3739	10.8158
SUB025	0.3	13	4	20	94.8937	Combine	pelvis	aceta	6.5144	9.3592	8.5602	6.5881	7.136	10.9849	10.662	7.4827
SUB025	0.3	13	4	20	94.8937	Combine	femur	all	6.6113	14.3904	11.4652	7.0919	18.0096	33.5886	28.2234	19.1134
SUB025	0.3	13	4	20	94.8937	Combine	femur	fem_head	7.751	11.69	11.2537	8.1024	12.267	18.501	16.1153	12.5776
SUB025	0.3	13	4	20	95.4447	Alone	pelvis	all	7.2707	17.3036	13.1982	8.0449	11.39	25.7128	21.8944	12.531
SUB025	0.3	13	4	20	95.4447	Alone	pelvis	all_without_sac	7.0042	17.3036	13.3522	7.7781	11.6809	25.7128	22.181	12.9024
SUB025	0.3	13	4	20	95.4447	Alone	pelvis	isch	12.0634	14.5138	14.1679	12.1984	10.6933	13.9369	13.3739	10.8158
SUB025	0.3	13	4	20	95.4447	Alone	pelvis	aceta	6.1488	8.9022	8.2275	6.2422	7.136	10.9849	10.662	7.4827
SUB025	0.3	13	4	20	98.9835	Alone	femur	all	5.5043	12.4684	9.4657	5.8706	18.0096	33.5886	28.2234	19.1134
SUB025	0.3	13	4	20	98.9835	Alone	femur	fem_head	4.9736	8.2481	7.5151	5.1836	12.267	18.501	16.1153	12.5776
SUB111	0.3	13	4	20	95.0553	Combine	pelvis	all	5.9859	19.8059	14.9846	7.2442	6.9799	17.8189	12.0021	7.5798
SUB111	0.3	13	4	20	95.0553	Combine	pelvis	all_without_sac	5.3354	19.8059	14.159	6.515	7.0805	17.8189	12.0463	7.6461
SUB111	0.3	13	4	20	95.0553	Combine	pelvis	isch	3.0973	5.1034	4.8403	3.3057	8.4952	10.3433	10.1773	8.5467
SUB111	0.3	13	4	20	95.0553	Combine	pelvis	aceta	5.9779	8.7472	8.3107	6.1838	8.8999	10.8767	10.6673	9.0059
SUB111	0.3	13	4	20	95.0553	Combine	femur	all	4.7478	13.7407	8.0548	5.1676	7.3633	14.2314	10.8174	7.6302
SUB111	0.3	13	4	20	95.0553	Combine	femur	fem_head	2.636	4.6087	3.7048	2.7366	5.2104	6.9163	6.219	5.2528
SUB111	0.3	13	4	20	95.5575	Alone	pelvis	all	6.1256	22.887	16.8351	7.718	6.9799	17.8189	12.0021	7.5798
SUB111	0.3	13	4	20	95.5575	Alone	pelvis	all_without_sac	5.2824	22.887	15.2382	6.7846	7.0805	17.8189	12.0463	7.6461
SUB111	0.3	13	4	20	95.5575	Alone	pelvis	isch	3.1903	5.2243	4.8043	3.3757	8.4952	10.3433	10.1773	8.5467
SUB111	0.3	13	4	20	95.5575	Alone	pelvis	aceta	5.5408	7.6855	7.3056	5.7205	8.8999	10.8767	10.6673	9.0059
SUB111	0.3	13	4	20	99.0607	Alone	femur	all	3.7168	9.4632	6.9872	4.1138	7.3633	14.2314	10.8174	7.6302
SUB111	0.3	13	4	20	99.0607	Alone	femur	fem_head	2.1085	4.0173	3.6467	2.2952	5.2104	6.9163	6.219	5.2528
SUB113	0.3	13	4	20	95.1166	Combine	pelvis	all	6.3704	11.3388	9.4637	6.6355	8.2488	15.4888	12.7023	8.6723
SUB113	0.3	13	4	20	95.1166	Combine	pelvis	all_without_sac	6.3076	11.3388	9.3821	6.5668	7.9407	15.4888	11.6706	8.3354
SUB113	0.3	13	4	20	95.1166	Combine	pelvis	isch	6.2419	7.7429	7.6232	6.3256	9.8007	11.8549	11.4239	9.8996
SUB113	0.3	13	4	20	95.1166	Combine	pelvis	aceta	7.4916	10.5833	9.4212	7.5695	9.1134	11.3051	10.6586	9.1557
SUB113	0.3	13	4	20	95.1166	Combine	femur	all	5.6448	10.2542	8.4669	5.9067	11.3909	15.7765	14.8271	11.7844
SUB113	0.3	13	4	20	95.1166	Combine	femur	fem_head	4.6707	7.1577	6.7762	4.842	13.7342	15.7711	15.3421	13.7766
SUB113	0.3	13	4	20	95.4874	Alone	pelvis	all	6.0749	10.9872	9.2472	6.3526	8.2488	15.4888	12.7023	8.6723
SUB113	0.3	13	4	20	95.4874	Alone	pelvis	all_without_sac	6.2156	10.9872	9.3764	6.4913	7.9407	15.4888	11.6706	8.3354
SUB113	0.3	13	4	20	95.4874	Alone	pelvis	isch	5.9061	8.0175	7.5962	5.989	9.8007	11.8549	11.4239	9.8996
SUB113	0.3	13	4	20	95.4874	Alone	pelvis	aceta	8.0667	10.6007	9.6964	8.1253	9.1134	11.3051	10.6586	9.1557
SUB113	0.3	13	4	20	99.0376	Alone	femur	all	3.6365	6.8678	5.4715	3.8092	11.3909	15.7765	14.8271	11.7844
SUB113	0.3	13	4	20	99.0376	Alone	femur	fem_head	3.6029	5.285	4.9511	3.7279	13.7342	15.7711	15.3421	13.7766
SUB115	0.3	13	4	20	95.1862	Combine	pelvis	all	5.1685	16.1779	9.3481	5.7064	7.2365	15.0738	12.3547	7.722
SUB115	0.3	13	4	20	95.1862	Combine	pelvis	all_without_sac	5.1267	12.1408	8.7944	5.5236	7.5625	15.0738	12.7372	8.0169
SUB115	0.3	13	4	20	95.1862	Combine	pelvis	isch	6.5641	9.0302	8.6985	6.656	6.9476	10.5769	9.9323	7.1794
SUB115	0.3	13	4	20	95.1862	Combine	pelvis	aceta	5.2419	7.1702	6.8613	5.3848	7.5474	10.8106	10.3564	7.6994
SUB115	0.3	13	4	20	95.1862	Combine	femur	all	6.063	13.4845	10.726	6.6772	6.9257	16.4346	11.6591	7.3255
SUB115	0.3	13	4	20	95.1862	Combine	femur	fem_head	5.2009	10.1813	8.8987	5.609	10.4793	16.4346	15.0111	10.7562
SUB115	0.3	13	4	20	95.5533	Alone	pelvis	all	5.0715	16.911	9.0186	5.6082	7.2365	15.0738	12.3547	7.722
SUB115	0.3	13	4	20	95.5533	Alone	pelvis	all_without_sac	4.9494	13.0378	8.3962	5.312	7.5625	15.0738	12.7372	8.0169
SUB115	0.3	13	4	20	95.5533	Alone	pelvis	isch	5.8429	8.3757	8.0156	5.977	6.9476	10.5769	9.9323	7.1794
SUB115	0.3	13	4	20	95.5533	Alone	pelvis	aceta	5.0536	6.871	6.5477	5.18	7.5474	10.8106	10.3564	7.6994
SUB115	0.3	13	4	20	99.0379	Alone	femur	all	5.9552	12.4455	10.8474	6.5838	6.9257	16.4346	11.6591	7.3255
SUB115	0.3	13	4	20	99.0379	Alone	femur	fem_head	4.0177	9.662	7.6535	4.5332	10.4793	16.4346	15.0111	10.7562
SUB116	0.3	13	4	20	95.0879	Combine	pelvis	all	7.2473	16.5913	11.5148	7.7593	9.1717	18.0514	12.9895	9.4766
SUB116	0.3	13	4	20	95.0879	Combine	pelvis	all_without_sac	6.9658	16.5913	11.595	7.508	9.6539	18.0514	13.1223	9.9034
SUB116	0.3	13	4	20	95.0879	Combine	pelvis	isch	7.4676	12.104	11.8382	7.9689	10.6153	13.02	12.7465	10.7104
SUB116	0.3	13	4	20	95.0879	Combine	pelvis	aceta	4.9558	6.8533	6.4026	5.0731	7.7216	9.1639	8.8866	7.7577
SUB116	0.3	13	4	20	95.0879	Combine	femur	all	5.2518	14.3198	11.6045	5.8605	5.4074	13.9176	11.5694	6.0708
SUB116	0.3	13	4	20	95.0879	Combine	femur	fem_head	4.1803	5.7387	5.496	4.3246	3.8123	4.965	4.7531	3.89
SUB116	0.3	13	4	20	95.5554	Alone	pelvis	all	6.825	15.1421	11.4484	7.3797	9.1717	18.0514	12.9895	9.4766
SUB116	0.3	13	4	20	95.5554	Alone	pelvis	all_without_sac	6.5481	15.1421	11.5727	7.1294	9.6539	18.0514	13.1223	9.9034
SUB116	0.3	13	4	20	95.5554	Alone	pelvis	isch	7.2694	12.3531	12.027	7.8435	10.6153	13.02	12.7465	10.7104
SUB116	0.3	13	4	20	95.5554	Alone	pelvis	aceta	4.4348	6.1278	5.6758	4.534	7.7216	9.1639	8.8866	7.7577
SUB116	0.3	13	4	20	99.0549	Alone	femur	all	5.3378	13.0036	11.0891	6.0983	5.4074	13.9176	11.5694	6.0708
SUB116	0.3	13	4	20	99.0549	Alone	femur	fem_head	2.2952	3.6547	3.2049	2.3721	3.8123	4.965	4.7531	3.89
SUB117	0.3	13	4	20	95.1593	Combine	pelvis	all	6.4401	24.4088	15.8825	7.7651	8.5756	24.5259	16.0913	9.5923
SUB117	0.3	13	4	20	95.1593	Combine	pelvis	all_without_sac	5.2956	24.0879	12.0089	6.2126	7.7731	24.4029	14.6583	8.736
SUB117	0.3	13	4	20	95.1593	Combine	pelvis	isch	2.8602	5.1598	4.8871	3.046	5.3028	9.5343	8.8101	5.6655
SUB117	0.3	13	4	20	95.1593	Combine	pelvis	aceta	3.1555	4.9053	4.551	3.2976	4.7764	6.7286	6.0619	4.829
SUB117	0.3	13	4	20	95.1593	Combine	femur	all	4.8946	9.435	7.3836	5.1479	7.075	14.6411	11.5915	7.6199
SUB117	0.3	13	4	20	95.1593	Combine	femur	fem_head	3.9575	6.127	5.8057	4.168	6.497	9.0343	8.5541	6.6431
SUB117	0.3	13	4	20	95.5073	Alone	pelvis	all	6.3002	25.5656	15.6552	7.6324	8.5756	24.5259	16.0913	9.5923
SUB117	0.3	13	4	20	95.5073	Alone	pelvis	all_without_sac	5.2149	25.2073	11.1778	6.1484	7.7731	24.4029	14.6583	8.736
SUB117	0.3	13	4	20	95.5073	Alone	pelvis	isch	3.1544	6.2165	5.8064	3.4021	5.3028	9.5343	8.8101	5.6655
SUB117	0.3	13	4	20	95.5073	Alone	pelvis	aceta	3.0413	4.9514	4.737	3.2948	4.7764	6.7286	6.0619	4.829
SUB117	0.3	13	4	20	99.0334	Alone	femur	all	4.7887	8.3523	7.3762	5.0938	7.075	14.6411	11.5915	7.6199
SUB117	0.3	13	4	20	99.0334	Alone	femur	fem_head	2.9605	6.5627	5.8392	3.2995	6.497	9.0343	8.5541	6.6431
SUB118	0.3	13	4	20	95.0606	Combine	pelvis	all	5.9244	15.3901	10.8746	6.5241	6.8163	15.0911	11.5384	7.4004
SUB118	0.3	13	4	20	95.0606	Combine	pelvis	all_without_sac	5.3551	15.3901	10.312	5.9338	6.4433	15.0911	11.7704	7.0987
SUB118	0.3	13	4	20	95.0606	Combine	pelvis	isch	3.8184	5.4148	4.5544	3.8493	3.5604	10.0913	8.0948	4.1715
SUB118	0.3	13	4	20	95.0606	Combine	pelvis	aceta	3.681	5.5202	5.3965	3.8516	3.4723	6.1535	5.8944	3.8148
SUB118	0.3	13	4	20	95.0606	Combine	femur	all	4.2124	9.1703	6.84	4.4376	7.9829	12.8428	10.4746	8.183
SUB118	0.3	13	4	20	95.0606	Combine	femur	fem_head	3.5134	6.122	5.4838	3.7041	8.4113	11.3845	10.6814	8.5798
SUB118	0.3	13	4	20	95.4964	Alone	pelvis	all	5.9027	15.8724	11.1456	6.5263	6.8163	15.0911	11.5384	7.4004
SUB118	0.3	13	4	20	95.4964	Alone	pelvis	all_without_sac	5.3863	15.8724	10.7769	6.0107	6.4433	15.0911	11.7704	7.0987
SUB118	0.3	13	4	20	95.4964	Alone	pelvis	isch	3.5607	5.7935	4.9357	3.6376	3.5604	10.0913	8.0948	4.1715
SUB118	0.3	13	4	20	95.4964	Alone	pelvis	aceta	3.7645	5.6857	5.5413	3.9461	3.4723	6.1535	5.8944	3.8148
SUB118	0.3	13	4	20	99.0517	Alone	femur	all	3.4969	8.6278	6.4875	3.7891	7.9829	12.8428	10.4746	8.183
SUB118	0.3	13	4	20	99.0517	Alone	femur	fem_head	2.8291	4.6052	4.1654	2.9658	8.4113	11.3845	10.6814	8.5798
SUB119	0.3	13	4	20	94.9711	Combine	pelvis	all	6.3766	19.6744	15.2498	7.6303	8.8648	21.261	15.7583	9.6189
SUB119	0.3	13	4	20	94.9711	Combine	pelvis	all_without_sac	5.0524	14.6094	10.7272	5.7539	8.5801	18.5337	14.7147	9.2137
SUB119	0.3	13	4	20	94.9711	Combine	pelvis	isch	7.9089	12.0993	11.205	8.1382	12.5582	18.5337	17.3545	12.8467
SUB119	0.3	13	4	20	94.9711	Combine	pelvis	aceta	4.1637	6.455	5.6031	4.2468	6.7832	13.0971	11.1201	7.2455
SUB119	0.3	13	4	20	94.9711	Combine	femur	all	4.6127	12.4419	11.0803	5.4553	15.2862	23.4913	20.6507	15.6881
SUB119	0.3	13	4	20	94.9711	Combine	femur	fem_head	2.9216	6.1124	4.5346	3.0731	17.6541	20.3793	20.1063	17.7176
SUB119	0.3	13	4	20	95.4873	Alone	pelvis	all	6.0686	20.54	14.6886	7.3166	8.8648	21.261	15.7583	9.6189
SUB119	0.3	13	4	20	95.4873	Alone	pelvis	all_without_sac	4.8137	13.3218	10.2411	5.47	8.5801	18.5337	14.7147	9.2137
SUB119	0.3	13	4	20	95.4873	Alone	pelvis	isch	7.8328	12.1838	11.2126	8.0627	12.5582	18.5337	17.3545	12.8467
SUB119	0.3	13	4	20	95.4873	Alone	pelvis	aceta	3.9734	6.5798	5.4945	4.0819	6.7832	13.0971	11.1201	7.2455
SUB119	0.3	13	4	20	99.0358	Alone	femur	all	4.4087	12.1528	10.7209	5.274	15.2862	23.4913	20.6507	15.6881
SUB119	0.3	13	4	20	99.0358	Alone	femur	fem_head	1.4454	3.4646	3.1871	1.6748	17.6541	20.3793	20.1063	17.7176
SUB121	0.3	13	4	20	94.962	Combine	pelvis	all	5.9699	13.2049	10.8222	6.5343	7.2982	15.6958	13.3838	8.0118
SUB121	0.3	13	4	20	94.962	Combine	pelvis	all_without_sac	5.413	13.2049	9.9793	5.9099	7.5938	15.6958	13.5252	8.3102
SUB121	0.3	13	4	20	94.962	Combine	pelvis	isch	3.2659	4.8169	4.5859	3.3576	5.8518	8.9598	8.277	5.965
SUB121	0.3	13	4	20	94.962	Combine	pelvis	aceta	4.779	6.793	6.6308	4.9049	3.9789	8.6455	7.6026	4.4165
SUB121	0.3	13	4	20	94.962	Combine	femur	all	7.9947	15.8244	13.1127	8.5015	19.6948	29.9217	27.355	20.802
SUB121	0.3	13	4	20	94.962	Combine	femur	fem_head	11.7682	15.8244	15.3005	12.0414	26.3123	29.9217	29.0398	26.3514
SUB121	0.3	13	4	20	95.539	Alone	pelvis	all	6.1874	15.6082	11.1002	6.829	7.2982	15.6958	13.3838	8.0118
SUB121	0.3	13	4	20	95.539	Alone	pelvis	all_without_sac	5.6332	15.6082	10.5672	6.1765	7.5938	15.6958	13.5252	8.3102
SUB121	0.3	13	4	20	95.539	Alone	pelvis	isch	3.5744	4.7234	4.5818	3.6517	5.8518	8.9598	8.277	5.965
SUB121	0.3	13	4	20	95.539	Alone	pelvis	aceta	4.4738	6.409	6.2036	4.5962	3.9789	8.6455	7.6026	4.4165
SUB121	0.3	13	4	20	98.9356	Alone	femur	all	5.1514	10.7993	8.8864	5.5099	19.6948	29.9217	27.355	20.802
SUB121	0.3	13	4	20	98.9356	Alone	femur	fem_head	4.0516	6.6251	5.6886	4.1684	26.3123	29.9217	29.0398	26.3514
SUB157	0.3	13	4	20	95.0347	Combine	pelvis	all	5.0609	15.3128	12.3614	6.1044	7.1099	16.0499	14.1091	7.9149
SUB157	0.3	13	4	20	95.0347	Combine	pelvis	all_without_sac	4.1531	15.3128	9.3524	4.9064	6.1709	16.0499	12.089	6.7895
SUB157	0.3	13	4	20	95.0347	Combine	pelvis	isch	6.2242	10.1803	9.7387	6.6796	10.7078	16.0499	15.6221	11.1737
SUB157	0.3	13	4	20	95.0347	Combine	pelvis	aceta	4.3832	6.9579	6.7205	4.6619	4.3657	7.9562	6.9395	4.6093
SUB157	0.3	13	4	20	95.0347	Combine	femur	all	4.7633	11.4116	8.3414	5.1561	6.5039	14.2405	11.1243	6.9032
SUB157	0.3	13	4	20	95.0347	Combine	femur	fem_head	7.3827	11.4116	10.2277	7.569	10.2462	14.2405	13.0721	10.4101
SUB157	0.3	13	4	20	95.5264	Alone	pelvis	all	5.2811	16.0318	13.1626	6.2809	7.1099	16.0499	14.1091	7.9149
SUB157	0.3	13	4	20	95.5264	Alone	pelvis	all_without_sac	4.4022	16.0318	9.4088	5.097	6.1709	16.0499	12.089	6.7895
SUB157	0.3	13	4	20	95.5264	Alone	pelvis	isch	5.1601	8.385	7.9825	5.5728	10.7078	16.0499	15.6221	11.1737
SUB157	0.3	13	4	20	95.5264	Alone	pelvis	aceta	4.6847	7.0697	6.8834	4.9742	4.3657	7.9562	6.9395	4.6093
SUB157	0.3	13	4	20	99.0721	Alone	femur	all	4.4947	7.9624	7.2967	4.8463	6.5039	14.2405	11.1243	6.9032
SUB157	0.3	13	4	20	99.0721	Alone	femur	fem_head	4.057	7.9624	6.4015	4.3615	10.2462	14.2405	13.0721	10.4101
SUB161	0.3	13	4	20	95.1501	Combine	pelvis	all	6.0011	18.4287	12.6377	6.8244	6.8837	18.4923	11.9641	7.4341
SUB161	0.3	13	4	20	95.1501	Combine	pelvis	all_without_sac	5.8377	18.4287	12.6882	6.7089	7.0421	18.4923	12.2731	7.6404
SUB161	0.3	13	4	20	95.1501	Combine	pelvis	isch	4.7246	9.7244	9.4177	5.3789	7.7646	13.2505	12.6826	8.1461
SUB161	0.3	13	4	20	95.1501	Combine	pelvis	aceta	2.3431	4.0555	3.7541	2.4899	3.78	6.6699	5.9795	3.9821
SUB161	0.3	13	4	20	95.1501	Combine	femur	all	4.0986	10.5675	7.6468	4.4132	9.273	21.8297	16.0069	10.1841
SUB161	0.3	13	4	20	95.1501	Combine	femur	fem_head	3.8433	5.2839	4.8546	3.8874	11.1241	12.7626	11.9447	11.1358
SUB161	0.3	13	4	20	95.5581	Alone	pelvis	all	5.7724	16.1645	11.9603	6.5492	6.8837	18.4923	11.9641	7.4341
SUB161	0.3	13	4	20	95.5581	Alone	pelvis	all_without_sac	5.5299	16.1645	12.1391	6.3505	7.0421	18.4923	12.2731	7.6404
SUB161	0.3	13	4	20	95.5581	Alone	pelvis	isch	5.2623	10.0445	9.6171	5.8036	7.7646	13.2505	12.6826	8.1461
SUB161	0.3	13	4	20	95.5581	Alone	pelvis	aceta	2.348	4.2214	3.8826	2.4987	3.78	6.6699	5.9795	3.9821
SUB161	0.3	13	4	20	99.0277	Alone	femur	all	3.3994	10.1836	6.405	3.7723	9.273	21.8297	16.0069	10.1841
SUB161	0.3	13	4	20	99.0277	Alone	femur	fem_head	2.3723	3.7107	3.4354	2.4644	11.1241	12.7626	11.9447	11.1358
SUB162	0.3	13	4	20	95.1549	Combine	pelvis	all	4.7478	13.6426	10.4005	5.4606	6.5885	17.0565	12.7999	7.341
SUB162	0.3	13	4	20	95.1549	Combine	pelvis	all_without_sac	4.3286	13.6426	9.1611	4.9364	6.7117	17.0565	13.1418	7.4836
SUB162	0.3	13	4	20	95.1549	Combine	pelvis	isch	3.7687	7.7583	7.1878	4.1106	9.7583	13.8359	13.3565	9.9603
SUB162	0.3	13	4	20	95.1549	Combine	pelvis	aceta	2.6008	3.9052	3.7035	2.7162	7.4489	9.7604	9.5585	7.5471
SUB162	0.3	13	4	20	95.1549	Combine	femur	all	4.5229	9.4441	7.6867	4.8518	7.3668	13.9785	11.7672	7.8292
SUB162	0.3	13	4	20	95.1549	Combine	femur	fem_head	5.2314	8.301	7.04	5.3275	5.7762	8.3872	7.6627	5.874
SUB162	0.3	13	4	20	95.6653	Alone	pelvis	all	4.6639	14.4122	10.217	5.3914	6.5885	17.0565	12.7999	7.341
SUB162	0.3	13	4	20	95.6653	Alone	pelvis	all_without_sac	4.3224	14.4122	9.5513	4.9676	6.7117	17.0565	13.1418	7.4836
SUB162	0.3	13	4	20	95.6653	Alone	pelvis	isch	3.6781	7.1586	6.5975	3.9254	9.7583	13.8359	13.3565	9.9603
SUB162	0.3	13	4	20	95.6653	Alone	pelvis	aceta	2.6296	4.101	3.8985	2.7758	7.4489	9.7604	9.5585	7.5471
SUB162	0.3	13	4	20	99.0538	Alone	femur	all	3.9667	10.8874	8.8874	4.4721	7.3668	13.9785	11.7672	7.8292
SUB162	0.3	13	4	20	99.0538	Alone	femur	fem_head	3.0019	5.579	4.7627	3.1964	5.7762	8.3872	7.6627	5.874
SUB165	0.3	13	4	20	95.025	Combine	pelvis	all	5.7607	16.4119	13.563	6.6525	8.0516	17.9512	14.8608	8.8863
SUB165	0.3	13	4	20	95.025	Combine	pelvis	all_without_sac	5.0139	15.1611	9.464	5.5456	7.5859	17.8844	13.6064	8.3059
SUB165	0.3	13	4	20	95.025	Combine	pelvis	isch	2.1749	3.9035	3.3253	2.2689	5.9745	8.2961	7.802	6.1542
SUB165	0.3	13	4	20	95.025	Combine	pelvis	aceta	5.1988	10.5221	8.6924	5.48	6.8601	12.0889	10.5105	7.1295
SUB165	0.3	13	4	20	95.025	Combine	femur	all	4.2856	8.7607	7.3787	4.6682	11.5658	16.6721	15.6125	11.8491
SUB165	0.3	13	4	20	95.025	Combine	femur	fem_head	2.391	3.9991	3.6404	2.5455	14.6962	16.6721	16.4735	14.773
SUB165	0.3	13	4	20	95.542	Alone	pelvis	all	5.6032	16.127	13.4631	6.5402	8.0516	17.9512	14.8608	8.8863
SUB165	0.3	13	4	20	95.542	Alone	pelvis	all_without_sac	4.8292	14.8599	9.6311	5.404	7.5859	17.8844	13.6064	8.3059
SUB165	0.3	13	4	20	95.542	Alone	pelvis	isch	1.8589	4.2033	2.88	1.966	5.9745	8.2961	7.802	6.1542
SUB165	0.3	13	4	20	95.542	Alone	pelvis	aceta	4.9464	10.6056	8.7277	5.2742	6.8601	12.0889	10.5105	7.1295
SUB165	0.3	13	4	20	99.0297	Alone	femur	all	4.1234	9.1814	7.5394	4.5655	11.5658	16.6721	15.6125	11.8491
SUB165	0.3	13	4	20	99.0297	Alone	femur	fem_head	2.0646	4.8718	3.552	2.2266	14.6962	16.6721	16.4735	14.773
SUB166	0.3	13	4	20	95.102	Combine	pelvis	all	3.4331	8.6516	5.9729	3.7149	5.8634	13.0594	10.0469	6.3499
SUB166	0.3	13	4	20	95.102	Combine	pelvis	all_without_sac	3.4462	8.6516	6.1384	3.7377	6.3505	13.0594	10.2072	6.7669
SUB166	0.3	13	4	20	95.102	Combine	pelvis	isch	4.2786	6.5472	6.198	4.4445	7.8259	9.4736	9.2828	7.9049
SUB166	0.3	13	4	20	95.102	Combine	pelvis	aceta	2.8671	4.6984	4.0069	3.0022	5.8136	7.5895	7.1888	5.8632
SUB166	0.3	13	4	20	95.102	Combine	femur	all	4.1137	8.6385	6.9905	4.4432	4.6898	10.3844	8.1012	5.0871
SUB166	0.3	13	4	20	95.102	Combine	femur	fem_head	3.1397	6.7356	5.6375	3.44	4.5701	8.1413	7.2674	4.7818
SUB166	0.3	13	4	20	95.498	Alone	pelvis	all	3.3666	8.3345	5.8864	3.6468	5.8634	13.0594	10.0469	6.3499
SUB166	0.3	13	4	20	95.498	Alone	pelvis	all_without_sac	3.3944	8.3345	6.0274	3.6946	6.3505	13.0594	10.2072	6.7669
SUB166	0.3	13	4	20	95.498	Alone	pelvis	isch	4.1308	6.3422	5.9653	4.2892	7.8259	9.4736	9.2828	7.9049
SUB166	0.3	13	4	20	95.498	Alone	pelvis	aceta	2.8172	4.9772	4.1352	2.9653	5.8136	7.5895	7.1888	5.8632
SUB166	0.3	13	4	20	99.0529	Alone	femur	all	3.6967	8.323	6.4177	4.037	4.6898	10.3844	8.1012	5.0871
SUB166	0.3	13	4	20	99.0529	Alone	femur	fem_head	2.8923	5.9358	5.2384	3.1914	4.5701	8.1413	7.2674	4.7818
SUB169	0.3	13	4	20	95.1909	Combine	pelvis	all	5.6515	21.2665	10.1855	6.3606	5.3319	21.5077	11.6704	6.2589
SUB169	0.3	13	4	20	95.1909	Combine	pelvis	all_without_sac	5.6733	21.2665	10.6997	6.4239	5.6893	21.5077	12.4789	6.6499
SUB169	0.3	13	4	20	95.1909	Combine	pelvis	isch	2.8561	4.6512	4.4059	3.019	3.9365	5.1072	4.6988	3.9732
SUB169	0.3	13	4	20	95.1909	Combine	pelvis	aceta	4.0244	6.3315	5.9188	4.1645	5.7654	9.2204	8.7993	6.0184
SUB169	0.3	13	4	20	95.1909	Combine	femur	all	5.6469	13.6329	11.8674	6.326	5.1455	11.5379	10.3152	5.7758
SUB169	0.3	13	4	20	95.1909	Combine	femur	fem_head	4.6285	6.9163	6.3574	4.7906	5.9075	8.4621	7.878	6.0461
SUB169	0.3	13	4	20	95.6826	Alone	pelvis	all	5.6417	21.6761	10.1908	6.3454	5.3319	21.5077	11.6704	6.2589
SUB169	0.3	13	4	20	95.6826	Alone	pelvis	all_without_sac	5.6799	21.6761	10.7561	6.4368	5.6893	21.5077	12.4789	6.6499
SUB169	0.3	13	4	20	95.6826	Alone	pelvis	isch	3.2825	5.2226	4.992	3.4724	3.9365	5.1072	4.6988	3.9732
SUB169	0.3	13	4	20	95.6826	Alone	pelvis	aceta	3.8112	5.7196	5.3423	3.9202	5.7654	9.2204	8.7993	6.0184
SUB169	0.3	13	4	20	99.0577	Alone	femur	all	4.5188	11.1583	10.1527	5.2462	5.1455	11.5379	10.3152	5.7758
SUB169	0.3	13	4	20	99.0577	Alone	femur	fem_head	3.0539	5.9478	5.0449	3.2528	5.9075	8.4621	7.878	6.0461
SUB170	0.3	13	4	20	95.0309	Combine	pelvis	all	5.7963	18.0026	10.4738	6.4839	6.3594	13.378	10.8451	6.816
SUB170	0.3	13	4	20	95.0309	Combine	pelvis	all_without_sac	5.3708	18.0026	10.1065	6.0765	6.5687	13.378	11.1832	7.0303
SUB170	0.3	13	4	20	95.0309	Combine	pelvis	isch	4.1142	5.2128	5.06	4.1598	5.3669	9.7061	8.0756	5.5814
SUB170	0.3	13	4	20	95.0309	Combine	pelvis	aceta	3.4131	6.9069	6.0795	3.5836	3.3587	5.449	4.8287	3.4422
SUB170	0.3	13	4	20	95.0309	Combine	femur	all	5.8355	11.215	7.9771	6.0172	9.9533	18.4395	15.6388	10.7847
SUB170	0.3	13	4	20	95.0309	Combine	femur	fem_head	7.4017	11.215	10.8499	7.6689	15.2053	18.4395	18.1292	15.3121
SUB170	0.3	13	4	20	95.5412	Alone	pelvis	all	5.8068	18.8521	10.8838	6.4668	6.3594	13.378	10.8451	6.816
SUB170	0.3	13	4	20	95.5412	Alone	pelvis	all_without_sac	5.4901	18.8521	10.5187	6.1683	6.5687	13.378	11.1832	7.0303
SUB170	0.3	13	4	20	95.5412	Alone	pelvis	isch	4.713	6.4491	5.4188	4.7394	5.3669	9.7061	8.0756	5.5814
SUB170	0.3	13	4	20	95.5412	Alone	pelvis	aceta	3.2301	6.9325	6.0329	3.4442	3.3587	5.449	4.8287	3.4422
SUB170	0.3	13	4	20	99.0356	Alone	femur	all	5.1005	7.9076	7.058	5.2512	9.9533	18.4395	15.6388	10.7847
SUB170	0.3	13	4	20	99.0356	Alone	femur	fem_head	4.6939	7.2345	7.0444	4.9021	15.2053	18.4395	18.1292	15.3121
SUB174	0.3	13	4	20	95.1347	Combine	pelvis	all	5.3536	16.8767	13.8093	6.4476	7.5187	19.6092	15.4191	8.6473
SUB174	0.3	13	4	20	95.1347	Combine	pelvis	all_without_sac	4.4387	16.8767	10.4593	5.1917	6.8845	19.6092	15.3282	8.0215
SUB174	0.3	13	4	20	95.1347	Combine	pelvis	isch	3.3433	4.895	4.5717	3.4116	8.5043	11.2596	10.7678	8.6189
SUB174	0.3	13	4	20	95.1347	Combine	pelvis	aceta	1.7615	3.0695	2.6967	1.831	2.1932	4.8632	3.7256	2.3249
SUB174	0.3	13	4	20	95.1347	Combine	femur	all	4.4669	12.3084	10.3617	5.2824	11.1751	17.6367	15.8789	11.781
SUB174	0.3	13	4	20	95.1347	Combine	femur	fem_head	2.5226	5.4238	4.7213	2.8126	8.7234	11.6411	11.3114	8.9736
SUB174	0.3	13	4	20	95.4976	Alone	pelvis	all	5.265	16.9281	14.1534	6.4799	7.5187	19.6092	15.4191	8.6473
SUB174	0.3	13	4	20	95.4976	Alone	pelvis	all_without_sac	4.2606	16.6189	10.9086	5.085	6.8845	19.6092	15.3282	8.0215
SUB174	0.3	13	4	20	95.4976	Alone	pelvis	isch	2.7478	4.2578	3.9241	2.8245	8.5043	11.2596	10.7678	8.6189
SUB174	0.3	13	4	20	95.4976	Alone	pelvis	aceta	1.5388	2.8306	2.5847	1.6227	2.1932	4.8632	3.7256	2.3249
SUB174	0.3	13	4	20	99.0244	Alone	femur	all	4.6782	14.5944	12.0524	5.6915	11.1751	17.6367	15.8789	11.781
SUB174	0.3	13	4	20	99.0244	Alone	femur	fem_head	2.4665	4.6249	4.0302	2.6047	8.7234	11.6411	11.3114	8.9736
SUB177	0.3	13	4	20	95.074	Combine	pelvis	all	5.9935	12.8228	10.1242	6.4552	6.9076	13.0978	11.9281	7.4686
SUB177	0.3	13	4	20	95.074	Combine	pelvis	all_without_sac	5.458	12.5943	9.1828	5.8523	7.0093	13.0978	12.1208	7.5943
SUB177	0.3	13	4	20	95.074	Combine	pelvis	isch	8.5256	10.1751	9.9291	8.5778	11.901	12.9877	12.8616	11.9315
SUB177	0.3	13	4	20	95.074	Combine	pelvis	aceta	3.0495	5.7055	4.6968	3.1758	4.2651	9.1418	8.2074	4.8527
SUB177	0.3	13	4	20	95.074	Combine	femur	all	5.763	19.8015	16.9298	7.124	7.2558	20.8714	17.5277	8.381
SUB177	0.3	13	4	20	95.074	Combine	femur	fem_head	2.8102	4.982	4.3843	2.9425	4.7115	6.3858	5.6334	4.7818
SUB177	0.3	13	4	20	95.4821	Alone	pelvis	all	5.872	12.4467	9.8915	6.3181	6.9076	13.0978	11.9281	7.4686
SUB177	0.3	13	4	20	95.4821	Alone	pelvis	all_without_sac	5.3749	12.3141	9.1329	5.7769	7.0093	13.0978	12.1208	7.5943
SUB177	0.3	13	4	20	95.4821	Alone	pelvis	isch	8.5086	9.9312	9.7322	8.5543	11.901	12.9877	12.8616	11.9315
SUB177	0.3	13	4	20	95.4821	Alone	pelvis	aceta	3.0959	5.648	4.5897	3.2054	4.2651	9.1418	8.2074	4.8527
SUB177	0.3	13	4	20	99.0528	Alone	femur	all	5.6814	18.0793	15.6872	6.8975	7.2558	20.8714	17.5277	8.381
SUB177	0.3	13	4	20	99.0528	Alone	femur	fem_head	2.6037	5.2909	4.2828	2.7658	4.7115	6.3858	5.6334	4.7818
SUB179	0.3	13	4	20	95.0175	Combine	pelvis	all	5.5888	14.5806	10.0666	6.0914	8.3073	19.5	15.6002	9.3617
SUB179	0.3	13	4	20	95.0175	Combine	pelvis	all_without_sac	5.3215	14.5806	9.3992	5.7782	8.9497	19.5	16.0418	9.9455
SUB179	0.3	13	4	20	95.0175	Combine	pelvis	isch	7.9291	11.7066	11.1913	8.1247	13.8851	16.9542	16.6849	14.0003
SUB179	0.3	13	4	20	95.0175	Combine	pelvis	aceta	3.3592	5.3645	4.8619	3.4849	5.7954	9.4948	9.172	6.2166
SUB179	0.3	13	4	20	95.0175	Combine	femur	all	5.9091	12.9108	11.4078	6.5876	9.0691	16.2551	14.5314	9.6089
SUB179	0.3	13	4	20	95.0175	Combine	femur	fem_head	4.3693	6.5907	6.2136	4.5192	14.198	16.2551	16.105	14.254
SUB179	0.3	13	4	20	95.4523	Alone	pelvis	all	5.4616	14.836	12.0084	6.2048	8.3073	19.5	15.6002	9.3617
SUB179	0.3	13	4	20	95.4523	Alone	pelvis	all_without_sac	4.8377	14.7785	9.2416	5.3585	8.9497	19.5	16.0418	9.9455
SUB179	0.3	13	4	20	95.4523	Alone	pelvis	isch	6.9433	10.7978	10.3444	7.2265	13.8851	16.9542	16.6849	14.0003
SUB179	0.3	13	4	20	95.4523	Alone	pelvis	aceta	2.5861	4.2608	3.9159	2.6982	5.7954	9.4948	9.172	6.2166
SUB179	0.3	13	4	20	99.0325	Alone	femur	all	4.6451	8.5479	7.6814	4.9512	9.0691	16.2551	14.5314	9.6089
SUB179	0.3	13	4	20	99.0325	Alone	femur	fem_head	2.8778	4.8976	4.5428	3.0598	14.198	16.2551	16.105	14.254
SUB187	0.3	13	4	20	95.0288	Combine	pelvis	all	6.2889	14.5569	10.4686	6.7661	10.8383	21.7693	16.9857	11.5734
SUB187	0.3	13	4	20	95.0288	Combine	pelvis	all_without_sac	6.3371	14.5569	10.304	6.797	11.7166	21.7693	17.2956	12.2587
SUB187	0.3	13	4	20	95.0288	Combine	pelvis	isch	7.8841	10.8751	10.5643	8.2069	13.0446	15.5138	15.2129	13.1406
SUB187	0.3	13	4	20	95.0288	Combine	pelvis	aceta	5.3638	9.1173	8.4245	5.8096	11.852	16.561	15.4395	11.9993
SUB187	0.3	13	4	20	95.0288	Combine	femur	all	7.6112	17.9411	13.0282	8.0958	11.0789	21.7049	19.136	11.7149
SUB187	0.3	13	4	20	95.0288	Combine	femur	fem_head	9.2231	11.7732	11.2209	9.3361	9.6199	11.9453	11.4815	9.6904
SUB187	0.3	13	4	20	95.4089	Alone	pelvis	all	6.2506	15.5429	11.0955	6.7563	10.8383	21.7693	16.9857	11.5734
SUB187	0.3	13	4	20	95.4089	Alone	pelvis	all_without_sac	6.2297	15.5429	10.6579	6.7144	11.7166	21.7693	17.2956	12.2587
SUB187	0.3	13	4	20	95.4089	Alone	pelvis	isch	7.1719	10.2468	9.9029	7.5188	13.0446	15.5138	15.2129	13.1406
SUB187	0.3	13	4	20	95.4089	Alone	pelvis	aceta	5.1805	8.6738	8.0259	5.5841	11.852	16.561	15.4395	11.9993
SUB187	0.3	13	4	20	99.0362	Alone	femur	all	5.1229	13.6606	10.9354	5.6579	11.0789	21.7049	19.136	11.7149
SUB187	0.3	13	4	20	99.0362	Alone	femur	fem_head	4.9748	7.6184	6.677	5.1279	9.6199	11.9453	11.4815	9.6904
SUB190	0.3	13	4	20	95.0187	Combine	pelvis	all	5.1502	18.7687	9.4131	5.7281	6.5039	18.3728	14.3097	7.4574
SUB190	0.3	13	4	20	95.0187	Combine	pelvis	all_without_sac	5.1248	18.7687	9.6165	5.7615	6.5441	18.3728	14.5616	7.5863
SUB190	0.3	13	4	20	95.0187	Combine	pelvis	isch	4.0345	8.964	8.4129	4.5222	7.9974	11.8882	11.5896	8.2779
SUB190	0.3	13	4	20	95.0187	Combine	pelvis	aceta	5.3494	8.3674	7.682	5.4745	3.9838	6.9301	6.5689	4.2094
SUB190	0.3	13	4	20	95.0187	Combine	femur	all	5.9854	15.1458	11.0817	6.6492	18.644	29.1512	26.4855	19.7149
SUB190	0.3	13	4	20	95.0187	Combine	femur	fem_head	8.7395	12.199	11.1906	8.831	21.7226	26.9175	25.9455	21.8743
SUB190	0.3	13	4	20	95.6378	Alone	pelvis	all	4.5982	18.5948	9.3021	5.2647	6.5039	18.3728	14.3097	7.4574
SUB190	0.3	13	4	20	95.6378	Alone	pelvis	all_without_sac	4.8575	18.5948	9.7364	5.5393	6.5441	18.3728	14.5616	7.5863
SUB190	0.3	13	4	20	95.6378	Alone	pelvis	isch	4.134	9.028	8.3285	4.6582	7.9974	11.8882	11.5896	8.2779
SUB190	0.3	13	4	20	95.6378	Alone	pelvis	aceta	4.597	7.9963	7.4679	4.8147	3.9838	6.9301	6.5689	4.2094
SUB190	0.3	13	4	20	98.9695	Alone	femur	all	4.4896	10.392	7.3325	4.8096	18.644	29.1512	26.4855	19.7149
SUB190	0.3	13	4	20	98.9695	Alone	femur	fem_head	5.7997	10.392	9.2625	6.0693	21.7226	26.9175	25.9455	21.8743
SUB192	0.3	13	4	20	95.0929	Combine	pelvis	all	6.2174	16.4074	11.9249	7.0209	9.0354	21.6592	16.892	10.0419
SUB192	0.3	13	4	20	95.0929	Combine	pelvis	all_without_sac	6.0066	16.4074	11.6063	6.8451	8.6248	21.6592	16.8782	9.6832
SUB192	0.3	13	4	20	95.0929	Combine	pelvis	isch	5.5977	10.0859	9.481	5.9402	8.8641	12.5842	11.7035	9.0175
SUB192	0.3	13	4	20	95.0929	Combine	pelvis	aceta	2.7226	5.168	3.9585	2.8237	4.1253	6.1969	5.5816	4.2157
SUB192	0.3	13	4	20	95.0929	Combine	femur	all	5.051	9.9319	8.1561	5.4007	4.7172	10.1916	8.2366	5.0856
SUB192	0.3	13	4	20	95.0929	Combine	femur	fem_head	6.9726	9.9319	9.5933	7.1461	2.6292	4.9351	3.8844	2.7384
SUB192	0.3	13	4	20	95.4953	Alone	pelvis	all	6.1863	16.1785	11.9673	6.9141	9.0354	21.6592	16.892	10.0419
SUB192	0.3	13	4	20	95.4953	Alone	pelvis	all_without_sac	6.1821	16.1785	11.1911	6.8478	8.6248	21.6592	16.8782	9.6832
SUB192	0.3	13	4	20	95.4953	Alone	pelvis	isch	7.0661	11.299	10.7765	7.3476	8.8641	12.5842	11.7035	9.0175
SUB192	0.3	13	4	20	95.4953	Alone	pelvis	aceta	3.4361	5.6597	5.3027	3.5751	4.1253	6.1969	5.5816	4.2157
SUB192	0.3	13	4	20	99.0278	Alone	femur	all	3.7169	7.6587	6.5197	4.0497	4.7172	10.1916	8.2366	5.0856
SUB192	0.3	13	4	20	99.0278	Alone	femur	fem_head	3.397	6.3454	5.276	3.5803	2.6292	4.9351	3.8844	2.7384
SUB195	0.3	13	4	20	95.1104	Combine	pelvis	all	5.3724	15.1005	9.7735	5.8456	5.6792	14.7844	9.8667	6.0721
SUB195	0.3	13	4	20	95.1104	Combine	pelvis	all_without_sac	5.4542	15.1005	9.9264	5.9712	5.7059	14.7844	10.0355	6.1632
SUB195	0.3	13	4	20	95.1104	Combine	pelvis	isch	2.9541	6.0532	5.3937	3.1492	4.1165	6.5966	5.9694	4.2803
SUB195	0.3	13	4	20	95.1104	Combine	pelvis	aceta	5.7974	7.3849	7.2865	5.8786	5.4252	7.8223	7.2517	5.5332
SUB195	0.3	13	4	20	95.1104	Combine	femur	all	5.5351	14.2156	9.4125	5.9963	7.1466	14.6787	10.1926	7.4218
SUB195	0.3	13	4	20	95.1104	Combine	femur	fem_head	3.5586	5.7477	5.3428	3.7654	7.0794	10.2477	9.8336	7.2586
SUB195	0.3	13	4	20	95.5421	Alone	pelvis	all	5.2898	13.303	8.4434	5.6431	5.6792	14.7844	9.8667	6.0721
SUB195	0.3	13	4	20	95.5421	Alone	pelvis	all_without_sac	5.1821	13.303	8.6224	5.5847	5.7059	14.7844	10.0355	6.1632
SUB195	0.3	13	4	20	95.5421	Alone	pelvis	isch	3.4883	6.2715	5.5459	3.6397	4.1165	6.5966	5.9694	4.2803
SUB195	0.3	13	4	20	95.5421	Alone	pelvis	aceta	4.9597	6.4565	6.3228	5.0544	5.4252	7.8223	7.2517	5.5332
SUB195	0.3	13	4	20	99.0522	Alone	femur	all	4.1958	11.0072	7.3337	4.5054	7.1466	14.6787	10.1926	7.4218
SUB195	0.3	13	4	20	99.0522	Alone	femur	fem_head	3.1058	4.4846	4.0364	3.176	7.0794	10.2477	9.8336	7.2586
SUB196	0.3	13	4	20	95.0082	Combine	pelvis	all	6.0288	18.9406	12.5422	6.8044	7.7091	21.2079	15.8076	8.6975
SUB196	0.3	13	4	20	95.0082	Combine	pelvis	all_without_sac	5.178	18.9406	10.4711	5.776	6.8325	21.2079	13.3972	7.6998
SUB196	0.3	13	4	20	95.0082	Combine	pelvis	isch	5.9176	7.1129	6.9231	5.993	11.9599	13.9961	13.8111	12.0523
SUB196	0.3	13	4	20	95.0082	Combine	pelvis	aceta	4.6648	6.6338	6.4282	4.8958	4.1309	6.1905	5.6655	4.2366
SUB196	0.3	13	4	20	95.0082	Combine	femur	all	3.9626	11.2187	8.2792	4.5048	8.5226	14.6554	12.6179	8.7202
SUB196	0.3	13	4	20	95.0082	Combine	femur	fem_head	4.1574	7.0094	6.3857	4.4001	11.5285	14.6554	14.0637	11.6554
SUB196	0.3	13	4	20	95.4122	Alone	pelvis	all	5.764	17.9513	11.5501	6.4453	7.7091	21.2079	15.8076	8.6975
SUB196	0.3	13	4	20	95.4122	Alone	pelvis	all_without_sac	5.0223	17.9513	9.2428	5.566	6.8325	21.2079	13.3972	7.6998
SUB196	0.3	13	4	20	95.4122	Alone	pelvis	isch	6.4531	8.085	7.8575	6.5327	11.9599	13.9961	13.8111	12.0523
SUB196	0.3	13	4	20	95.4122	Alone	pelvis	aceta	4.3628	7.1738	6.9093	4.6691	4.1309	6.1905	5.6655	4.2366
SUB196	0.3	13	4	20	99.0515	Alone	femur	all	3.9129	10.4241	8.3075	4.5295	8.5226	14.6554	12.6179	8.7202
SUB196	0.3	13	4	20	99.0515	Alone	femur	fem_head	2.9417	6.6254	5.8287	3.334	11.5285	14.6554	14.0637	11.6554
SUB200	0.3	13	4	20	95.0412	Combine	pelvis	all	5.0015	13.8333	8.6532	5.493	6.7972	15.2422	11.6668	7.3191
SUB200	0.3	13	4	20	95.0412	Combine	pelvis	all_without_sac	4.9854	9.4517	8.2386	5.3665	7.08	15.2422	11.8658	7.6071
SUB200	0.3	13	4	20	95.0412	Combine	pelvis	isch	6.4611	9.2168	8.9573	6.5888	10.7231	15.2422	14.5814	10.8906
SUB200	0.3	13	4	20	95.0412	Combine	pelvis	aceta	7.6977	8.9995	8.8868	7.7734	7.9633	10.9059	10.6237	8.209
SUB200	0.3	13	4	20	95.0412	Combine	femur	all	5.2634	11.491	8.8274	5.6491	14.7549	23.8938	21.5336	15.4656
SUB200	0.3	13	4	20	95.0412	Combine	femur	fem_head	4.9096	6.6573	6.1932	4.9528	13.6966	15.8964	15.5806	13.7509
SUB200	0.3	13	4	20	95.5784	Alone	pelvis	all	4.9332	11.6193	8.3	5.3354	6.7972	15.2422	11.6668	7.3191
SUB200	0.3	13	4	20	95.5784	Alone	pelvis	all_without_sac	5.0818	10.4452	8.0947	5.4082	7.08	15.2422	11.8658	7.6071
SUB200	0.3	13	4	20	95.5784	Alone	pelvis	isch	6.9368	10.4452	10.0485	7.1247	10.7231	15.2422	14.5814	10.8906
SUB200	0.3	13	4	20	95.5784	Alone	pelvis	aceta	6.9849	8.2926	8.185	7.0802	7.9633	10.9059	10.6237	8.209
SUB200	0.3	13	4	20	99.0082	Alone	femur	all	5.3641	14.0666	11.1415	6.016	14.7549	23.8938	21.5336	15.4656
SUB200	0.3	13	4	20	99.0082	Alone	femur	fem_head	3.9439	5.7673	5.3451	4.0578	13.6966	15.8964	15.5806	13.7509
SUB212	0.3	13	4	20	94.9869	Combine	pelvis	all	5.5367	13.6826	11.1258	6.195	10.1096	19.5971	16.8845	10.5776
SUB212	0.3	13	4	20	94.9869	Combine	pelvis	all_without_sac	4.9941	13.1508	10.4147	5.5805	10.0843	19.5971	17.2017	10.5948
SUB212	0.3	13	4	20	94.9869	Combine	pelvis	isch	4.4511	6.588	6.3639	4.6399	7.9675	8.9807	8.7385	7.9841
SUB212	0.3	13	4	20	94.9869	Combine	pelvis	aceta	5.207	6.8373	6.2407	5.2622	9.0102	10.6182	9.945	9.027
SUB212	0.3	13	4	20	94.9869	Combine	femur	all	5.5566	11.996	10.5659	6.155	5.3224	10.7854	8.4026	5.7046
SUB212	0.3	13	4	20	94.9869	Combine	femur	fem_head	3.2992	5.8887	5.1221	3.5341	2.0802	3.9483	3.3197	2.1902
SUB212	0.3	13	4	20	95.3456	Alone	pelvis	all	5.0321	13.6253	10.8416	5.7543	10.1096	19.5971	16.8845	10.5776
SUB212	0.3	13	4	20	95.3456	Alone	pelvis	all_without_sac	4.5321	13.2601	9.8924	5.147	10.0843	19.5971	17.2017	10.5948
SUB212	0.3	13	4	20	95.3456	Alone	pelvis	isch	3.4114	4.3198	4.1348	3.4719	7.9675	8.9807	8.7385	7.9841
SUB212	0.3	13	4	20	95.3456	Alone	pelvis	aceta	5.4825	7.437	7.0732	5.6105	9.0102	10.6182	9.945	9.027
SUB212	0.3	13	4	20	99.0487	Alone	femur	all	5.2882	10.4783	8.3296	5.7107	5.3224	10.7854	8.4026	5.7046
SUB212	0.3	13	4	20	99.0487	Alone	femur	fem_head	1.5345	2.7808	2.2805	1.5947	2.0802	3.9483	3.3197	2.1902
SUB213	0.3	13	4	20	95.1975	Combine	pelvis	all	6.7792	16.8413	14.9726	7.8603	7.8383	22.0318	18.3653	8.9419
SUB213	0.3	13	4	20	95.1975	Combine	pelvis	all_without_sac	5.4055	15.9468	9.9969	5.9926	6.4718	18.3765	10.925	6.9633
SUB213	0.3	13	4	20	95.1975	Combine	pelvis	isch	6.2292	8.3396	8.0127	6.3877	5.4368	7.7697	7.3813	5.6267
SUB213	0.3	13	4	20	95.1975	Combine	pelvis	aceta	6.8624	8.3481	8.1028	6.9242	8.2446	9.6791	9.4244	8.3285
SUB213	0.3	13	4	20	95.1975	Combine	femur	all	4.777	9.4676	8.0411	5.1063	4.4667	12.261	10.2801	5.0714
SUB213	0.3	13	4	20	95.1975	Combine	femur	fem_head	5.9377	8.0671	7.8692	6.1164	9.8965	12.261	11.9748	9.9982
SUB213	0.3	13	4	20	95.5253	Alone	pelvis	all	6.7481	15.9453	14.0895	7.7483	7.8383	22.0318	18.3653	8.9419
SUB213	0.3	13	4	20	95.5253	Alone	pelvis	all_without_sac	5.4915	15.2618	10.5186	6.1082	6.4718	18.3765	10.925	6.9633
SUB213	0.3	13	4	20	95.5253	Alone	pelvis	isch	6.8433	9.3817	8.9205	6.9891	5.4368	7.7697	7.3813	5.6267
SUB213	0.3	13	4	20	95.5253	Alone	pelvis	aceta	6.0765	7.6791	7.3393	6.1409	8.2446	9.6791	9.4244	8.3285
SUB213	0.3	13	4	20	99.0464	Alone	femur	all	4.7488	9.1604	7.7866	5.0255	4.4667	12.261	10.2801	5.0714
SUB213	0.3	13	4	20	99.0464	Alone	femur	fem_head	3.4728	6.0735	4.9625	3.5998	9.8965	12.261	11.9748	9.9982
SUB002	0.3	13	4	25	97.4067	Combine	pelvis	all	4.9254	11.0654	8.5583	5.3463	6.5564	13.8978	11.2077	7.0742
SUB002	0.3	13	4	25	97.4067	Combine	pelvis	all_without_sac	4.6814	11.0654	8.7818	5.158	6.6953	13.8978	11.3915	7.2457
SUB002	0.3	13	4	25	97.4067	Combine	pelvis	isch	4.7308	6.4841	6.1952	4.8082	10.3994	11.6377	11.5104	10.4294
SUB002	0.3	13	4	25	97.4067	Combine	pelvis	aceta	2.6947	5.7418	5.2888	3.0445	6.6148	9.4321	9.1575	6.8323
SUB002	0.3	13	4	25	97.4067	Combine	femur	all	5.9285	12.4921	11.1527	6.647	5.2996	10.3964	9.351	5.8646
SUB002	0.3	13	4	25	97.4067	Combine	femur	fem_head	3.0238	4.931	4.5058	3.1249	4.1703	6.3963	6.0338	4.3339
SUB002	0.3	13	4	25	97.7747	Alone	pelvis	all	4.8203	11.6452	8.8066	5.2727	6.5564	13.8978	11.2077	7.0742
SUB002	0.3	13	4	25	97.7747	Alone	pelvis	all_without_sac	4.6364	11.6452	9.0891	5.1499	6.6953	13.8978	11.3915	7.2457
SUB002	0.3	13	4	25	97.7747	Alone	pelvis	isch	4.769	6.3483	5.9755	4.8457	10.3994	11.6377	11.5104	10.4294
SUB002	0.3	13	4	25	97.7747	Alone	pelvis	aceta	2.822	6.231	5.7075	3.2135	6.6148	9.4321	9.1575	6.8323
SUB002	0.3	13	4	25	99.5327	Alone	femur	all	4.3053	9.099	7.9818	4.792	5.2996	10.3964	9.351	5.8646
SUB002	0.3	13	4	25	99.5327	Alone	femur	fem_head	1.9769	3.5233	3.1006	2.0923	4.1703	6.3963	6.0338	4.3339
SUB004	0.3	13	4	25	97.5094	Combine	pelvis	all	5.5717	12.5286	9.4615	5.9843	6.9073	17.1688	12.929	7.5768
SUB004	0.3	13	4	25	97.5094	Combine	pelvis	all_without_sac	5.2179	12.5286	8.7803	5.6189	6.3546	17.1688	12.1891	6.9655
SUB004	0.3	13	4	25	97.5094	Combine	pelvis	isch	7.3106	9.4244	8.6837	7.3841	6.4098	7.3514	7.2282	6.4293
SUB004	0.3	13	4	25	97.5094	Combine	pelvis	aceta	6.724	11.8625	10.614	6.9794	5.5337	8.7224	7.7439	5.6437
SUB004	0.3	13	4	25	97.5094	Combine	femur	all	5.9444	15.6628	11.3156	6.6277	5.8251	12.422	10.1567	6.2987
SUB004	0.3	13	4	25	97.5094	Combine	femur	fem_head	2.6957	4.5362	4.0959	2.8362	4.0119	5.7316	5.3607	4.0943
SUB004	0.3	13	4	25	97.8218	Alone	pelvis	all	5.4098	13.3799	9.5262	5.8542	6.9073	17.1688	12.929	7.5768
SUB004	0.3	13	4	25	97.8218	Alone	pelvis	all_without_sac	5.0394	13.3799	8.4504	5.4468	6.3546	17.1688	12.1891	6.9655
SUB004	0.3	13	4	25	97.8218	Alone	pelvis	isch	6.681	8.6706	8.1055	6.7537	6.4098	7.3514	7.2282	6.4293
SUB004	0.3	13	4	25	97.8218	Alone	pelvis	aceta	6.6634	11.9856	10.7056	6.9578	5.5337	8.7224	7.7439	5.6437
SUB004	0.3	13	4	25	99.5484	Alone	femur	all	6.1565	12.2525	11.4635	6.792	5.8251	12.422	10.1567	6.2987
SUB004	0.3	13	4	25	99.5484	Alone	femur	fem_head	3.0489	4.9578	4.5981	3.1812	4.0119	5.7316	5.3607	4.0943
SUB007	0.3	13	4	25	97.384	Combine	pelvis	all	6.5193	16.6264	14.2928	7.5193	7.4624	17.9762	16.0546	8.7636
SUB007	0.3	13	4	25	97.384	Combine	pelvis	all_without_sac	5.4948	16.6264	11.2997	6.2505	6.1064	16.6006	13.6912	7.0842
SUB007	0.3	13	4	25	97.384	Combine	pelvis	isch	5.8329	7.5529	7.302	5.8908	3.8829	5.3991	5.1718	3.9486
SUB007	0.3	13	4	25	97.384	Combine	pelvis	aceta	3.4439	4.6706	4.2389	3.4779	5.2111	6.8324	6.3698	5.2709
SUB007	0.3	13	4	25	97.384	Combine	femur	all	5.4188	12.0969	10.0447	5.8354	4.7638	8.1792	7.1865	5.0093
SUB007	0.3	13	4	25	97.384	Combine	femur	fem_head	2.955	5.2471	4.5779	3.0539	4.2524	6.1995	5.7749	4.3653
SUB007	0.3	13	4	25	97.7807	Alone	pelvis	all	6.7013	16.8129	14.5209	7.7288	7.4624	17.9762	16.0546	8.7636
SUB007	0.3	13	4	25	97.7807	Alone	pelvis	all_without_sac	5.6666	16.8129	11.8983	6.4592	6.1064	16.6006	13.6912	7.0842
SUB007	0.3	13	4	25	97.7807	Alone	pelvis	isch	6.54	8.5524	8.317	6.6179	3.8829	5.3991	5.1718	3.9486
SUB007	0.3	13	4	25	97.7807	Alone	pelvis	aceta	3.1153	4.2887	4.0092	3.1656	5.2111	6.8324	6.3698	5.2709
SUB007	0.3	13	4	25	99.5383	Alone	femur	all	4.493	10.8081	8.5731	4.9715	4.7638	8.1792	7.1865	5.0093
SUB007	0.3	13	4	25	99.5383	Alone	femur	fem_head	2.4211	4.1776	3.3065	2.4847	4.2524	6.1995	5.7749	4.3653
SUB010	0.3	13	4	25	97.4521	Combine	pelvis	all	5.2823	13.9477	9.3344	5.7263	6.7323	13.5609	11.1943	7.1413
SUB010	0.3	13	4	25	97.4521	Combine	pelvis	all_without_sac	5.0927	13.9477	9.1379	5.5194	6.5187	13.5609	10.7772	6.8881
SUB010	0.3	13	4	25	97.4521	Combine	pelvis	isch	7.5515	10.8997	10.5064	7.7571	9.0255	11.8808	11.5334	9.1309
SUB010	0.3	13	4	25	97.4521	Combine	pelvis	aceta	5.4398	8.1775	7.5097	5.5805	5.8476	8.3791	7.7095	5.9322
SUB010	0.3	13	4	25	97.4521	Combine	femur	all	5.9493	16.7174	13.1439	6.8277	9.0113	15.3966	12.7103	9.2378
SUB010	0.3	13	4	25	97.4521	Combine	femur	fem_head	4.1069	5.2662	5.1188	4.1636	10.3338	12.8656	12.4476	10.4153
SUB010	0.3	13	4	25	97.8328	Alone	pelvis	all	5.3643	15.5784	9.9502	5.8663	6.7323	13.5609	11.1943	7.1413
SUB010	0.3	13	4	25	97.8328	Alone	pelvis	all_without_sac	5.2091	15.5784	9.7772	5.7064	6.5187	13.5609	10.7772	6.8881
SUB010	0.3	13	4	25	97.8328	Alone	pelvis	isch	7.435	10.8726	10.4349	7.6592	9.0255	11.8808	11.5334	9.1309
SUB010	0.3	13	4	25	97.8328	Alone	pelvis	aceta	5.8111	8.4673	7.8344	5.9373	5.8476	8.3791	7.7095	5.9322
SUB010	0.3	13	4	25	99.5454	Alone	femur	all	4.9053	14.5842	11.8018	5.9238	9.0113	15.3966	12.7103	9.2378
SUB010	0.3	13	4	25	99.5454	Alone	femur	fem_head	1.8723	2.8174	2.5571	1.915	10.3338	12.8656	12.4476	10.4153
SUB011	0.3	13	4	25	97.471	Combine	pelvis	all	6.3369	17.8915	15.2355	7.3674	7.5193	18.7957	15.0194	8.4151
SUB011	0.3	13	4	25	97.471	Combine	pelvis	all_without_sac	5.3229	17.8915	10.3183	5.9731	7.036	18.7957	14.9847	7.8542
SUB011	0.3	13	4	25	97.471	Combine	pelvis	isch	3.1386	5.6794	5.0746	3.3838	7.3401	11.0886	10.3992	7.5552
SUB011	0.3	13	4	25	97.471	Combine	pelvis	aceta	3.6507	6.747	5.597	3.8158	4.7581	5.8156	5.7476	4.838
SUB011	0.3	13	4	25	97.471	Combine	femur	all	5.2144	9.3949	8.5065	5.4669	6.9686	10.7382	10.1306	7.2637
SUB011	0.3	13	4	25	97.471	Combine	femur	fem_head	4.1012	6.3442	5.6141	4.2064	7.9685	10.7382	10.1785	8.0546
SUB011	0.3	13	4	25	97.8053	Alone	pelvis	all	6.5268	18.0872	15.5466	7.5443	7.5193	18.7957	15.0194	8.4151
SUB011	0.3	13	4	25	97.8053	Alone	pelvis	all_without_sac	5.4855	18.0872	10.243	6.1094	7.036	18.7957	14.9847	7.8542
SUB011	0.3	13	4	25	97.8053	Alone	pelvis	isch	3.5999	6.6775	5.7318	3.7776	7.3401	11.0886	10.3992	7.5552
SUB011	0.3	13	4	25	97.8053	Alone	pelvis	aceta	3.8747	7.0106	5.8333	4.0559	4.7581	5.8156	5.7476	4.838
SUB011	0.3	13	4	25	99.537	Alone	femur	all	3.6458	7.4079	6.1631	3.919	6.9686	10.7382	10.1306	7.2637
SUB011	0.3	13	4	25	99.537	Alone	femur	fem_head	2.4452	5.1644	4.6352	2.7442	7.9685	10.7382	10.1785	8.0546
SUB012	0.3	13	4	25	97.4217	Combine	pelvis	all	6.8627	16.2393	12.2526	7.4748	9.3532	18.6676	14.8584	9.8691
SUB012	0.3	13	4	25	97.4217	Combine	pelvis	all_without_sac	6.5372	16.2393	11.2999	7.1057	9.1411	18.6676	13.7797	9.541
SUB012	0.3	13	4	25	97.4217	Combine	pelvis	isch	7.7259	10.3571	9.975	7.988	9.4282	11.2731	10.8366	9.4572
SUB012	0.3	13	4	25	97.4217	Combine	pelvis	aceta	6.798	8.5183	7.9743	6.8731	7.8356	8.7817	8.6886	7.8509
SUB012	0.3	13	4	25	97.4217	Combine	femur	all	6.7933	14.62	12.8609	7.5082	8.2089	15.7352	15.0302	8.9679
SUB012	0.3	13	4	25	97.4217	Combine	femur	fem_head	3.8103	5.4061	5.2124	3.9384	8.1041	11.1478	10.737	8.2694
SUB012	0.3	13	4	25	97.7409	Alone	pelvis	all	6.7305	16.3911	11.9403	7.3177	9.3532	18.6676	14.8584	9.8691
SUB012	0.3	13	4	25	97.7409	Alone	pelvis	all_without_sac	6.4909	16.3911	11.3097	7.061	9.1411	18.6676	13.7797	9.541
SUB012	0.3	13	4	25	97.7409	Alone	pelvis	isch	7.6989	10.3316	9.9921	7.982	9.4282	11.2731	10.8366	9.4572
SUB012	0.3	13	4	25	97.7409	Alone	pelvis	aceta	6.6531	8.0388	7.5993	6.7244	7.8356	8.7817	8.6886	7.8509
SUB012	0.3	13	4	25	99.537	Alone	femur	all	6.375	14.6566	13.3364	7.3287	8.2089	15.7352	15.0302	8.9679
SUB012	0.3	13	4	25	99.537	Alone	femur	fem_head	1.9045	3.9646	3.4231	2.0808	8.1041	11.1478	10.737	8.2694
SUB016	0.3	13	4	25	97.4615	Combine	pelvis	all	5.5941	20.8726	15.4753	7.0518	6.6386	23.021	15.263	7.7426
SUB016	0.3	13	4	25	97.4615	Combine	pelvis	all_without_sac	5.1383	20.8726	16.037	6.6792	6.5068	23.021	15.9707	7.7359
SUB016	0.3	13	4	25	97.4615	Combine	pelvis	isch	3.3589	5.2119	5.0616	3.5767	6.1432	8.2472	7.9722	6.2959
SUB016	0.3	13	4	25	97.4615	Combine	pelvis	aceta	3.9095	6.7648	6.251	4.0892	2.8695	5.0166	4.5292	3.0886
SUB016	0.3	13	4	25	97.4615	Combine	femur	all	4.0138	10.7967	7.3839	4.4387	13.7527	22.1811	20.4062	14.5001
SUB016	0.3	13	4	25	97.4615	Combine	femur	fem_head	5.2466	7.9978	7.5044	5.5478	19.8328	22.1811	21.9721	19.8933
SUB016	0.3	13	4	25	97.8355	Alone	pelvis	all	5.6347	21.5683	15.4357	7.0779	6.6386	23.021	15.263	7.7426
SUB016	0.3	13	4	25	97.8355	Alone	pelvis	all_without_sac	5.3314	21.5683	15.6553	6.8168	6.5068	23.021	15.9707	7.7359
SUB016	0.3	13	4	25	97.8355	Alone	pelvis	isch	3.9841	6.3939	5.8548	4.2005	6.1432	8.2472	7.9722	6.2959
SUB016	0.3	13	4	25	97.8355	Alone	pelvis	aceta	3.5608	6.2307	5.6233	3.7144	2.8695	5.0166	4.5292	3.0886
SUB016	0.3	13	4	25	99.5184	Alone	femur	all	4.2227	9.7079	7.0795	4.5632	13.7527	22.1811	20.4062	14.5001
SUB016	0.3	13	4	25	99.5184	Alone	femur	fem_head	2.985	5.5043	4.9241	3.2809	19.8328	22.1811	21.9721	19.8933
SUB018	0.3	13	4	25	97.4292	Combine	pelvis	all	4.6103	11.6643	9.8438	5.1537	7.4756	16.1453	14.0559	8.1833
SUB018	0.3	13	4	25	97.4292	Combine	pelvis	all_without_sac	4.1899	11.6643	8.2084	4.6315	7.0151	16.1453	13.6589	7.7145
SUB018	0.3	13	4	25	97.4292	Combine	pelvis	isch	3.9789	6.6277	6.3972	4.3342	6.5863	8.795	8.3829	6.6983
SUB018	0.3	13	4	25	97.4292	Combine	pelvis	aceta	4.2896	5.1102	4.929	4.3089	6.9759	9.0952	8.8567	7.0383
SUB018	0.3	13	4	25	97.4292	Combine	femur	all	5.7215	13.1816	10.0135	6.2135	15.0838	20.331	19.5786	15.6081
SUB018	0.3	13	4	25	97.4292	Combine	femur	fem_head	4.4208	7.4987	7.1197	4.8223	17.5112	20.331	20.1402	17.6019
SUB018	0.3	13	4	25	97.7634	Alone	pelvis	all	4.743	11.7029	9.8402	5.3188	7.4756	16.1453	14.0559	8.1833
SUB018	0.3	13	4	25	97.7634	Alone	pelvis	all_without_sac	4.3245	11.7029	8.7462	4.8389	7.0151	16.1453	13.6589	7.7145
SUB018	0.3	13	4	25	97.7634	Alone	pelvis	isch	4.1532	5.6248	5.45	4.2264	6.5863	8.795	8.3829	6.6983
SUB018	0.3	13	4	25	97.7634	Alone	pelvis	aceta	3.9324	5.3156	4.9808	3.9848	6.9759	9.0952	8.8567	7.0383
SUB018	0.3	13	4	25	99.5133	Alone	femur	all	4.6937	10.4996	8.2267	5.129	15.0838	20.331	19.5786	15.6081
SUB018	0.3	13	4	25	99.5133	Alone	femur	fem_head	2.672	4.931	4.5393	2.8913	17.5112	20.331	20.1402	17.6019
SUB019	0.3	13	4	25	97.4794	Combine	pelvis	all	5.9297	15.1868	12.0342	6.6632	6.1129	18.01	13.301	6.8935
SUB019	0.3	13	4	25	97.4794	Combine	pelvis	all_without_sac	5.3847	15.1868	9.6099	5.9384	6.2507	18.01	13.7345	7.0795
SUB019	0.3	13	4	25	97.4794	Combine	pelvis	isch	3.0216	5.3836	4.9362	3.25	5.0791	7.7312	7.3029	5.2497
SUB019	0.3	13	4	25	97.4794	Combine	pelvis	aceta	5.2812	8.5471	7.9038	5.444	5.0811	9.2534	7.9715	5.4806
SUB019	0.3	13	4	25	97.4794	Combine	femur	all	6.4086	14.6397	12.3794	6.9642	9.8242	16.3964	15.0704	10.3072
SUB019	0.3	13	4	25	97.4794	Combine	femur	fem_head	4.084	6.0343	5.7252	4.2319	9.0432	11.3919	11.0426	9.1282
SUB019	0.3	13	4	25	97.8115	Alone	pelvis	all	5.6984	14.5573	11.1755	6.368	6.1129	18.01	13.301	6.8935
SUB019	0.3	13	4	25	97.8115	Alone	pelvis	all_without_sac	5.2479	14.5573	9.1339	5.78	6.2507	18.01	13.7345	7.0795
SUB019	0.3	13	4	25	97.8115	Alone	pelvis	isch	2.5716	5.2034	4.667	2.7951	5.0791	7.7312	7.3029	5.2497
SUB019	0.3	13	4	25	97.8115	Alone	pelvis	aceta	5.1183	8.2003	7.6042	5.3036	5.0811	9.2534	7.9715	5.4806
SUB019	0.3	13	4	25	99.5341	Alone	femur	all	5.8745	13.3187	11.0999	6.4159	9.8242	16.3964	15.0704	10.3072
SUB019	0.3	13	4	25	99.5341	Alone	femur	fem_head	2.9009	4.6768	4.2795	3.0218	9.0432	11.3919	11.0426	9.1282
SUB023	0.3	13	4	25	97.4909	Combine	pelvis	all	6.179	15.0978	10.6745	6.733	7.4501	16.8003	12.7929	8.0432
SUB023	0.3	13	4	25	97.4909	Combine	pelvis	all_without_sac	6.041	15.0978	10.8947	6.6606	7.2169	16.8003	13.1641	7.8444
SUB023	0.3	13	4	25	97.4909	Combine	pelvis	isch	8.4472	11.0383	10.7589	8.5354	7.4651	11.3213	10.9487	7.7009
SUB023	0.3	13	4	25	97.4909	Combine	pelvis	aceta	6.2302	14.815	12.7352	6.9129	5.4921	14.6234	12.5837	6.2416
SUB023	0.3	13	4	25	97.4909	Combine	femur	all	3.7464	8.2622	7.208	4.1691	3.1883	6.9284	5.2426	3.4029
SUB023	0.3	13	4	25	97.4909	Combine	femur	fem_head	3.4794	6.3414	4.8165	3.5885	4.3237	6.9284	6.1816	4.499
SUB023	0.3	13	4	25	97.8546	Alone	pelvis	all	6.0933	14.7308	10.3745	6.6273	7.4501	16.8003	12.7929	8.0432
SUB023	0.3	13	4	25	97.8546	Alone	pelvis	all_without_sac	5.9448	14.7308	10.5438	6.5292	7.2169	16.8003	13.1641	7.8444
SUB023	0.3	13	4	25	97.8546	Alone	pelvis	isch	8.1286	10.4316	10.1962	8.2112	7.4651	11.3213	10.9487	7.7009
SUB023	0.3	13	4	25	97.8546	Alone	pelvis	aceta	6.1132	14.4393	12.3136	6.7517	5.4921	14.6234	12.5837	6.2416
SUB023	0.3	13	4	25	99.5465	Alone	femur	all	3.6639	8.0299	5.8923	3.9279	3.1883	6.9284	5.2426	3.4029
SUB023	0.3	13	4	25	99.5465	Alone	femur	fem_head	2.8192	6.1239	4.4101	3.005	4.3237	6.9284	6.1816	4.499
SUB024	0.3	13	4	25	97.497	Combine	pelvis	all	7.6606	26.4607	15.1421	8.6551	9.5126	25.2747	17.6131	10.5262
SUB024	0.3	13	4	25	97.497	Combine	pelvis	all_without_sac	7.6992	26.4607	15.7963	8.7839	9.1058	25.2747	18.004	10.1937
SUB024	0.3	13	4	25	97.497	Combine	pelvis	isch	10.5496	11.9944	11.6829	10.5897	11.1185	13.0911	12.7785	11.1953
SUB024	0.3	13	4	25	97.497	Combine	pelvis	aceta	4.4058	6.5356	5.7056	4.4441	3.3532	5.4794	5.1489	3.5075
SUB024	0.3	13	4	25	97.497	Combine	femur	all	5.9067	15.8964	12.4847	6.8425	9.3914	17.9908	15.7615	10.0753
SUB024	0.3	13	4	25	97.497	Combine	femur	fem_head	6.2616	9.4093	9.1624	6.586	7.4514	12.1078	11.8084	8.1695
SUB024	0.3	13	4	25	97.7982	Alone	pelvis	all	7.4061	26.3753	15.6142	8.4705	9.5126	25.2747	17.6131	10.5262
SUB024	0.3	13	4	25	97.7982	Alone	pelvis	all_without_sac	7.3056	26.3753	16.3319	8.4744	9.1058	25.2747	18.004	10.1937
SUB024	0.3	13	4	25	97.7982	Alone	pelvis	isch	9.6903	11.5556	11.1518	9.738	11.1185	13.0911	12.7785	11.1953
SUB024	0.3	13	4	25	97.7982	Alone	pelvis	aceta	4.1629	6.0439	5.1619	4.197	3.3532	5.4794	5.1489	3.5075
SUB024	0.3	13	4	25	99.5305	Alone	femur	all	5.5677	14.8778	12.3677	6.4834	9.3914	17.9908	15.7615	10.0753
SUB024	0.3	13	4	25	99.5305	Alone	femur	fem_head	4.9616	7.7913	7.5705	5.2382	7.4514	12.1078	11.8084	8.1695
SUB025	0.3	13	4	25	97.3848	Combine	pelvis	all	7.5296	16.285	13.7692	8.2582	11.39	25.7128	21.8944	12.531
SUB025	0.3	13	4	25	97.3848	Combine	pelvis	all_without_sac	7.3375	16.285	14.0104	8.0594	11.6809	25.7128	22.181	12.9024
SUB025	0.3	13	4	25	97.3848	Combine	pelvis	isch	13.1687	15.63	15.247	13.3101	10.6933	13.9369	13.3739	10.8158
SUB025	0.3	13	4	25	97.3848	Combine	pelvis	aceta	6.0939	8.5532	7.8425	6.1575	7.136	10.9849	10.662	7.4827
SUB025	0.3	13	4	25	97.3848	Combine	femur	all	6.7501	14.0903	11.4464	7.2031	18.0096	33.5886	28.2234	19.1134
SUB025	0.3	13	4	25	97.3848	Combine	femur	fem_head	7.2954	11.2609	10.7566	7.6716	12.267	18.501	16.1153	12.5776
SUB025	0.3	13	4	25	97.7141	Alone	pelvis	all	7.3315	17.062	13.1505	8.1267	11.39	25.7128	21.8944	12.531
SUB025	0.3	13	4	25	97.7141	Alone	pelvis	all_without_sac	7.0105	17.062	13.2754	7.8003	11.6809	25.7128	22.181	12.9024
SUB025	0.3	13	4	25	97.7141	Alone	pelvis	isch	11.8288	14.2749	13.8888	11.9651	10.6933	13.9369	13.3739	10.8158
SUB025	0.3	13	4	25	97.7141	Alone	pelvis	aceta	6.2458	9.4074	8.6511	6.3746	7.136	10.9849	10.662	7.4827
SUB025	0.3	13	4	25	99.5007	Alone	femur	all	5.5261	12.4753	9.5094	5.8937	18.0096	33.5886	28.2234	19.1134
SUB025	0.3	13	4	25	99.5007	Alone	femur	fem_head	4.9852	8.175	7.459	5.1871	12.267	18.501	16.1153	12.5776
SUB111	0.3	13	4	25	97.4557	Combine	pelvis	all	5.9566	19.863	15.208	7.2488	6.9799	17.8189	12.0021	7.5798
SUB111	0.3	13	4	25	97.4557	Combine	pelvis	all_without_sac	5.2958	19.863	14.1876	6.4982	7.0805	17.8189	12.0463	7.6461
SUB111	0.3	13	4	25	97.4557	Combine	pelvis	isch	2.9979	5.1731	4.8811	3.2127	8.4952	10.3433	10.1773	8.5467
SUB111	0.3	13	4	25	97.4557	Combine	pelvis	aceta	5.8881	8.3314	7.9455	6.0498	8.8999	10.8767	10.6673	9.0059
SUB111	0.3	13	4	25	97.4557	Combine	femur	all	4.8826	13.1149	7.9221	5.2544	7.3633	14.2314	10.8174	7.6302
SUB111	0.3	13	4	25	97.4557	Combine	femur	fem_head	2.4971	4.11	3.4947	2.5924	5.2104	6.9163	6.219	5.2528
SUB111	0.3	13	4	25	97.8649	Alone	pelvis	all	6.2752	22.1504	17.0991	7.8591	6.9799	17.8189	12.0021	7.5798
SUB111	0.3	13	4	25	97.8649	Alone	pelvis	all_without_sac	5.4109	22.1504	15.4033	6.8907	7.0805	17.8189	12.0463	7.6461
SUB111	0.3	13	4	25	97.8649	Alone	pelvis	isch	3.7499	5.6688	5.2901	3.939	8.4952	10.3433	10.1773	8.5467
SUB111	0.3	13	4	25	97.8649	Alone	pelvis	aceta	5.6552	7.4962	7.1912	5.8194	8.8999	10.8767	10.6673	9.0059
SUB111	0.3	13	4	25	99.5451	Alone	femur	all	3.7113	9.4515	6.9816	4.1082	7.3633	14.2314	10.8174	7.6302
SUB111	0.3	13	4	25	99.5451	Alone	femur	fem_head	2.1028	4.0122	3.6397	2.29	5.2104	6.9163	6.219	5.2528
SUB113	0.3	13	4	25	97.4411	Combine	pelvis	all	6.353	11.6606	9.4525	6.6205	8.2488	15.4888	12.7023	8.6723
SUB113	0.3	13	4	25	97.4411	Combine	pelvis	all_without_sac	6.3255	11.6606	9.4424	6.5936	7.9407	15.4888	11.6706	8.3354
SUB113	0.3	13	4	25	97.4411	Combine	pelvis	isch	6.1888	7.816	7.6303	6.2691	9.8007	11.8549	11.4239	9.8996
SUB113	0.3	13	4	25	97.4411	Combine	pelvis	aceta	7.7854	10.8844	9.7295	7.8629	9.1134	11.3051	10.6586	9.1557
SUB113	0.3	13	4	25	97.4411	Combine	femur	all	5.5923	10.3436	8.3974	5.8537	11.3909	15.7765	14.8271	11.7844
SUB113	0.3	13	4	25	97.4411	Combine	femur	fem_head	4.5558	6.8368	6.5012	4.7237	13.7342	15.7711	15.3421	13.7766
SUB113	0.3	13	4	25	97.7819	Alone	pelvis	all	6.1356	10.7007	9.2501	6.4011	8.2488	15.4888	12.7023	8.6723
SUB113	0.3	13	4	25	97.7819	Alone	pelvis	all_without_sac	6.1855	10.7007	9.3221	6.4546	7.9407	15.4888	11.6706	8.3354
SUB113	0.3	13	4	25	97.7819	Alone	pelvis	isch	6.0638	8.2117	7.7528	6.1589	9.8007	11.8549	11.4239	9.8996
SUB113	0.3	13	4	25	97.7819	Alone	pelvis	aceta	7.4926	9.9811	9.0852	7.5582	9.1134	11.3051	10.6586	9.1557
SUB113	0.3	13	4	25	99.5397	Alone	femur	all	3.6418	6.9027	5.4829	3.8155	11.3909	15.7765	14.8271	11.7844
SUB113	0.3	13	4	25	99.5397	Alone	femur	fem_head	3.5937	5.2809	4.9596	3.7215	13.7342	15.7711	15.3421	13.7766
SUB115	0.3	13	4	25	97.5266	Combine	pelvis	all	5.0975	16.1618	9.2269	5.6354	7.2365	15.0738	12.3547	7.722
SUB115	0.3	13	4	25	97.5266	Combine	pelvis	all_without_sac	5.0336	12.096	8.6233	5.4293	7.5625	15.0738	12.7372	8.0169
SUB115	0.3	13	4	25	97.5266	Combine	pelvis	isch	6.359	8.6803	8.4354	6.4476	6.9476	10.5769	9.9323	7.1794
SUB115	0.3	13	4	25	97.5266	Combine	pelvis	aceta	5.169	6.9064	6.7495	5.3032	7.5474	10.8106	10.3564	7.6994
SUB115	0.3	13	4	25	97.5266	Combine	femur	all	6.066	13.4082	10.7441	6.6785	6.9257	16.4346	11.6591	7.3255
SUB115	0.3	13	4	25	97.5266	Combine	femur	fem_head	5.0928	9.8935	8.7607	5.4947	10.4793	16.4346	15.0111	10.7562
SUB115	0.3	13	4	25	97.8642	Alone	pelvis	all	5.0422	16.867	8.9671	5.5803	7.2365	15.0738	12.3547	7.722
[truncated: 189,521 more rows]
