# Supplementary material for: Pelvis and femur shape prediction using principal component analysis for body model on seat comfort assessment. Impact on the prediction of the used palpable anatomical landmarks as predictors
Source: PLoS One. 2019 Aug 27;14(8):e0221201. doi: 10.1371/journal.pone.0221201 (PMC6711593; doi:10.1371/journal.pone.0221201)
Supplement: S2 File — Distances (mm) between original and predicted ALs from the leave-one-out experiment for the pelvis. (XLSX) [file pone.0221201.s002.xlsx]

## Sheet: Tab
Sub	Rho	N_ldks_pelvis	N_ldks_femur	Type	RIAS	LIAS	RIIT	LIIT	RIPS	LIPS	RICT	LICT	RHJC_pelvis	LHJC	RIPJ	LIPJ	LSJC	RFTC	RFLE	RFME	RHJC_femur	nPC	All_ldks_pelvis	All_ldks_femur	Mean_4_ldks_pelvis
SUB002	0.3	13	4	Combine	13.1881	10.3031	8.7625	12.3343	10.4177	10.4559	8.4222	16.7432	4.7521	4.3935	3.3834	4.2181	8.9418	3.1886	3.5111	4.5265	3.1835	5	8.94738	3.60243	12.3037
SUB002	0.3	13	4	Alone	13.5373	10.7276	8.8386	12.4944	10.6153	10.7427	8.0431	16.474	4.7395	4.3728	3.3839	4.2136	8.5597	2.4928	3.5902	3.7	2.7185	5	8.98019	3.12538	12.2165
SUB004	0.3	13	4	Combine	4.1935	9.9147	4.0395	4.9695	3.1882	14.1586	6.582	2.1628	4.4021	6.7246	5.9794	8.5155	11.8609	1.4527	5.7029	5.8914	0.77153	5	6.66856	3.45463	5.2663
SUB004	0.3	13	4	Alone	4.5796	10.1257	4.7059	5.1691	4.3387	14.0857	5.9701	2.044	4.6811	6.7796	5.2604	7.6516	10.7705	2.05	5.7413	5.2934	1.0881	5	6.62785	3.5432	5.12225
SUB007	0.3	13	4	Combine	4.4386	5.3446	4.4102	5.6365	2.9285	5.2839	9.1749	5.8938	4.6246	6.3289	1.7648	1.9074	3.588	3.1523	6.0069	3.413	3.0686	5	4.71728	3.9102	6.65343
SUB007	0.3	13	4	Alone	3.9774	5.3232	4.4447	4.8167	1.8413	4.7011	8.9829	5.6664	4.3519	6.2725	1.792	1.6033	3.6328	3.1477	4.4774	4.3371	2.5189	5	4.41586	3.62027	6.4332
SUB010	0.3	13	4	Combine	1.882	3.9078	6.41	4.1594	7.8095	7.2972	7.2596	6.108	5.534	5.2752	1.9168	1.7408	3.3804	6.3607	5.3115	5.2101	6.0274	5	4.82159	5.72743	5.42083
SUB010	0.3	13	4	Alone	1.6328	3.6358	5.1242	3.9718	6.6806	6.2166	6.6209	6.1291	5.4672	5.0552	1.8463	1.3703	4.4015	3.4183	3.1419	2.8749	3.2248	5	4.47325	3.16498	5.1281
SUB011	0.3	13	4	Combine	11.1697	13.2222	17.6115	8.5229	16.535	16.5205	11.3125	10.916	3.6595	4.1338	2.884	7.6688	8.5597	4.2619	1.8472	2.2967	4.7214	5	10.2089	3.2818	11.4748
SUB011	0.3	13	4	Alone	10.8694	12.6669	17.6607	8.6472	16.282	16.1553	10.7829	11.0025	3.876	4.2873	2.7149	7.6136	8.4096	2.3296	1.376	1.5023	2.4992	5	10.0745	1.92678	11.1845
SUB012	0.3	13	4	Combine	1.1177	3.7002	12.2581	10.3147	12.3751	7.4439	4.6203	4.9393	2.8754	1.7449	3.278	6.8686	8.5848	6.3676	4.7246	4.9134	5.7052	5	6.16315	5.4277	3.98952
SUB012	0.3	13	4	Alone	1.7298	4.1262	11.1252	8.8354	12.4136	7.2887	2.7215	4.7913	2.6424	2.1516	3.1456	6.7973	7.5484	2.4062	2.4867	2.1122	2.2623	5	5.79362	2.31685	3.48027
SUB016	0.3	13	4	Combine	2.9029	1.3529	5.1976	1.1362	11.1457	9.3987	7.3272	6.954	3.5471	1.7846	4.3522	5.9851	13.2046	4.4598	2.4648	5.0866	5.641	5	5.71452	4.41305	5.4697
SUB016	0.3	13	4	Alone	2.1041	1.4733	5.5595	0.93592	11.162	9.0794	7.2906	6.8802	3.353	2.1839	5.1982	6.4634	12.0674	3.3889	1.5224	2.3646	3.9236	5	5.67315	2.79988	5.31983
SUB018	0.3	13	4	Combine	2.949	7.7705	3.2218	2.5206	8.5173	9.0236	6.9883	6.1208	6.6641	3.0399	5.0844	4.8764	10.0812	2.8953	3.8627	3.5759	6.1058	5	5.91215	4.10993	6.15628
SUB018	0.3	13	4	Alone	2.3784	7.212	5.6998	3.9501	8.1266	7.2506	7.0942	7.694	6.0395	2.7053	4.3979	3.8543	9.3874	3.2753	2.2891	1.771	3.6681	5	5.83001	2.75087	6.5278
SUB019	0.3	13	4	Combine	4.4213	5.5174	16.0756	9.1594	16.7837	15.8138	11.3939	13.2205	5.2211	5.1744	5.1412	5.2284	11.2962	3.6717	4.1805	2.9431	3.3025	5	9.57284	3.52445	9.86125
SUB019	0.3	13	4	Alone	4.8457	4.9763	16.0151	9.0176	16.215	15.1925	10.7015	12.4598	5.4646	5.2825	5.4456	5.7763	11.8362	1.7003	5.1592	4.5944	0.97152	5	9.47913	3.10636	9.35743
SUB023	0.3	13	4	Combine	4.2536	3.3919	1.5943	5.0222	8.9996	3.7276	7.8673	9.6345	6.307	2.0053	1.8587	1.3152	11.2439	3.1034	4.2744	4.224	2.7893	5	5.17085	3.59778	7.10818
SUB023	0.3	13	4	Alone	4.3139	3.3391	2.4277	4.1491	6.6613	1.5487	6.7653	8.6542	6.0964	1.6865	2.1712	0.86513	10.667	1.8587	3.1541	2.8871	1.4928	5	4.56504	2.34818	6.41533
SUB024	0.3	13	4	Combine	9.6362	15.0537	11.5479	7.1076	13.906	11.2044	5.5673	3.9638	3.966	7.4765	4.7223	3.0564	4.6583	4.3864	2.1582	2.258	4.445	5	7.83588	3.3119	7.29202
SUB024	0.3	13	4	Alone	9.5933	14.6042	11.9896	7.4026	13.0972	10.8577	6.7623	3.9741	3.841	7.5314	5.3568	3.6278	4.2578	3.7113	0.92912	0.84588	3.6367	5	7.91506	2.28075	7.61172
SUB025	0.3	13	4	Combine	11.5631	11.2771	12.1828	5.9721	2.5137	4.27	8.7356	8.5594	6.2265	7.6078	3.6125	8.8657	13.1275	7.8738	2.441	3.596	8.0547	5	8.03952	5.49137	9.5717
SUB025	0.3	13	4	Alone	11.1295	10.5383	11.9073	5.933	3.3811	4.6921	8.4804	8.1411	6.5563	7.5752	3.3506	8.2294	11.3977	6.5908	2.3469	2.9913	6.2024	5	7.79323	4.53285	9.1518
SUB111	0.3	13	4	Combine	10.4575	12.464	8.2059	6.5954	12.9699	10.017	12.0639	5.7396	6.8679	3.4634	4.6173	5.4738	6.292	4.8484	2.8791	2.7111	3.1078	5	8.09443	3.3866	9.75475
SUB111	0.3	13	4	Alone	8.989	11.6383	7.925	7.2591	12.9952	10.5966	10.8982	4.8006	6.9393	3.5892	5.3252	6.5516	6.4034	0.80545	0.71445	0.83445	0.86873	5	7.99313	0.80577	8.67082
SUB113	0.3	13	4	Combine	8.1271	11.3847	9.4751	8.1313	5.9548	6.0859	5.1935	6.181	8.6126	6.3276	2.3856	4.1547	6.8739	1.3973	1.4813	2.1777	2.6419	5	6.83752	1.92455	7.04347
SUB113	0.3	13	4	Alone	8.7026	11.4996	9.8762	8.9718	3.9813	5.9766	4.6714	5.0142	8.5425	6.358	2.8254	5.5569	7.595	1.1907	1.3617	1.6516	1.4486	5	6.89012	1.41315	6.59557
SUB115	0.3	13	4	Combine	8.4854	9.7282	11.7366	4.7202	2.8074	4.4128	7.029	9.1112	7.8133	5.5171	4.2332	1.8145	2.3282	4.6774	4.8524	3.1589	6.6215	5	6.13362	4.82755	8.41567
SUB115	0.3	13	4	Alone	8.1701	9.4205	11.1013	4.3787	2.4272	4.7545	6.6277	8.9372	7.4677	5.3398	4.2267	2.0979	1.4545	4.3126	3.4151	3.4702	5.0042	5	5.87722	4.05053	8.12007
SUB116	0.3	13	4	Combine	3.9779	1.8389	9.1049	8.849	8.655	8.403	3.7522	6.077	7.6648	4.8952	9.7504	11.196	3.1991	5.4303	3.4984	1.873	3.6856	5	6.72026	3.62182	4.24587
SUB116	0.3	13	4	Alone	3.4964	1.489	8.7525	8.1716	8.8313	8.6143	3.2758	5.0971	7.3039	4.3486	10.3627	11.8613	3.3479	2.823	2.6088	2.6408	2.8483	5	6.5348	2.73022	3.62187
SUB117	0.3	13	4	Combine	3.4526	8.2608	6.4741	5.1655	5.0157	9.4417	6.3226	5.9982	2.0463	5.0452	3.7187	5.7837	5.9027	4.4232	4.7885	3.0928	4.3564	5	5.58675	4.16523	6.05917
SUB117	0.3	13	4	Alone	3.2132	8.4298	7.1832	5.8272	3.8376	8.3218	6.114	5.5996	2.253	5.1887	3.0748	5.8065	5.2469	3.0402	2.6589	2.543	3.0081	5	5.39202	2.81255	5.84503
SUB118	0.3	13	4	Combine	3.7297	1.3363	2.6707	1.8981	4.6278	7.111	1.6866	3.1131	2.9296	3.3017	6.8518	7.4448	6.1712	2.7641	3.4882	3.3447	2.0821	5	4.06711	2.91978	2.44423
SUB118	0.3	13	4	Alone	4.2295	2.0091	3.2561	1.5995	4.4795	6.7743	1.4784	2.3271	3.0308	3.4443	6.3065	6.5756	5.1054	0.34737	2.2174	2.0892	0.26059	5	3.89355	1.22864	2.30827
SUB119	0.3	13	4	Combine	4.1051	4.898	7.989	8.0614	12.259	8.0646	10.1431	6.1738	6.932	4.6118	8.6929	8.4555	3.3782	1.4995	1.0548	2.1676	3.0387	5	7.21265	1.94015	6.93948
SUB119	0.3	13	4	Alone	4.531	5.4632	8.5099	7.785	12.548	6.9776	9.4595	5.164	6.9755	4.6021	8.8032	8.8218	3.4292	0.91841	0.89897	1.6089	0.99612	5	7.15923	1.1056	6.5402
SUB121	0.3	13	4	Combine	6.9141	6.562	10.2858	9.1275	19.8264	11.2324	9.6738	6.1079	5.2069	2.9012	7.8387	9.1357	8.671	8.8615	9.2899	8.0586	13.0505	5	8.72949	9.81513	7.50658
SUB121	0.3	13	4	Alone	6.8338	5.6291	9.183	7.5561	18.627	10.3461	11.531	8.2672	4.0632	2.3289	7.6602	8.4767	8.9193	4.171	3.8898	4.2747	4.6086	5	8.41705	4.23602	8.67655
SUB157	0.3	13	4	Combine	4.3714	4.5004	18.0404	8.0915	7.0633	10.8526	8.1818	3.3374	5.1093	7.2386	4.3432	7.7592	9.2547	6.8915	7.3794	6.2871	9.0106	5	7.54952	7.39215	5.31837
SUB157	0.3	13	4	Alone	2.7454	3.2223	17.4388	7.6593	4.8224	7.9523	7.1816	3.044	5.8224	8.1882	5.2826	8.7156	8.4999	5.2417	3.9923	3.8632	5.4015	5	6.96729	4.62467	4.40315
SUB161	0.3	13	4	Combine	11.2842	9.3792	10.3943	1.2923	11.9872	7.4901	3.4672	10.6624	4.1914	6.4788	4.5933	3.091	11.9107	5.3077	2.5213	7.1181	3.2246	5	7.4017	4.54292	8.15377
SUB161	0.3	13	4	Alone	11.2599	9.388	11.4099	0.74598	12.193	9.7136	3.3795	8.6326	4.2528	6.4952	3.9343	1.2984	12.0769	2.6983	3.523	4.458	2.9615	5	7.29078	3.4102	7.44535
SUB162	0.3	13	4	Combine	4.9605	11.4614	9.8891	10.7938	6.0424	5.8756	8.1459	11.1427	4.3806	6.543	4.1023	4.3876	8.1862	5.4764	5.177	5.3071	5.6481	5	7.37778	5.40215	9.16652
SUB162	0.3	13	4	Alone	5.8392	12.3328	9.1434	9.9115	6.2784	6.082	7.7762	10.8876	4.3584	6.8184	3.5571	3.6643	8.7053	2.2067	3.0898	2.91	2.0885	5	7.33497	2.57375	9.24993
SUB165	0.3	13	4	Combine	7.857	7.3352	3.3411	7.0253	10.3205	7.7794	7.4941	4.7612	4.7875	4.7013	3.0349	2.2976	3.6612	3.7541	2.9739	2.6663	2.4973	5	5.72279	2.9729	6.61713
SUB165	0.3	13	4	Alone	7.3433	6.1457	3.7299	6.9621	9.747	6.8119	6.6636	4.4241	5.0139	4.748	3.0988	2.2352	3.032	0.80761	1.6356	1.5297	0.9694	5	5.38119	1.23558	5.94407
SUB166	0.3	13	4	Combine	3.4551	6.6248	8.5637	3.524	4.7624	7.8113	3.1334	4.5864	1.3274	1.2511	3.5885	5.4544	8.6469	2.7624	5.1889	4.8052	2.4624	5	4.82534	3.80472	4.25325
SUB166	0.3	13	4	Alone	3.475	6.8409	8.546	3.6146	4.5972	7.8588	3.3835	4.5179	1.4438	1.1572	3.7701	5.6165	9.0244	1.4793	3.7945	3.7182	1.1749	5	4.91122	2.54173	4.35312
SUB169	0.3	13	4	Combine	5.6511	5.814	13.8282	7.922	8.5496	13.1385	6.6985	6.9472	3.9174	12.0322	5.9054	3.5249	10.9444	4.4062	4.8164	3.4705	3.949	5	8.06718	4.16052	6.45942
SUB169	0.3	13	4	Alone	6.3696	6.0215	12.0382	5.954	8.6093	12.5058	7.7534	6.7863	3.8572	11.7439	5.7342	3.3794	10.1703	1.9154	2.7593	3.0661	2.2546	5	7.76332	2.49885	6.91175
SUB170	0.3	13	4	Combine	6.5441	2.8216	3.236	3.7865	2.5179	5.0586	5.6276	6.8974	2.069	1.9463	1.913	3.2058	5.7174	2.8665	4.8604	3.9888	6.1055	5	3.94932	4.4553	5.73595
SUB170	0.3	13	4	Alone	6.5334	3.0523	2.9974	3.0942	2.1627	4.3045	4.9647	5.8977	2.5582	2.1614	2.6787	4.4935	4.4058	3.614	3.7063	3.6719	4.4363	5	3.79265	3.85712	5.21842
SUB174	0.3	13	4	Combine	7.2177	5.7015	6.0449	7.717	4.5921	3.3503	8.5159	7.9268	2.9321	1.5046	4.2233	2.7414	5.9079	3.4945	3.0152	2.5541	3.0792	5	5.25965	3.03575	7.6341
SUB174	0.3	13	4	Alone	6.5882	4.9749	4.8741	6.6898	4.2328	3.0283	7.2895	6.7301	3.1352	1.6787	4.0728	2.9741	5.5652	2.8326	1.7009	1.3252	2.4022	5	4.75644	2.06522	6.60038
SUB177	0.3	13	4	Combine	10.0056	4.4964	6.1914	4.494	1.0926	4.3642	8.0383	13.5244	5.4989	3.682	8.0941	8.8911	7.8044	3.8748	2.9793	3.5834	3.0957	5	6.62903	3.3833	9.60457
SUB177	0.3	13	4	Alone	9.6271	4.4694	5.9294	4.7314	1.5577	4.8793	7.9077	13.3331	5.3804	3.7599	8.2825	9.1564	7.6749	1.2559	2.75	2.7361	0.89658	5	6.6684	1.90965	9.42968
SUB179	0.3	13	4	Combine	6.1006	9.8596	13.1754	10.2175	5.0433	11.7507	9.9219	11.2113	2.6984	2.4288	7.7408	7.7408	6.681	5.3477	5.8894	7.1974	5.7335	5	8.04385	6.042	9.70443
SUB179	0.3	13	4	Alone	4.1822	8.3753	10.1507	8.3252	4.0041	9.2688	8.1501	8.7032	2.8399	2.4663	5.6619	6.2093	8.5215	2.9857	3.792	4.6388	4.268	5	6.68142	3.92112	7.71068
SUB187	0.3	13	4	Combine	4.7678	5.2695	11.6536	7.1548	5.1322	13.7569	10.8322	5.2024	6.4944	6.2915	8.4485	6.0277	3.761	8.1263	6.8985	3.9826	11.4017	5	7.29173	7.60228	7.01775
SUB187	0.3	13	4	Alone	4.988	5.2053	11.5985	8.2341	5.7302	13.1444	10.0926	3.1663	6.0062	5.8231	7.4398	5.4756	4.4049	7.8565	3.7872	4.2563	7.376	5	7.02377	5.819	6.11852
SUB190	0.3	13	4	Combine	3.4667	5.2946	9.5911	10.916	10.7238	2.9811	3.8377	6.0797	5.8086	4.4785	3.2823	5.4865	4.2278	9.859	7.9435	4.8863	7.1498	5	5.85957	7.45965	4.76602
SUB190	0.3	13	4	Alone	4.1804	5.7287	9.6989	9.971	9.0979	3.0857	4.5523	6.9415	5.8946	3.995	2.0149	4.1461	3.3581	3.3579	4.3137	3.8676	3.8454	5	5.58962	3.84615	5.48278
SUB192	0.3	13	4	Combine	7.9724	2.7312	19.9982	17.8512	8.325	11.3672	5.3901	6.6815	2.1066	1.8334	11.6896	9.6836	4.8398	4.1705	6.1586	3.8908	6.8009	5	8.49768	5.2552	5.8078
SUB192	0.3	13	4	Alone	5.4827	2.2853	18.09	14.909	7.3333	12.2678	5.8087	6.4846	1.0212	2.3806	13.6021	11.3121	5.909	1.018	1.0063	0.91498	0.84613	5	8.22203	0.946353	5.39243
SUB195	0.3	13	4	Combine	2.1715	7.5819	6.8125	4.2301	8.3499	12.1494	6.2473	10.2653	4.2767	7.9666	5.0833	7.3882	9.2656	7.7071	8.2888	5.652	3.9659	5	7.06064	6.40345	7.12977
SUB195	0.3	13	4	Alone	3.4083	6.4449	4.3064	5.0049	2.5871	8.4933	2.7602	8.3948	4.6011	7.3967	3.7313	4.7455	7.2638	1.7608	4.5994	4.2513	0.83666	5	5.31833	2.86204	5.36053
SUB196	0.3	13	4	Combine	5.6778	1.5447	4.8566	7.0588	8.1981	10.8772	6.52	5.2049	6.7532	1.7866	9.5308	7.2171	17.1821	3.722	2.7634	2.4992	4.033	5	7.1083	3.2544	5.11205
SUB196	0.3	13	4	Alone	5.7544	0.91448	5.0822	6.8036	8.3759	10.8595	6.7539	5.3082	7.1919	2.0448	9.6322	6.8753	17.7918	1.7524	1.0576	1.0043	1.9201	5	7.18371	1.4336	5.13218
SUB200	0.3	13	4	Combine	8.4554	6.2568	6.1596	3.4147	8.0327	5.4742	5.0888	4.5895	8.1711	6.8985	7.3808	3.873	3.6987	11.2564	5.2185	9.9841	6.0419	5	5.96106	8.12522	5.67813
SUB200	0.3	13	4	Alone	5.0735	4.9503	5.0939	3.8483	8.7787	7.4852	2.5067	3.8045	6.8397	4.9074	7.5794	4.0114	3.9743	3.2086	2.8702	3.5309	3.0772	5	5.29641	3.17172	3.77437
SUB212	0.3	13	4	Combine	9.9515	10.6282	1.9358	5.0363	10.7518	15.4319	7.8413	9.2111	5.2206	5.1848	7.6469	8.0661	5.1606	5.5602	3.5844	5.6608	4.5654	5	7.8513	4.8427	9.11408
SUB212	0.3	13	4	Alone	10.019	10.4851	1.7231	2.8139	6.5372	11.51	9.2359	10.3832	4.4416	3.7105	5.0085	4.9771	4.5592	1.0107	1.1012	1.3212	1.2442	5	6.56956	1.16932	9.95705
SUB213	0.3	13	4	Combine	6.2962	8.1964	6.3374	8.6996	13.0215	10.6767	4.6031	3.1637	7.7308	10.7675	7.699	5.986	10.2482	3.3164	1.5969	3.0267	5.041	5	7.95585	3.24525	5.00437
SUB213	0.3	13	4	Alone	6.51	8.2191	5.7909	8.7742	12.6145	9.753	5.4053	3.7085	7.7157	10.579	7.1206	5.6586	10.9977	2.4166	1.8797	2.1943	2.7347	5	7.91132	2.30633	5.49278
SUB002	0.3	13	4	Combine	11.1795	9.7249	9.1155	11.4906	7.9073	6.984	5.1779	14.0164	3.9794	3.4299	3.366	4.9122	7.7974	2.2878	4.5845	4.6406	2.584	10	7.62162	3.52422	9.88217
SUB002	0.3	13	4	Alone	11.8319	10.0176	6.184	10.8509	7.9236	7.2419	4.936	14.8572	3.3319	3.1068	3.4395	5.8513	6.5224	1.5799	2.707	2.8509	1.9074	10	7.39192	2.2613	10.2393
SUB004	0.3	13	4	Combine	4.4748	9.4508	3.8198	5.5143	3.9767	12.5403	6.8949	3.1496	3.7715	5.5884	5.3531	7.4122	11.6804	1.4316	6.2232	5.4249	1.3781	10	6.43283	3.61445	5.6691
SUB004	0.3	13	4	Alone	4.2169	9.2244	3.958	5.8674	3.6655	11.9696	7.1888	3.0903	3.6276	5.1123	4.6645	6.4622	11.3936	2.0541	4.8752	4.3896	1.1774	10	6.18778	3.12407	5.66658
SUB007	0.3	13	4	Combine	3.4694	4.0021	5.762	4.4227	1.1283	6.0624	7.291	4.7543	4.1525	5.7644	1.8552	1.1909	3.2568	2.9223	4.9797	3.3034	3.0221	10	4.08554	3.55688	5.26035
SUB007	0.3	13	4	Alone	3.4224	4.0131	3.9857	3.6519	0.84576	5.595	7.8737	3.6493	3.6504	5.4085	1.3099	0.68506	3.4864	2.1387	3.6286	3.5525	1.5675	10	3.65978	2.72182	5.08025
SUB010	0.3	13	4	Combine	1.2734	2.7151	3.9608	3.7389	6.7514	6.1846	7.5975	7.2512	5.4412	5.1241	1.9816	1.5649	4.4499	5.5648	4.9386	4.5841	5.3513	10	4.4642	5.1097	5.61432
SUB010	0.3	13	4	Alone	2.2922	2.837	3.9798	3.5794	6.447	5.6572	6.2358	5.6107	5.5792	5.3568	1.3307	1.5112	4.522	2.0464	2.0559	1.7721	1.9734	10	4.22608	1.96195	4.8037
SUB011	0.3	13	4	Combine	12.8939	13.3734	13.81	7.223	11.2799	10.003	8.1172	9.4093	4.4118	4.5754	3.1	7.6089	8.1439	5.492	4.3875	5.0592	6.1578	10	8.76536	5.27412	10.2201
SUB011	0.3	13	4	Alone	12.4284	12.4856	11.3318	6.8481	10.9452	10.0351	6.8401	7.8073	4.5088	3.4716	4.2902	9.6198	7.1972	1.3739	0.83562	1.02	1.5339	10	8.29302	1.19085	9.0348
SUB012	0.3	13	4	Combine	2.7022	3.7794	8.4996	8.214	10.0144	6.3561	4.5479	3.575	2.3932	2.3926	3.7204	7.1178	8.1764	3.0541	2.2347	2.5182	2.7737	10	5.49915	2.64518	3.7879
SUB012	0.3	13	4	Alone	3.3038	4.0083	5.9484	7.0108	7.7798	5.085	5.3786	2.546	2.4278	3.9411	3.9266	5.7635	7.8688	1.7222	2.0813	1.6717	1.5574	10	4.99912	1.75815	3.86022
SUB016	0.3	13	4	Combine	3.1693	2.1052	2.6207	2.2886	11.6126	8.4716	5.5917	5.4233	3.9751	2.107	4.2465	5.4711	12.5708	4.3674	1.8372	4.7103	5.8368	10	5.35796	4.18792	4.55075
SUB016	0.3	13	4	Alone	1.9366	1.8037	3.4302	2.7405	11.3184	8.0715	5.4882	4.9965	3.9712	2.6987	4.7888	5.5369	11.5301	2.7124	0.92108	1.8485	3.0601	10	5.25472	2.13552	4.11828
SUB018	0.3	13	4	Combine	3.2308	6.8769	4.885	2.9286	6.4985	5.7446	4.9507	4.7909	6.0917	1.037	4.7151	4.2407	10.4798	2.5009	3.2859	3.3654	5.1786	10	5.1131	3.5827	4.93182
SUB018	0.3	13	4	Alone	2.9453	6.3789	6.3548	4.0802	6.5033	3.9949	4.6645	5.9615	4.8462	1.3887	4.0772	3.1618	9.3909	2.1138	1.6991	1.3711	2.4819	10	4.90371	1.91648	5.09603
SUB019	0.3	13	4	Combine	3.4045	3.8726	10.3305	7.0259	11.5427	10.5299	8.3536	8.6292	4.5593	5.5423	3.6793	6.3352	9.3565	3.29	5.9911	3.9585	3.276	10	7.16627	4.1289	6.87378
SUB019	0.3	13	4	Alone	3.9222	4.1567	9.0111	6.748	10.7705	9.4143	6.7513	7.1493	4.9171	6.2868	3.7293	6.8663	8.7854	1.5796	4.3524	3.8083	0.87504	10	6.80833	2.65384	5.98002
SUB023	0.3	13	4	Combine	3.8112	2.8627	1.821	5.809	8.1025	3.4449	6.9807	8.7446	6.412	1.7825	1.5304	1.4016	9.6825	3.2085	3.6106	3.409	2.1349	10	4.79889	3.09075	6.35408
SUB023	0.3	13	4	Alone	4.2171	2.6694	1.5865	4.5536	6.4664	2.2574	5.7629	6.9492	5.9354	1.6748	2.2801	1.541	9.9017	1.3288	2.8356	2.636	1.0009	10	4.29196	1.95032	5.38512
SUB024	0.3	13	4	Combine	8.6545	14.8912	9.3592	6.3581	10.8699	6.8781	4.2209	4.707	5.0433	8.3777	5.5315	3.4536	3.9431	4.2685	2.9769	3.0779	4.1579	10	7.09908	3.6203	6.90025
SUB024	0.3	13	4	Alone	9.1594	15.1304	10.0776	6.1657	10.4287	6.5392	3.8862	6.2306	5.0856	8.9744	5.7583	3.3006	3.9077	3.6127	0.8421	0.57965	3.5034	10	7.28034	2.13446	7.42057
SUB025	0.3	13	4	Combine	9.7694	9.8642	9.6533	4.5691	5.3726	4.0849	7.0088	6.7051	7.0035	6.8558	3.2808	7.7195	10.3815	9.4474	1.8948	2.2184	7.3821	10	7.09758	5.23568	7.84357
SUB025	0.3	13	4	Alone	7.5972	8.0015	7.6402	4.8699	3.8065	2.7563	5.2616	7.0734	6.9718	6.4653	1.7861	7.0078	8.81	4.5272	2.0912	2.3128	4.0399	10	6.00366	3.24277	6.71145
SUB111	0.3	13	4	Combine	9.0921	10.2909	4.5424	4.1407	10.3831	6.8612	9.7798	4.1652	6.2303	3.8031	4.0847	4.6868	8.3445	4.3319	3.0828	2.2637	2.952	10	6.64652	3.1576	7.87883
SUB111	0.3	13	4	Alone	6.8305	9.5562	5.0381	3.9732	9.1422	4.6475	6.809	2.0254	5.1044	3.6344	4.364	4.0159	7.2486	0.59521	0.4908	0.62136	0.59424	10	5.56842	0.575403	5.67592
SUB113	0.3	13	4	Combine	8.1713	9.8359	6.2401	7.9599	3.8057	5.274	3.1469	4.9509	7.5605	5.3057	2.9715	2.8143	7.1962	1.9838	1.4698	1.5241	3.2332	10	5.78715	2.05272	5.70047
SUB113	0.3	13	4	Alone	10.404	11.021	6.635	9.0153	3.9561	5.301	3.8392	4.5777	6.6716	4.128	3.3651	3.3065	6.95	1.1098	1.1163	1.3511	1.2484	10	6.09004	1.2064	6.37647
SUB115	0.3	13	4	Combine	6.8304	8.0013	5.6539	4.1876	3.0205	2.3863	4.9508	4.694	6.8048	4.8395	5.2369	2.9391	1.1983	4.1453	4.1957	2.5253	5.9996	10	4.67257	4.21647	5.68688
SUB115	0.3	13	4	Alone	5.7356	7.6582	4.8466	4.866	1.786	2.7511	5.139	4.4138	5.9721	4.6039	4.904	3.0034	0.92519	3.5949	2.6696	2.6954	4.1596	10	4.35422	3.27987	5.41657
SUB116	0.3	13	4	Combine	3.6449	1.9014	9.0894	7.381	8.7352	7.3164	3.3617	5.7842	7.4568	4.8143	9.2559	10.5746	4.416	5.3111	3.6718	2.4441	3.9971	10	6.44091	3.85603	3.97302
SUB116	0.3	13	4	Alone	2.7212	1.6972	8.5219	6.7731	8.6624	6.7427	2.2062	4.207	6.898	4.121	8.7367	9.984	5.0245	1.9074	2.1977	2.1299	1.7957	10	5.86892	2.00767	2.87413
SUB117	0.3	13	4	Combine	3.4163	7.7551	6.3379	5.2682	4.8189	9.6606	6.42	5.8357	2.0448	5.2452	3.9017	5.7829	5.8309	4.3193	4.768	3.0595	4.4002	10	5.56294	4.13675	5.94713
SUB117	0.3	13	4	Alone	2.0292	8.0382	5.7523	5.8533	3.6286	7.6626	5.921	4.6048	1.7481	5.3869	3.2766	5.2091	4.2845	2.0945	2.1348	1.9958	2.0873	10	4.87655	2.0781	5.1865
SUB118	0.3	13	4	Combine	4.4045	1.8618	2.7656	1.5591	4.2788	5.2764	1.8007	2.7524	2.9821	2.7023	5.9625	6.1816	5.8633	2.3871	2.9333	2.6278	2.2847	10	3.72239	2.55823	2.56208
SUB118	0.3	13	4	Alone	3.8004	1.6216	1.6449	2.1777	3.1887	5.2879	1.9796	2.7496	2.3325	2.1766	5.0363	4.5766	5.0717	0.39226	1.9437	1.8192	0.31394	10	3.20339	1.11728	2.48007
SUB119	0.3	13	4	Combine	4.4112	4.3164	5.9853	6.5679	9.8637	8.2268	7.8282	4.0573	6.4846	4.7597	8.5168	7.6545	4.8929	1.1639	0.80869	2.172	3.1925	10	6.4281	1.83427	5.41643
SUB119	0.3	13	4	Alone	5.2218	4.3726	5.6977	6.0939	9.0431	8.4819	6.3521	3.8795	5.7451	5.1015	6.847	5.757	4.2977	0.73254	0.59302	1.2999	0.88139	10	5.91468	0.876713	5.0096
SUB121	0.3	13	4	Combine	6.8877	6.1709	7.2218	6.9255	14.7224	7.926	6.5532	4.268	4.7449	3.5337	8.203	9.7107	8.6867	10.7784	9.6979	8.8039	13.58	10	7.35035	10.715	5.7835
SUB121	0.3	13	4	Alone	4.3831	4.597	6.3835	5.8836	12.2235	8.4919	6.6852	4.9525	3.7772	4.1532	7.2359	8.6197	8.3258	2.834	2.3859	2.7063	3.4237	10	6.59324	2.83747	5.37592
SUB157	0.3	13	4	Combine	3.6922	3.788	14.854	7.0889	6.9315	7.9024	5.4516	2.7439	6.0122	8.1489	2.8225	7.5835	8.5549	4.6888	5.3534	4.5449	7.6709	10	6.58265	5.5645	3.97853
SUB157	0.3	13	4	Alone	3.4848	3.5434	12.523	5.2932	4.7415	5.5282	4.5941	1.711	7.0062	7.7666	4.1754	9.1138	6.0568	3.1392	2.5704	2.513	3.3576	10	5.81062	2.89505	3.27307
SUB161	0.3	13	4	Combine	11.5175	9.7827	10.0851	2.6405	10.9978	7.3055	2.1038	9.2498	3.9877	6.3513	4.2072	3.0517	11.1186	5.6214	2.2993	7.1927	2.5373	10	7.10763	4.41268	7.33457
SUB161	0.3	13	4	Alone	9.4538	7.0259	10.5413	2.3572	10.4698	8.3733	1.6349	6.9295	2.7654	5.8971	3.006	1.0967	13.2483	2.2897	2.8054	3.7107	2.6053	10	6.36917	2.85278	5.60142
SUB162	0.3	13	4	Combine	5.1443	11.4359	9.8252	9.838	7.358	4.689	7.4457	9.0914	4.925	5.7687	3.9167	4.7132	7.3404	4.2716	4.9128	5.2984	4.5613	10	7.03781	4.76103	8.27573
SUB162	0.3	13	4	Alone	3.9378	9.9117	7.8685	8.0234	5.5047	5.0352	5.093	6.601	4.0298	5.4915	2.993	5.2946	6.5854	1.6125	2.3941	2.2866	1.5782	10	5.87458	1.96785	6.20625
SUB165	0.3	13	4	Combine	7.2434	6.5007	3.9258	6.6591	9.3971	7.3514	7.0191	4.992	5.085	4.3066	3.0601	2.7657	3.1996	2.1684	1.5767	1.304	1.701	10	5.50043	1.68752	6.29438
SUB165	0.3	13	4	Alone	7.5463	6.0635	3.3254	6.2345	8.3686	6.2276	6.2352	4.2388	4.459	3.5649	2.028	1.8568	2.5869	0.62474	1.4842	1.374	0.87284	10	4.82581	1.08895	5.75963
SUB166	0.3	13	4	Combine	3.4413	6.7007	6.2917	3.2792	5.3354	5.1096	3.8629	3.0519	1.5953	1.3459	3.224	5.5454	8.0003	1.9056	4.7034	4.7022	1.6865	10	4.36797	3.24943	3.99527
SUB166	0.3	13	4	Alone	3.1452	6.1117	5.7448	3.2543	5.4179	5.1468	3.2341	3.3859	1.5543	1.9396	2.8949	5.3787	7.6541	1.2745	3.5852	3.4626	0.82308	10	4.22018	2.28634	3.74948
SUB169	0.3	13	4	Combine	6.0012	5.8177	9.0885	6.9992	5.3986	9.1936	5.0329	3.8584	2.9425	10.8084	6.2798	4.7948	11.5512	3.6834	4.3982	4.6134	4.0757	10	6.75129	4.19268	4.93358
SUB169	0.3	13	4	Alone	4.3649	4.3278	6.7848	6.1472	4.6891	8.2819	4.861	3.2699	2.5456	10.6575	6.6752	4.3673	10.7385	1.4127	2.3979	2.6544	1.7176	10	5.97775	2.04565	4.15908
SUB170	0.3	13	4	Combine	5.837	1.5899	1.7083	2.5601	1.9428	4.6205	5.25	6.1747	2.1358	1.715	1.8313	2.6403	4.7724	2.9558	4.128	3.4716	5.6197	10	3.29062	4.04378	5.04605
SUB170	0.3	13	4	Alone	6.3978	2.2544	1.8624	2.1866	1.8428	3.4615	5.0205	5.2846	2.2665	1.6157	1.4689	3.4343	3.8276	1.6006	3.0092	2.7986	2.2257	10	3.14797	2.40853	4.87707
SUB174	0.3	13	4	Combine	5.9413	4.0745	1.5301	5.8042	3.8071	3.6941	6.428	3.9661	1.8231	1.049	3.168	1.8901	6.2689	2.8952	2.0238	1.3902	1.3568	10	3.80342	1.9165	5.134
SUB174	0.3	13	4	Alone	5.5558	4.1813	1.9741	5.7559	4.0536	4.163	5.5912	3.2632	1.3658	1.0678	2.4102	0.9363	5.5963	1.754	1.3943	0.96132	1.2934	10	3.53188	1.35075	4.57432
SUB177	0.3	13	4	Combine	8.3289	4.3782	4.8929	4.9976	2.1835	3.4659	7.6561	11.6555	4.8471	3.8565	7.7998	8.8783	7.1673	2.1095	3.2868	3.3826	1.8803	10	6.16212	2.6648	8.55505
SUB177	0.3	13	4	Alone	8.284	4.3401	4.5927	4.5404	1.3543	2.9765	7.1057	10.2142	5.1185	3.2701	7.1464	7.8709	8.2625	1.2508	2.3654	2.3193	0.85348	10	5.7751	1.69725	7.87732
SUB179	0.3	13	4	Combine	5.9656	9.0723	7.9037	8.6118	4.0618	9.2551	6.1423	8.6399	2.5337	1.9179	7.7139	7.8276	6.8856	2.9373	4.9287	5.485	5.4626	10	6.65625	4.7034	7.43372
SUB179	0.3	13	4	Alone	5.0077	8.5237	5.1005	6.4913	3.9543	9.009	5.1227	7.4176	1.5547	2.4586	4.9855	5.605	7.9404	2.0393	2.8699	3.3969	2.7907	10	5.62854	2.7742	6.43533
SUB187	0.3	13	4	Combine	5.5296	5.7597	10.3378	7.7923	1.7737	9.7494	8.8644	5.8823	6.0174	5.2064	7.9382	5.1249	2.7654	8.4661	6.8576	4.4201	11.094	10	6.36473	7.70945	6.79712
SUB187	0.3	13	4	Alone	3.4791	2.8832	8.0343	7.8637	3.8266	7.3094	6.8135	4.3103	5.3016	5.1644	5.6329	3.5173	1.9539	6.3966	3.1992	3.6308	5.8623	10	5.08386	4.77223	4.76832
SUB190	0.3	13	4	Combine	3.1929	4.5805	9.0516	8.6667	8.0744	1.4916	2.3683	3.5512	5.3853	4.6609	2.4383	4.5657	3.5483	9.0313	7.8845	4.4843	6.6552	10	4.73659	7.01383	3.26873
SUB190	0.3	13	4	Alone	2.3292	4.1401	7.4386	7.8586	6.8706	3.3793	4.2734	5.9073	5.3489	3.7648	0.9946	2.0799	3.0928	3.3449	3.9199	3.472	3.7338	10	4.42139	3.61765	4.47178
SUB192	0.3	13	4	Combine	4.5803	1.6515	9.324	12.4382	8.6503	9.6802	3.1334	6.8583	2.2589	1.8423	9.4568	6.3246	4.2114	6.1793	6.5131	5.2795	7.3311	10	6.1854	6.32575	4.3692
SUB192	0.3	13	4	Alone	3.4036	1.0536	6.8886	9.5232	7.3095	8.4613	3.0467	6.3843	2.3761	1.8042	9.1326	5.6765	4.7033	0.9836	0.86002	0.76077	0.81373	10	5.36642	0.85453	3.88653
SUB195	0.3	13	4	Combine	3.0354	6.6993	4.8829	3.5755	7.1279	9.6473	5.1732	9.95	4.9424	7.4067	4.501	6.8598	7.9918	7.4082	6.6653	4.455	2.198	10	6.29178	5.18163	6.66352
SUB195	0.3	13	4	Alone	3.0213	6.7615	4.8693	5.6107	3.6304	7.6695	2.6402	8.1178	4.2575	6.8875	3.8882	4.1726	6.8455	1.5753	4.4008	4.059	0.61297	10	5.25938	2.66202	5.21647
SUB196	0.3	13	4	Combine	5.8968	1.8087	3.7009	7.8292	6.144	9.5102	6.2895	5.815	6.6148	1.8142	8.7396	6.8117	16.9597	2.8626	2.2582	2.041	3.0376	10	6.76418	2.54985	5.31908
SUB196	0.3	13	4	Alone	5.898	1.636	3.8466	7.5803	5.1191	8.8323	5.5799	6.7626	7.1927	2.2837	9.4049	7.8086	15.5321	1.4622	1.0102	0.95583	1.6103	10	6.72898	1.25963	5.36983
SUB200	0.3	13	4	Combine	7.4786	5.6553	4.5944	2.9451	7.7237	5.1824	6.0859	7.0625	7.7307	6.9662	7.1008	4.0862	3.8266	9.4378	3.8713	8.869	4.4952	10	5.87988	6.66833	6.57178
SUB200	0.3	13	4	Alone	3.9189	3.9983	3.8842	3.5503	8.498	7.5646	2.7086	4.3507	6.4349	4.9331	6.7045	4.1947	3.9469	2.5663	2.4388	3.1576	2.3916	10	4.97598	2.63858	3.67263
SUB212	0.3	13	4	Combine	10.1187	10.8843	1.7335	4.7872	7.4088	11.2766	6.9369	7.2069	4.8629	5.3287	6.7183	6.4829	4.3868	4.7103	3.0694	4.472	4.7081	10	6.77942	4.23995	8.2151
SUB212	0.3	13	4	Alone	7.3515	7.706	3.4356	2.4453	6.0802	6.817	7.8822	7.304	4.3054	3.5209	4.5174	3.8205	5.1487	0.79539	0.82805	1.011	0.9761	10	5.41036	0.902635	7.57165
SUB213	0.3	13	4	Combine	4.7596	8.1961	4.1484	6.4029	8.8872	6.0804	2.5508	3.2713	7.1557	10.2715	7.295	5.7473	10.0864	4.7428	2.3833	2.8849	5.5549	10	6.52712	3.89147	4.09998
SUB213	0.3	13	4	Alone	4.7784	7.8768	2.3751	5.6465	7.5111	4.3585	1.8114	3.6373	7.27	9.7622	6.3653	5.4325	10.0992	1.7777	1.718	1.9074	1.9594	10	5.91725	1.84063	3.92543
SUB002	0.3	13	4	Combine	9.6537	7.794	7.2907	10.8834	6.2515	5.9879	4.0576	13.105	2.9899	2.6205	3.1522	4.7397	6.6443	2.4392	4.7524	5.2395	2.3339	15	6.55157	3.69125	8.62882
SUB002	0.3	13	4	Alone	9.2757	8.1721	6.3197	10.5229	7.1492	6.6396	3.3974	13.253	3.6981	2.7144	3.2107	4.8833	6.8495	1.3721	2.5265	2.6238	1.6404	15	6.62197	2.0407	8.4581
SUB004	0.3	13	4	Combine	4.4116	9.3331	3.7397	4.743	3.524	11.5328	6.8174	3.8481	2.8948	5.2031	5.0333	6.8178	10.7772	0.89365	7.0778	5.7192	1.4206	15	6.05199	3.77781	5.84595
SUB004	0.3	13	4	Alone	3.8862	6.8119	2.5668	5.2228	3.1721	11.5971	6.3249	2.8092	2.8355	5.1323	4.6028	5.5275	8.8961	2.0943	4.7594	4.2608	1.2418	15	5.33732	3.08907	4.82772
SUB007	0.3	13	4	Combine	3.1495	3.5825	5.2996	4.2287	0.9744	5.7563	7.061	4.1615	3.6085	5.4578	1.3639	0.93993	3.607	2.2418	5.1518	3.5098	2.5981	15	3.78389	3.37538	4.86283
SUB007	0.3	13	4	Alone	3.1111	3.6663	3.8495	3.5388	0.88805	5.0153	7.4265	3.4235	3.3242	5.1398	1.341	0.38209	3.4659	2.1449	3.5581	3.4763	1.5798	15	3.42862	2.68978	4.74623
SUB010	0.3	13	4	Combine	2.1341	2.6923	3.7027	3.716	6.4383	5.6184	6.5481	6.222	5.4462	5.6264	1.4246	1.4081	4.537	5.2292	4.7887	4.2806	5.1026	15	4.27032	4.85027	5.0611
SUB010	0.3	13	4	Alone	1.524	2.0565	3.3933	2.3699	5.8732	5.0122	5.1254	5.5968	4.6349	4.49	1.406	1.2127	3.1216	1.9949	1.861	1.5972	1.9239	15	3.52435	1.84425	4.17082
SUB011	0.3	13	4	Combine	11.6601	11.2416	11.0844	6.7697	9.6059	8.9695	7.471	8.4861	4.1906	4.5522	3.4719	8.2478	7.8851	4.7499	3.8678	3.6978	5.8599	15	7.97199	4.54385	9.13598
SUB011	0.3	13	4	Alone	9.7575	9.3307	8.265	4.5606	8.1806	6.7914	6.561	6.787	3.4463	4.661	3.6797	8.1503	6.5929	1.275	0.72322	0.88843	1.4391	15	6.67415	1.08144	7.6307
SUB012	0.3	13	4	Combine	3.1496	5.0394	5.6491	6.9249	7.7745	4.8074	5.2411	3.6037	2.2039	3.4101	3.7822	6.4438	7.3564	3.3018	3.5951	3.2177	3.1393	15	5.0297	3.31347	4.3131
SUB012	0.3	13	4	Alone	3.2672	4.037	5.2622	6.0284	7.0464	4.2481	5.8228	2.6745	2.4225	3.4995	3.7552	6.0893	7.2174	1.7323	1.965	1.5467	1.5603	15	4.72081	1.70107	4.0498
SUB016	0.3	13	4	Combine	2.682	1.7182	2.1442	2.3667	11.61	8.3537	4.897	4.8536	3.6594	1.8793	3.8487	5.2917	12.6742	4.5042	2.0274	4.7569	5.3745	15	5.07528	4.16575	3.98357
SUB016	0.3	13	4	Alone	1.6385	1.5041	2.6085	2.3644	11.0649	8.1813	5.1044	4.8911	4.1514	2.5807	4.6058	5.5895	10.8799	2.4761	0.75522	1.5411	2.8154	15	5.01265	1.89696	3.8556
SUB018	0.3	13	4	Combine	3.1444	6.7823	4.3378	2.4533	6.7968	5.0714	4.2104	5.037	5.4962	1.3504	4.2028	3.2065	9.6705	2.5693	3.288	3.3004	5.1281	15	4.75075	3.57145	4.73692
SUB018	0.3	13	4	Alone	2.9683	4.836	5.8015	4.1592	6.2773	4.3788	4.4957	5.1899	4.5772	1.2954	4.1851	2.4812	9.0253	1.8701	1.4426	1.15	2.2803	15	4.59007	1.68575	4.52925
SUB019	0.3	13	4	Combine	3.4019	3.7515	9.1352	7.296	10.6246	8.9933	7.7783	8.6311	4.8597	6.1832	4.1756	6.5755	9.2602	2.3522	6.8116	4.084	2.7765	15	6.97432	4.00608	6.66203
SUB019	0.3	13	4	Alone	3.7608	3.7272	7.9919	6.8105	10.9686	8.2306	6.2439	6.561	5.0038	6.6625	3.6959	6.8493	9.6733	1.7152	4.2202	3.6589	1.0159	15	6.62918	2.65255	5.5163
SUB023	0.3	13	4	Combine	3.8001	2.0867	1.7866	5.311	7.8732	2.5137	6.4835	7.5901	5.9354	1.9652	2.0124	0.99668	8.918	2.4861	3.2416	3.439	2.6058	15	4.40558	2.94313	5.67233
SUB023	0.3	13	4	Alone	4.1636	3.0831	1.041	4.1468	6.5763	2.4477	5.8856	6.69	5.7943	1.2464	2.5154	1.7094	9.0787	1.1613	2.4324	2.2523	0.89271	15	4.18295	1.68468	5.39965
SUB024	0.3	13	4	Combine	8.7494	13.7269	8.4545	6.4239	9.781	6.2955	4.472	4.3165	4.2133	8.2582	5.0168	3.3372	4.1451	4.0438	3.2897	3.7382	4.5242	15	6.70695	3.89898	6.67555
SUB024	0.3	13	4	Alone	6.7012	12.266	9.1379	5.8373	8.7951	6.1972	4.1509	4.9487	4.1327	7.6954	4.8393	3.2387	4.4413	3.3748	0.92677	0.63269	3.2324	15	6.33705	2.04167	6.1944
SUB025	0.3	13	4	Combine	7.567	7.2313	7.8505	4.3132	4.1061	3.3801	5.3307	6.3801	6.7913	6.8848	2.2526	7.2197	9.3885	8.5352	1.811	2.5449	6.5316	15	6.05353	4.85567	6.36998
SUB025	0.3	13	4	Alone	7.2264	7.2921	7.6005	4.2914	3.0648	2.6912	5.1852	6.6346	6.6272	6.071	2.0549	6.7248	7.6874	4.4787	2.0784	2.2676	3.9881	15	5.62704	3.2032	6.35968
SUB111	0.3	13	4	Combine	8.0683	10.3776	4.8532	3.889	9.4352	6.2939	8.3975	4.1197	5.2568	3.0851	3.5614	3.7781	7.674	3.8127	3.3251	1.5819	2.8996	15	6.06075	2.90482	7.24672
SUB111	0.3	13	4	Alone	6.2378	8.1228	3.6912	3.1063	7.881	4.7372	6.0729	2.0926	5.2463	3.375	3.7137	2.7809	6.6545	0.58692	0.46439	0.58823	0.58528	15	4.90094	0.556205	5.11527
SUB113	0.3	13	4	Combine	8.0196	8.6348	4.4418	8.3843	3.4864	5.2906	3.2133	4.6383	7.1625	4.9643	2.725	2.432	6.258	0.8908	0.4299	1.6163	2.1629	15	5.35776	1.27497	5.39293
SUB113	0.3	13	4	Alone	9.6679	9.6453	5.0467	8.9116	3.5068	5.2733	3.2941	4.4039	6.5732	4.6456	2.835	3.0077	6.9411	1.0776	1.0722	1.325	1.2114	15	5.67325	1.17155	5.78487
SUB115	0.3	13	4	Combine	6.0871	7.4495	5.4719	4.3356	2.992	2.248	4.4779	4.6879	6.5774	4.6036	5.1403	3.0695	0.89254	4.1885	4.0927	2.3347	6.095	15	4.4641	4.17772	5.31137
SUB115	0.3	13	4	Alone	5.5933	7.0784	5.0746	4.586	1.5631	2.566	4.9231	4.0735	5.8179	4.3386	4.9415	2.8768	1.3087	2.8678	2.0481	1.9854	3.3652	15	4.21088	2.56663	5.11082
SUB116	0.3	13	4	Combine	3.5238	1.9887	8.9795	7.441	8.3386	6.7316	2.8451	5.3205	7.3141	4.8045	8.7199	9.9089	4.3867	5.3979	3.6358	2.2456	3.9387	15	6.17715	3.8045	3.64062
SUB116	0.3	13	4	Alone	2.1738	1.1246	8.1915	6.3742	8.4678	6.0552	2.5927	4.1386	5.8058	3.2794	7.9588	9.4563	4.3404	1.8632	2.0815	2.0259	1.7721	15	5.38147	1.93568	2.7935
SUB117	0.3	13	4	Combine	3.0135	7.3289	4.6957	5.5243	4.9081	8.4691	5.7711	5.0607	2.1396	5.5876	3.9278	5.6127	5.0139	3.973	4.0134	2.6675	3.6074	15	5.15792	3.56533	5.33433
SUB117	0.3	13	4	Alone	2.9891	6.1468	5.0332	5.0944	3.5778	6.7479	5.6109	4.2711	1.2211	5.2531	3.3998	5.5035	5.0067	1.8762	1.8219	1.6604	1.8204	15	4.60426	1.79473	4.81665
SUB118	0.3	13	4	Combine	3.6691	1.8356	1.9727	1.9184	3.443	5.0558	1.4752	2.7435	2.1237	2.467	5.3786	4.8979	5.1008	1.8259	2.7282	2.4549	2.0528	15	3.23702	2.26545	2.32368
SUB118	0.3	13	4	Alone	3.3502	1.9317	1.3035	2.0339	3.2223	5.0193	1.5971	3.0467	2.2487	2.272	5.0322	4.504	4.606	0.31779	1.734	1.6202	0.26862	15	3.08982	0.985152	2.42825
SUB119	0.3	13	4	Combine	4.7987	4.7648	5.902	6.0753	8.6311	8.6379	7.0715	4.721	6.215	5.076	7.1542	5.9637	4.8372	0.8466	0.79925	2.0725	3.1905	15	6.14218	1.72721	5.52475
SUB119	0.3	13	4	Alone	5.1916	3.8978	5.198	5.8703	8.8017	8.4664	6.4822	3.8716	5.5149	5.094	7.0438	5.5315	3.9119	0.74079	0.5903	1.294	0.884	15	5.75967	0.877273	4.96617
SUB121	0.3	13	4	Combine	5.54	6.9557	5.9834	7.6042	13.7993	7.2018	5.7818	4.415	4.7569	4.334	8.0378	9.2613	8.6382	9.8902	8.6871	8.3262	11.8854	15	7.10072	9.69722	5.48155
SUB121	0.3	13	4	Alone	4.0008	3.9944	6.3716	6.5498	11.8362	7.9645	5.9583	4.6964	4.3471	3.5989	6.6981	7.8673	7.7833	2.6989	2.1827	2.5996	3.3105	15	6.28205	2.69793	4.8841
SUB157	0.3	13	4	Combine	3.5457	4.244	12.0759	5.1105	5.8345	6.3566	4.4169	2.4498	6.3296	8.178	3.2511	7.6197	7.151	4.9862	5.0926	4.32	7.0198	15	5.88948	5.35465	3.58718
SUB157	0.3	13	4	Alone	3.6244	4.7913	10.9711	4.6772	4.2783	4.2499	3.7926	1.1868	6.8223	7.6402	3.9914	8.4881	4.3813	3.0645	2.5046	2.4493	3.2747	15	5.29961	2.82327	3.06242
SUB161	0.3	13	4	Combine	9.4869	7.7165	9.5223	2.4086	10.9365	7.5393	1.5932	8.5208	3.0873	6.293	3.6383	1.9081	12.2181	4.4496	3.2444	7.3466	2.9993	15	6.52838	4.50998	6.23857
SUB161	0.3	13	4	Alone	9.3565	7.0618	10.3713	1.9778	10.0603	8.1531	1.1671	7.4879	3.1076	5.9416	3.2002	0.73124	12.6446	1.9549	2.5318	3.3498	2.2143	15	6.25085	2.5127	5.62138
SUB162	0.3	13	4	Combine	3.938	9.3881	8.0052	7.6133	5.6324	5.122	4.9541	6.5097	3.6204	4.3187	2.3215	4.2052	6.2638	4.6801	4.4119	4.5747	4.8301	15	5.53018	4.6242	6.04228
SUB162	0.3	13	4	Alone	3.9876	8.2499	6.3466	6.38	4.2867	5.8292	4.4415	5.7757	2.7445	4.2479	2.5464	4.38	5.4089	1.462	2.0831	1.9949	1.4583	15	4.97115	1.74957	5.44532
SUB165	0.3	13	4	Combine	7.5293	5.648	3.5275	5.9555	8.2255	6.6905	6.3549	4.4611	4.2501	3.6794	1.6466	2.0211	2.3867	1.8662	1.5303	1.4251	2.0318	15	4.79817	1.71335	5.80155
SUB165	0.3	13	4	Alone	7.4335	5.4565	3.1585	6.2888	7.8334	6.0038	6.3467	4.198	3.9982	3.2081	2.2022	1.9685	2.3643	0.52078	1.3422	1.259	0.76448	15	4.65081	0.971615	5.66323
SUB166	0.3	13	4	Combine	3.1087	5.964	5.0651	2.94	5.3856	4.9435	4.1488	2.9066	1.5195	1.331	2.8763	5.1187	7.7073	2.4884	4.7205	4.5584	2.1633	15	4.07808	3.48265	3.86392
SUB166	0.3	13	4	Alone	2.3244	5.5866	4.485	3.7659	4.751	4.0878	3.9006	3.1433	1.2443	1.791	2.985	4.9559	6.4387	1.181	3.1112	3.0202	0.84066	15	3.80458	2.03826	3.66647
SUB169	0.3	13	4	Combine	5.139	5.4961	6.9166	6.6014	5.3743	8.0528	4.1124	4.2904	2.7312	10.1481	6.3867	4.7771	10.8149	3.84	3.3862	3.9286	4.3628	15	6.21854	3.8794	4.57345
SUB169	0.3	13	4	Alone	3.8938	4.0885	6.0465	5.6711	4.5495	7.8212	4.5133	3.6847	1.7776	9.8641	6.1538	4.3347	10.1534	1.2716	2.1132	2.3516	1.5488	15	5.58094	1.8213	4.06305
SUB170	0.3	13	4	Combine	5.831	1.8009	1.5004	2.601	1.5904	4.5651	5.0007	6.4473	1.856	1.3957	1.9581	2.5966	4.4245	2.7489	4.2411	3.3848	5.1948	15	3.19752	3.8924	5.08798
SUB170	0.3	13	4	Alone	5.7649	1.6713	1.4934	1.9956	1.6793	3.3559	4.5468	5.2244	2.5657	1.733	1.5628	3.1362	4.1552	1.6531	2.6645	2.4539	2.2406	15	2.99112	2.25303	4.49643
SUB174	0.3	13	4	Combine	5.8237	4.3319	1.9558	5.7343	3.7762	3.9051	5.6364	3.4671	1.2102	0.72807	2.322	1.1171	5.6173	3.0526	2.0404	1.252	1.6054	15	3.50963	1.9876	4.7271
SUB174	0.3	13	4	Alone	5.1114	3.9759	2.0166	5.7822	4.3811	3.9089	5.472	3.4079	1.1863	0.6658	2.279	0.80999	5.5145	1.6664	1.2191	0.8006	1.2286	15	3.42397	1.22868	4.47452
SUB177	0.3	13	4	Combine	8.3162	3.3714	5.245	5.2964	1.3763	2.6035	6.7737	10.3139	4.9118	3.4893	6.9635	7.8822	8.1366	1.7736	2.5123	3.3365	0.84656	15	5.7446	2.11724	7.6438
SUB177	0.3	13	4	Alone	7.4449	2.5864	5.1667	4.8647	1.256	3.3668	6.4256	9.6735	4.6431	3.3285	6.5915	7.8395	7.4234	1.3446	2.1193	2.0473	0.96226	15	5.43158	1.61836	7.03825
SUB179	0.3	13	4	Combine	5.1744	8.6982	5.4236	6.8689	3.8865	7.2495	4.4587	6.5798	2.2573	2.5001	6.0154	6.618	5.6563	2.9081	3.9929	5.4714	4.4806	15	5.49128	4.21325	5.9916
SUB179	0.3	13	4	Alone	5.1632	7.596	3.9281	5.3797	4.37	8.0975	4.9174	6.2104	1.0641	2.8582	4.4222	4.746	7.8012	1.7894	2.5031	3.0598	2.6285	15	5.11954	2.4952	5.8358
SUB187	0.3	13	4	Combine	4.0251	3.4059	8.2472	7.0249	2.1098	7.9288	7.1034	4.7136	5.953	5.2805	6.2468	4.1421	2.193	8.4024	5.9177	4.152	9.7729	15	5.25955	7.06125	5.1775
SUB187	0.3	13	4	Alone	3.5178	2.651	7.642	7.6611	4.0388	7.0407	6.4604	3.8071	4.7372	4.9063	5.9362	3.3207	1.6778	5.6482	2.4523	2.7763	5.1075	15	4.8767	3.99607	4.45063
SUB190	0.3	13	4	Combine	2.8627	4.2313	8.0403	8.7352	7.6217	1.5776	3.066	4.0972	5.6277	3.8678	2.1663	3.8884	3.8409	8.2526	7.6928	4.1872	6.4225	15	4.58639	6.63877	3.57007
SUB190	0.3	13	4	Alone	2.2528	2.6181	6.837	7.2595	6.629	2.6327	3.9604	5.5114	4.4055	3.1065	1.1175	1.4054	2.9191	3.19	3.5774	3.1181	3.4984	15	3.89653	3.34598	3.96908
SUB192	0.3	13	4	Combine	4.0625	2.6777	7.0219	12.1251	9.0211	9.1477	3.3858	5.9891	2.4649	1.356	9.5673	6.4953	3.4797	4.5834	4.9506	4.2794	5.3189	15	5.90724	4.78307	4.24833
SUB192	0.3	13	4	Alone	3.9118	1.2177	6.8168	9.4568	7.6035	8.2622	2.5806	5.8288	2.4853	1.9231	9.112	5.8985	4.5855	0.99234	0.83855	0.73464	0.82351	15	5.3602	0.84726	3.65805
SUB195	0.3	13	4	Combine	2.8509	6.9687	5.3157	3.8368	6.979	9.3368	4.9294	9.4475	4.4914	7.2369	3.868	5.7049	7.6271	6.7785	6.2747	4.2962	2.5111	15	6.04562	4.96512	6.4289
SUB195	0.3	13	4	Alone	2.6789	6.0668	4.2512	5.1838	3.6072	7.2284	2.4986	7.6466	4.3454	6.8243	3.7963	4.234	7.5913	1.3171	3.79	3.4805	0.46907	15	5.07329	2.26417	4.83935
SUB196	0.3	13	4	Combine	5.5537	1.6397	3.16	7.4856	5.2769	8.9233	5.7177	6.1807	6.6379	1.9774	9.0922	7.5356	16.252	2.8948	2.4657	2.1167	3.5178	15	6.57175	2.74875	5.16503
SUB196	0.3	13	4	Alone	5.5614	1.5263	3.7901	7.5624	4.8107	8.4045	5.1965	6.974	6.0193	2.0769	8.7897	6.9816	15.6809	1.3038	0.91498	0.92436	1.4683	15	6.41341	1.15286	5.23812
SUB200	0.3	13	4	Combine	6.8202	4.3965	5.0469	2.6661	8.0527	6.1011	4.8736	5.9129	7.4224	6.8408	6.4723	4.4316	3.1084	8.0173	3.4729	8.2291	4.0237	15	5.54965	5.93575	5.46495
SUB200	0.3	13	4	Alone	4.2207	3.6295	3.9632	3.6682	8.068	7.5396	2.4331	4.2338	6.1902	4.5851	6.7011	3.999	3.6819	2.2271	2.0578	2.6804	1.9591	15	4.83949	2.2311	3.53067
SUB212	0.3	13	4	Combine	7.7416	8.3351	2.4814	3.4604	6.9776	8.2975	5.9852	6.0927	5.4568	4.8711	5.8309	5.199	3.7857	4.9228	2.1093	3.7619	3.7019	15	5.73192	3.62398	6.70542
SUB212	0.3	13	4	Alone	6.6943	6.9752	3.6741	2.386	5.5437	6.8244	6.8335	6.5106	5.0994	3.6163	4.0565	2.8982	4.1787	0.68977	0.7449	0.90606	0.85677	15	5.02238	0.799375	6.72628
SUB213	0.3	13	4	Combine	4.8993	7.2974	2.812	6.2589	8.0864	4.5898	2.3663	3.423	6.9465	9.4366	7.4053	5.6279	9.4194	4.0497	2.6464	3.1758	4.6238	15	6.04375	3.62392	3.96255
SUB213	0.3	13	4	Alone	4.7714	6.5003	1.9533	6.1562	7.2562	3.4199	1.6737	3.286	7.228	9.2494	6.6084	5.1178	8.8822	1.7227	1.556	1.7709	1.9328	15	5.54637	1.7456	3.53185
SUB002	0.3	13	4	Combine	9.2553	7.5398	7.0503	10.6515	6.4304	5.8176	3.9835	12.6443	3.3335	2.3389	2.6937	4.2162	6.8428	2.5295	5.004	5.4308	2.4592	20	6.36906	3.85588	8.34178
SUB002	0.3	13	4	Alone	8.2697	6.6637	5.8052	9.3722	7.435	6.8597	4.1451	11.8093	4.2834	1.697	2.7667	4.1291	6.2533	1.343	2.4599	2.551	1.6025	20	6.11457	1.9891	7.80703
SUB004	0.3	13	4	Combine	3.626	7.8506	3.068	4.6826	3.4664	11.7671	7.1079	3.6242	3.4071	5.1204	4.0954	5.2888	9.0597	1.3041	6.5017	5.2099	1.0932	20	5.55109	3.52722	5.49013
SUB004	0.3	13	4	Alone	3.739	6.4064	2.7173	5.2072	3.5199	11.34	5.9919	2.4784	2.7024	4.6837	4.5992	5.8861	7.674	2.0955	4.5881	4.0766	1.2664	20	5.14965	3.00665	4.51433
SUB007	0.3	13	4	Combine	2.9585	3.4916	4.784	4.3937	1.1647	5.4675	7.1151	4.0013	3.6561	5.3473	1.5224	0.99977	3.6081	2.0423	4.9113	3.3738	2.3145	20	3.73154	3.16047	4.78048
SUB007	0.3	13	4	Alone	2.9122	3.627	3.9948	3.3959	1.1144	4.7417	7.1021	3.2159	3.2124	5.1225	1.162	0.43143	3.5743	2.0606	3.3771	3.3051	1.5292	20	3.35436	2.568	4.5292
SUB010	0.3	13	4	Combine	2.02	2.5476	3.6789	3.1471	5.9325	5.7733	5.9038	6.2799	4.8871	5.374	1.887	1.5173	3.6024	4.5039	4.3031	3.827	4.4439	20	4.04238	4.26947	4.8225
SUB010	0.3	13	4	Alone	1.4933	2.1028	3.4177	2.3105	5.6041	4.8981	4.9393	5.7814	4.5024	4.3089	1.33	1.3089	3.1111	1.9662	1.8497	1.5892	1.9078	20	3.46988	1.82822	4.17292
SUB011	0.3	13	4	Combine	10.3328	9.6463	7.9667	5.9554	9.9642	6.0242	6.6525	8.0881	3.4306	4.3273	2.4581	6.7475	7.467	3.2493	2.2798	2.8327	4.7905	20	6.85082	3.28807	8.24338
SUB011	0.3	13	4	Alone	9.8994	8.8289	7.6203	4.2557	8.0574	6.3239	6.7191	6.2702	3.6389	4.615	3.6264	7.8402	6.1264	1.2737	0.71688	0.87669	1.4361	20	6.44783	1.07584	7.45115
SUB012	0.3	13	4	Combine	3.0911	4.0686	5.2015	6.6534	6.4334	4.3505	5.2901	3.4541	1.7079	3.1843	3.2516	6.5088	6.2825	4.2067	3.8007	3.4839	3.9793	20	4.57522	3.86765	4.10802
SUB012	0.3	13	4	Alone	2.5517	3.9569	4.329	5.0506	5.0397	4.1854	4.9762	2.1547	2.4688	3.4565	3.2719	6.3434	4.5784	1.6581	1.8849	1.4868	1.5156	20	4.02794	1.63635	3.46173
SUB016	0.3	13	4	Combine	2.5453	1.9249	2.0046	2.1413	11.205	8.2777	5.1029	4.9404	3.8032	2.1051	3.7999	5.2806	12.0133	4.4613	1.8657	4.7895	5.2659	20	5.01109	4.0956	4.0928
SUB016	0.3	13	4	Alone	1.152	1.6819	3.022	2.2893	10.7115	7.7257	4.7476	3.6151	4.2784	2.1275	4.429	5.5653	8.6958	2.3915	0.75345	1.4767	2.737	20	4.61855	1.83966	3.25988
SUB018	0.3	13	4	Combine	3.5123	6.3683	3.7608	2.4646	6.2278	4.5089	4.1716	4.4324	5.2691	1.2149	3.675	2.3573	9.4751	2.8577	3.2887	3.1309	5.3087	20	4.41832	3.6465	4.51477
SUB018	0.3	13	4	Alone	2.7011	4.9108	5.674	4.026	5.7557	4.0562	4.7061	5.1629	4.4607	1.2526	4.3193	2.5296	8.4193	1.7966	1.4453	1.1327	2.214	20	4.45956	1.64715	4.55832
SUB019	0.3	13	4	Combine	3.1116	3.3627	7.1976	6.1193	9.0483	6.6313	6.3887	7.8864	4.3645	6.2178	4.6443	6.4084	9.6308	1.7046	6.588	3.6038	2.3828	20	6.23167	3.5698	5.83742
SUB019	0.3	13	4	Alone	2.7253	3.4683	8.5065	5.8572	9.1498	6.9782	5.6537	6.4184	5.1687	6.6836	3.1806	6.564	9.1817	1.5532	3.9777	3.4414	0.90853	20	6.11815	2.47021	5.0563
SUB023	0.3	13	4	Combine	3.6299	2.0252	2.1568	5.0497	6.99	2.1047	6.7856	7.4442	5.635	1.8451	2.3196	1.3191	8.8621	1.9518	3.0062	3.1572	2.1342	20	4.32054	2.56235	5.68578
SUB023	0.3	13	4	Alone	2.2987	2.0956	1.0776	3.1641	4.9255	1.5037	4.4643	5.292	5.3793	1.1383	1.7013	0.7154	6.2511	1.1164	2.3509	2.1744	0.85843	20	3.07745	1.62503	3.98448
SUB024	0.3	13	4	Combine	7.4038	11.5156	7.4452	3.9952	8.0432	5.2114	3.6875	3.4705	4.1593	7.2881	4.3807	3.0316	3.9327	4.815	3.8216	4.3076	4.9493	20	5.65883	4.47338	5.53923
SUB024	0.3	13	4	Alone	4.8832	9.9785	7.4544	2.5279	6.8162	5.5845	3.4459	4.0659	4.4723	7.1191	3.7788	2.7449	4.6838	3.2	0.8672	0.62667	3.0742	20	5.19657	1.94202	4.98088
SUB025	0.3	13	4	Combine	7.4796	6.9939	7.6167	4.593	3.9085	3.5804	4.893	6.3428	6.8928	6.4744	1.8388	6.5457	8.9156	8.7672	1.5789	2.5515	6.7468	20	5.85194	4.9111	6.15752
SUB025	0.3	13	4	Alone	7.2881	6.8514	7.7695	4.6368	3.6677	3.0878	5.0796	6.5502	6.6339	5.9342	2.2218	6.7517	6.7948	4.4121	2.0411	2.2328	3.9243	20	5.63596	3.15258	6.23318
SUB111	0.3	13	4	Combine	7.2794	9.1753	4.5732	3.3036	7.5725	5.8151	7.6266	3.3126	5.5628	3.4178	2.6537	2.1088	6.8146	3.6433	2.7319	1.6421	2.3006	20	5.32431	2.57947	6.38885
SUB111	0.3	13	4	Alone	6.0866	7.9864	3.5928	3.0532	7.3069	4.7709	6.0882	1.7218	5.2591	3.0727	3.783	3.0163	6.6584	0.57473	0.44721	0.56528	0.57672	20	4.79972	0.540985	4.94883
SUB113	0.3	13	4	Combine	7.8584	7.5268	3.2123	6.9134	2.0404	5.2467	3.4327	4.8146	6.5228	4.5935	2.848	2.4664	5.9701	1.0952	0.57597	1.2785	2.083	20	4.88047	1.25817	5.3133
SUB113	0.3	13	4	Alone	8.1684	7.8227	3.9839	7.3545	1.2022	4.1602	3.1083	4.1019	6.6439	4.1156	3.3147	1.9584	5.6812	1.0061	0.9818	1.2324	1.16	20	4.73968	1.09508	5.06858
SUB115	0.3	13	4	Combine	5.7853	6.5222	5.4829	4.207	2.2693	2.2807	4.3057	4.1886	6.3132	3.8875	4.4035	2.4355	1.1774	3.9039	3.5983	2.128	5.5276	20	4.09683	3.78945	4.88268
SUB115	0.3	13	4	Alone	5.1294	6.4425	4.7717	5.0198	1.3328	2.1466	4.6387	4.0068	5.4583	3.9759	4.1618	2.5078	0.88711	2.7311	2.007	1.9217	3.2194	20	3.88302	2.4698	4.81048
SUB116	0.3	13	4	Combine	3.0367	1.8972	8.4133	6.8931	8.3413	6.1906	2.9735	4.976	6.6052	4.2916	8.0402	9.427	4.0259	5.0485	3.5072	2.2551	3.7204	20	5.77782	3.6328	3.47215
SUB116	0.3	13	4	Alone	2.0797	1.1693	7.9663	6.3603	8.1194	5.959	2.6537	3.8585	5.9861	3.1666	7.8199	9.2632	3.2961	1.7698	1.9541	1.9145	1.7027	20	5.20755	1.83527	2.71223
SUB117	0.3	13	4	Combine	3.2793	6.526	3.8648	4.402	4.2086	7.5303	5.634	4.8995	0.83144	5.6093	4.1023	5.7831	5.3999	3.6205	3.7942	2.3805	3.2947	20	4.77466	3.27248	5.14538
SUB117	0.3	13	4	Alone	2.9326	5.6034	4.4722	4.7676	2.768	6.3076	5.406	3.6496	0.98347	4.6681	3.3424	5.3953	4.2828	1.8795	1.7746	1.6149	1.8212	20	4.19839	1.77255	4.4412
SUB118	0.3	13	4	Combine	3.4173	2.175	1.6763	1.7924	3.4529	5.0066	1.5209	2.8199	2.2439	2.2309	5.2414	4.4178	4.6055	1.729	2.6491	2.4411	1.8715	20	3.12314	2.17267	2.37898
SUB118	0.3	13	4	Alone	3.0017	1.9282	1.3824	1.8177	3.0921	4.4976	1.2577	2.661	2.1998	2.0739	5.0209	4.4348	3.9507	0.30415	1.6885	1.5786	0.26594	20	2.87065	0.959298	2.12788
SUB119	0.3	13	4	Combine	4.6173	4.4042	5.572	5.413	7.6797	8.4252	6.992	4.4733	5.7166	5.4299	7.0699	5.9652	4.542	1.019	1.0934	2.1156	3.3736	20	5.86925	1.9004	5.32535
SUB119	0.3	13	4	Alone	4.3869	3.9348	5.1864	4.6771	7.2101	8.1205	6.0625	3.135	4.972	5.1528	6.8502	5.8874	3.6296	0.70141	0.48401	1.1814	0.86319	20	5.32348	0.807502	4.45278
SUB121	0.3	13	4	Combine	4.6412	6.7579	5.3989	7.4089	13.1334	7.7208	5.0844	4.1198	5.7897	5.176	6.9977	8.2908	8.0656	9.1004	8.337	7.3975	11.5264	20	6.81424	9.09032	4.96792
SUB121	0.3	13	4	Alone	4.095	3.9377	6.275	6.0711	11.8973	7.7891	5.8702	4.8728	3.8678	3.3544	6.7061	7.8187	6.8222	2.6671	2.1754	2.5612	3.2967	20	6.10595	2.6751	4.91978
SUB157	0.3	13	4	Combine	3.4609	4.5918	11.4352	5.5287	5.1991	5.6828	4.3401	2.5628	6.7977	8.311	3.1475	7.6295	6.3935	5.0622	5.1651	4.4975	6.8965	20	5.77543	5.40532	3.64308
SUB157	0.3	13	4	Alone	3.3226	4.8798	10.6773	4.6077	4.1064	3.9646	3.5659	1.5541	6.9609	7.6203	3.7945	8.3545	4.8433	2.9786	2.3931	2.3466	3.1909	20	5.25015	2.7273	3.07373
SUB161	0.3	13	4	Combine	8.8854	7.5867	9.2468	2.3464	10.5092	7.2956	1.6692	8.0621	3.3434	6.7079	3.4735	2.0311	11.506	5.0045	3.5683	7.5554	3.5195	20	6.35872	4.91193	5.98912
SUB161	0.3	13	4	Alone	8.9919	6.7414	10.4059	1.6081	9.5985	8.3626	1.1462	7.2281	3.1652	6.174	3.2247	1.326	12.2203	1.8102	2.4537	3.2434	2.0681	20	6.16868	2.39385	5.41365
SUB162	0.3	13	4	Combine	4.1506	8.4487	6.9714	7.2359	4.5426	5.546	4.9883	5.7015	3.1542	4.3339	2.1296	3.9426	5.8526	4.4114	4.2442	4.4078	4.5497	20	5.15368	4.40327	5.66315
SUB162	0.3	13	4	Alone	3.5589	8.2604	5.7168	6.0083	4.1413	6.0096	4.0721	5.5134	2.8603	4.6069	2.2079	4.1391	5.6768	1.4057	2.0597	1.9743	1.4021	20	4.8286	1.71045	5.16505
SUB165	0.3	13	4	Combine	7.338	5.2984	3.2426	5.5822	7.9139	6.4305	6.3453	4.1038	3.86	3.1396	2.1924	2.0821	2.4984	1.7286	1.316	1.2284	2.0474	20	4.61748	1.5801	5.5891
SUB165	0.3	13	4	Alone	6.8737	4.7947	3.5244	5.0535	7.9167	6.3337	6.3693	3.7881	3.4922	3.2725	1.8887	2.0484	1.812	0.5172	1.3232	1.2301	0.76362	20	4.39753	0.95853	5.33053
SUB166	0.3	13	4	Combine	2.9483	6.0777	4.3531	3.4456	4.6149	4.2501	3.7718	2.9838	0.951	1.2925	2.3326	4.4746	6.7919	2.4804	4.677	4.4941	2.1022	20	3.71445	3.43842	3.7562
SUB166	0.3	13	4	Alone	2.3051	5.2812	4.3505	3.7044	4.6525	4.0335	3.9895	2.9814	1.1216	1.6208	2.7228	4.7681	6.4637	1.1381	2.9929	2.9012	0.807	20	3.69193	1.9598	3.58802
SUB169	0.3	13	4	Combine	4.4181	5.0419	6.3683	6.5573	4.741	7.8059	3.9634	4.4182	2.1521	9.6879	6.2932	4.1783	10.95	3.3977	3.7644	4.2754	3.9591	20	5.89043	3.84915	4.37053
SUB169	0.3	13	4	Alone	3.7059	3.9651	5.5273	5.7305	3.9303	7.5496	4.496	3.6028	1.6682	9.6798	5.899	4.1429	9.0402	1.267	2.0258	2.2711	1.5473	20	5.30289	1.7778	3.9781
SUB170	0.3	13	4	Combine	5.6106	1.4467	1.3516	2.6361	1.2622	4.478	5.0105	6.259	2.2844	1.1759	1.5787	2.1582	4.6156	2.4917	3.9424	3.1071	4.9607	20	3.06673	3.62547	4.93272
SUB170	0.3	13	4	Alone	5.6056	1.5896	1.4616	2.0896	1.8227	3.2027	4.3645	5.0402	2.3848	1.9661	1.4878	3.1273	3.8897	1.6505	2.5212	2.3289	2.2418	20	2.92555	2.1856	4.3341
SUB174	0.3	13	4	Combine	5.8106	4.4872	2.1061	5.741	3.6787	3.8486	5.7559	3.5294	0.86164	0.67307	2.2819	0.92367	5.2028	3.0033	1.9419	1.1773	1.5605	20	3.45389	1.92075	4.8114
SUB174	0.3	13	4	Alone	5.0384	3.4108	1.8849	5.0084	3.8121	3.3972	4.6274	2.9377	0.70932	0.78036	2.4153	0.61445	5.37	1.6376	1.1774	0.77209	1.2139	20	3.07741	1.20025	3.9299
SUB177	0.3	13	4	Combine	8.2806	2.785	4.5158	4.8438	0.47273	2.7188	6.4951	9.8794	4.5589	3.0284	6.4124	7.2244	7.9171	1.503	2.3328	3.1803	0.5655	20	5.31788	1.8954	7.30243
SUB177	0.3	13	4	Alone	6.7708	1.3659	3.9742	4.8958	0.75083	3.541	5.5882	8.791	3.8526	3.5487	5.8974	6.9908	6.8124	1.243	1.9585	1.9088	0.89653	20	4.8292	1.50171	6.14918
SUB179	0.3	13	4	Combine	5.1358	8.045	4.8371	6.4794	4.0463	7.245	4.4935	6.4736	1.4658	2.9248	5.8976	6.2961	6.3341	2.8853	3.956	5.3971	4.4241	20	5.35955	4.16563	5.8525
SUB179	0.3	13	4	Alone	4.6778	7.3292	4.1885	5.3709	3.7329	7.8647	4.6946	5.9922	0.63298	3.0225	4.2969	4.4935	6.9425	1.8152	2.4444	3.0032	2.6398	20	4.86455	2.47565	5.56343
SUB187	0.3	13	4	Combine	4.0548	3.8068	7.5535	7.2358	2.529	7.315	6.8645	4.4681	5.3877	5.3131	6.3935	4.3421	2.0435	8.1952	5.6952	3.9239	9.5673	20	5.17749	6.8454	5.0878
SUB187	0.3	13	4	Alone	2.8743	2.4636	6.8224	7.3269	3.8948	6.3665	5.8232	3.0559	4.327	4.5893	6.0358	3.4264	1.6328	5.4367	2.4086	2.7326	4.9105	20	4.51068	3.8721	3.84935
SUB190	0.3	13	4	Combine	2.6836	3.7169	7.4821	8.2452	7.5552	1.1366	3.1322	4.192	4.6806	4.2304	1.8986	3.465	4.205	8.0669	7.8944	4.2556	6.4228	20	4.35565	6.65993	3.50815
SUB190	0.3	13	4	Alone	2.6866	2.1559	6.3855	6.5103	6.2139	3.3202	3.4656	4.3445	3.8178	2.9717	1.3807	1.0607	2.4631	3.0507	3.4542	2.9679	3.3094	20	3.59819	3.19555	3.41045
SUB192	0.3	13	4	Combine	4.4748	2.6412	5.5221	11.4319	8.5166	8.7682	3.7691	6.1375	2.9367	2.029	8.7953	6.2658	4.0035	3.6101	4.3856	3.2216	4.7948	20	5.79167	4.00303	4.4882
SUB192	0.3	13	4	Alone	3.8439	1.7002	7.1201	8.5236	6.6476	7.7427	2.9887	5.6647	2.4284	1.9243	9.1745	5.9946	4.0612	0.95097	0.78648	0.69117	0.79328	20	5.2165	0.805475	3.80848
SUB195	0.3	13	4	Combine	2.9291	6.533	5.4135	4.8622	6.1039	8.4252	5.1759	8.8793	4.3554	7.3852	3.8724	5.1582	7.7035	6.6299	6.1454	4.0548	1.8611	20	5.90745	4.6728	6.26208
SUB195	0.3	13	4	Alone	3.3691	5.3279	3.9102	5.561	3.0238	6.4429	2.7774	7.3046	4.3807	6.6786	4.0401	4.293	6.9201	1.2609	3.6641	3.3682	0.45505	20	4.92534	2.18706	4.81017
SUB196	0.3	13	4	Combine	5.0399	1.3325	3.2731	7.2925	5.2589	9.4494	5.4933	5.948	5.6593	2.0089	8.0831	5.9499	16.0374	2.5693	2.2898	1.7862	3.4334	20	6.2174	2.51967	4.87583
SUB196	0.3	13	4	Alone	5.3511	1.6898	3.1544	6.9819	5.4807	8.1068	4.8748	6.4455	5.4999	2.207	8.315	6.2468	15.0007	1.2402	0.87051	0.86986	1.4184	20	6.10418	1.09974	4.94692
SUB200	0.3	13	4	Combine	7.0506	4.0429	4.8352	2.4692	7.5821	6.1014	4.4858	5.4702	6.9921	6.3997	6.4465	4.3332	3.0111	7.7103	3.4234	8.172	3.8975	20	5.32462	5.8008	5.16758
SUB200	0.3	13	4	Alone	4.2477	3.4715	3.8272	3.4563	7.9722	7.5628	2.4894	4.1146	6.2388	4.8599	6.4877	3.9335	3.6137	2.2234	2.028	2.6486	1.9583	20	4.79041	2.21457	3.48787
SUB212	0.3	13	4	Combine	7.3652	8.0335	1.8143	3.0871	6.6467	8.6245	5.5075	6.1588	5.8157	4.7219	5.495	4.5729	3.3298	4.4835	2.1009	3.5476	3.4841	20	5.47484	3.40403	6.45522
SUB212	0.3	13	4	Alone	6.1634	6.8564	3.0335	2.3815	4.5843	6.511	6.3923	6.3726	5.5595	3.2255	3.8696	2.7697	3.7031	0.68984	0.72843	0.88844	0.85359	20	4.7248	0.790075	6.42493
SUB213	0.3	13	4	Combine	4.9024	6.547	3.0646	6.1929	7.8885	3.8392	2.3323	3.303	7.2804	9.5782	7.4534	5.8907	9.128	4.0029	2.3761	2.8423	4.5303	20	5.95389	3.4379	3.78667
SUB213	0.3	13	4	Alone	4.5996	6.3192	2.3141	5.502	6.7411	3.205	1.6011	3.3393	6.9056	9.418	6.4192	5.3466	8.0505	1.6939	1.4542	1.6727	1.9138	20	5.36625	1.68365	3.4666
SUB002	0.3	13	4	Combine	8.5725	7.0197	7.196	10.2703	6.6245	6.0881	3.7552	12.0218	3.4149	2.2492	2.9063	4.3395	6.8166	2.5007	5.2093	5.5325	2.6167	25	6.25189	3.9648	7.8577
SUB002	0.3	13	4	Alone	7.5601	6.5037	5.3918	8.7143	6.8725	6.7161	3.9651	11.4743	3.7537	1.2284	2.4953	3.4209	6.4325	1.1732	2.0735	2.1523	1.4047	25	5.73298	1.70093	7.49043
SUB004	0.3	13	4	Combine	3.5154	6.3554	3.0555	4.3906	4.4161	11.3375	6.6725	3.1251	2.8296	5.5146	3.4792	4.7152	7.4866	1.3686	6.0024	4.8847	1.3733	25	5.14564	3.40725	4.911
SUB004	0.3	13	4	Alone	3.6199	5.9956	2.4784	4.748	4.0579	10.6324	6.4544	3.0222	2.512	5.3642	3.6283	4.7135	6.7988	2.0297	4.1472	3.6477	1.2718	25	4.92505	2.7741	4.76145
SUB007	0.3	13	4	Combine	2.7538	3.8917	4.8192	4.3223	1.3303	4.2082	6.1823	3.6212	3.5616	5.3948	1.092	0.62721	3.3062	2.0156	4.2069	2.8074	1.9783	25	3.47006	2.75205	4.37542
SUB007	0.3	13	4	Alone	2.6321	3.4839	3.7961	3.2792	1.0338	4.3111	6.4748	3.1364	3.1307	4.8716	0.66817	0.6175	3.2728	1.9427	2.9491	2.8732	1.4625	25	3.1314	2.30688	4.22307
SUB010	0.3	13	4	Combine	1.4706	1.5282	3.9086	3.1374	5.0672	4.5358	5.2323	6.4194	4.6992	5.0905	1.5558	1.972	3.1977	4.3248	4.5722	3.9107	4.3079	25	3.67805	4.2789	4.3837
SUB010	0.3	13	4	Alone	1.2662	2.0722	3.4032	2.3997	5.5373	4.8252	4.725	5.6959	4.5543	4.2333	1.0798	1.3082	2.951	1.9361	1.8587	1.5778	1.878	25	3.38856	1.81265	4.03003
SUB011	0.3	13	4	Combine	9.7107	8.9677	7.3474	6.0837	7.9757	6.5026	5.6522	6.3324	2.6967	4.1617	2.0664	6.4111	6.3547	3.177	1.9808	2.3246	4.5262	25	6.17408	3.00215	7.10793
SUB011	0.3	13	4	Alone	9.6091	7.4586	6.2656	4.6927	6.5738	6.0801	4.6599	5.1762	3.0884	4.1582	2.8091	7.0704	5.7459	1.2558	0.70256	0.87481	1.4214	25	5.64523	1.06364	6.12332
SUB012	0.3	13	4	Combine	2.1155	3.7869	4.9482	5.8654	5.4328	4.4584	5.0328	2.9162	2.1384	3.1695	2.8808	6.5587	4.2373	3.8486	3.5174	3.293	3.6913	25	4.11853	3.58757	3.6334
SUB012	0.3	13	4	Alone	2.3889	3.6018	4.534	5.2538	4.6283	3.7037	4.9997	2.6287	2.0095	3.508	3.1528	6.6161	4.1507	1.653	1.8325	1.4435	1.5197	25	3.93662	1.61218	3.54125
SUB016	0.3	13	4	Combine	2.143	1.9234	2.4292	2.2562	9.9717	7.4703	5.0458	4.1767	4.4816	1.3634	3.9379	5.4862	9.9046	3.9891	1.6124	4.5308	5.1055	25	4.66077	3.80945	3.7519
SUB016	0.3	13	4	Alone	1.2293	1.4536	3.0351	2.1492	10.1752	7.6365	4.9307	3.5673	4.4438	1.9588	4.4127	5.4471	8.2562	2.3807	0.76113	1.4459	2.7274	25	4.51504	1.82878	3.27982
SUB018	0.3	13	4	Combine	3.1473	5.3664	3.7613	2.6253	5.4954	4.6784	4.2705	4.3057	4.5779	1.304	3.4198	1.8027	8.2713	2.7343	3.0616	3.1857	4.9127	25	4.07892	3.47358	4.27768
SUB018	0.3	13	4	Alone	3.2279	4.4712	4.6758	3.6277	5.2633	3.4593	4.0061	4.7454	4.2579	1.53	3.5643	2.2269	7.5819	1.6893	1.3359	1.1018	2.1051	25	4.04905	1.55802	4.20035
SUB019	0.3	13	4	Combine	2.9626	3.5878	7.2616	5.9083	7.8867	6.6347	5.9383	7.5253	4.159	5.5402	4.2711	6.2868	8.7078	1.5942	6.651	3.6782	2.5233	25	5.89771	3.61167	5.5796
SUB019	0.3	13	4	Alone	2.3385	2.8535	6.9078	4.917	7.5106	6.5629	4.7057	6.4875	4.8054	5.9148	3.2195	5.8435	9.0356	1.5725	3.7813	3.251	0.94746	25	5.46941	2.38806	4.5964
SUB023	0.3	13	4	Combine	2.6617	1.9238	2.0188	4.5016	5.5089	2.1572	5.5764	6.4737	5.2192	1.5004	1.2924	1.0415	6.0327	1.9455	3.0508	3.0775	1.924	25	3.53141	2.49945	4.78095
SUB023	0.3	13	4	Alone	2.5015	2.101	0.89158	2.9835	4.8695	1.7334	4.2871	5.2587	5.2222	0.84186	1.8144	0.92535	5.7917	1.066	2.2809	2.1204	0.82894	25	3.01706	1.57406	3.94902
SUB024	0.3	13	4	Combine	6.5761	10.7737	7.6302	3.6389	7.7599	5.735	3.7848	3.2306	4.3906	7.2293	4.6203	3.1649	3.8697	4.4351	3.7849	4.0612	4.6106	25	5.56954	4.22295	5.2301
SUB024	0.3	13	4	Alone	4.8347	9.7149	7.0374	2.2119	6.6613	4.9935	3.0907	3.8296	4.2988	6.9651	3.3682	2.9388	3.8778	3.1867	0.87695	0.62668	3.0531	25	4.90944	1.93586	4.7317
SUB025	0.3	13	4	Combine	7.5902	7.3915	7.6761	4.4843	4.6333	3.4593	4.8134	6.5357	6.5727	5.962	1.7762	6.4224	7.6177	8.2126	2.0569	2.419	6.1849	25	5.76422	4.71835	6.27998
SUB025	0.3	13	4	Alone	7.1819	6.7907	6.624	4.892	3.5611	3.4354	4.8221	6.7271	6.9776	4.7312	1.6186	5.8618	6.3333	4.3229	2.0356	2.2203	3.8417	25	5.35052	3.10512	6.1785
SUB111	0.3	13	4	Combine	7.0401	8.5042	4.5576	3.3271	7.186	6.1573	7.4581	2.8503	5.4822	2.949	2.372	2.2541	6.7794	3.3676	3.1283	1.3231	2.4198	25	5.14749	2.5597	6.02685
SUB111	0.3	13	4	Alone	5.7289	7.4675	4.4961	3.4576	6.7919	4.2679	5.4079	1.3962	5.2532	2.4109	3.3806	2.9766	6.294	0.5703	0.45111	0.57404	0.56876	25	4.56379	0.541053	4.46743
SUB113	0.3	13	4	Combine	7.6175	7.5669	3.1652	6.7027	1.5449	4.7185	3.2702	4.7682	6.6191	4.5181	2.8345	2.2569	5.707	0.88961	0.70942	1.2551	1.7747	25	4.71459	1.15721	5.2102
SUB113	0.3	13	4	Alone	8.0017	7.4649	3.3687	6.9337	0.78938	4.7653	3.2532	4.1159	6.3686	3.9829	2.8227	2.1883	5.4669	1.0035	0.95824	1.1998	1.1641	25	4.57863	1.08141	5.03413
SUB115	0.3	13	4	Combine	5.5201	6.3729	5.411	4.0664	1.9834	2.5358	3.8125	4.5076	6.2046	3.8066	4.2362	2.5672	1.3978	3.7704	3.7105	2.2305	5.4002	25	4.03247	3.7779	4.75553
SUB115	0.3	13	4	Alone	4.9592	6.2534	4.6545	4.9509	1.3083	2.4053	4.3841	3.9718	5.5967	3.9731	4.1041	2.3886	0.95148	2.7048	1.934	1.847	3.1852	25	3.83858	2.41775	4.65407
SUB116	0.3	13	4	Combine	3.034	2.0131	8.1994	6.5451	7.9069	5.7082	2.9561	4.5306	6.5658	3.9799	7.8552	9.3901	3.0435	4.825	3.3809	2.2279	3.6131	25	5.51753	3.51173	3.33675
SUB116	0.3	13	4	Alone	2.2059	1.1587	8.0041	6.0863	8.0556	5.6985	2.4461	3.5218	5.8485	3.024	7.648	9.2296	2.9681	1.7639	1.8495	1.8114	1.7037	25	5.06886	1.78212	2.55007
SUB117	0.3	13	4	Combine	3.5418	5.7426	3.5579	4.1005	3.2766	6.9317	5.1248	4.1802	0.63764	4.9366	4.0295	5.5094	5.207	3.6206	3.6575	2.3319	2.9911	25	4.3674	3.15027	4.64907
SUB117	0.3	13	4	Alone	2.8575	5.6012	4.2584	4.4732	2.4872	6.1663	5.4348	3.7224	0.82466	4.6042	3.4334	5.2724	4.2686	1.8602	1.7283	1.5705	1.802	25	4.10802	1.74025	4.46218
SUB118	0.3	13	4	Combine	3.2479	2.1354	1.7797	1.6413	3.504	4.7513	1.4188	2.7105	2.0539	2.2455	5.3611	4.4966	4.4079	1.7574	2.6262	2.4414	1.8933	25	3.05799	2.17957	2.27365
SUB118	0.3	13	4	Alone	2.9669	1.8732	1.114	1.8824	3.0488	4.1928	1.2955	2.7417	2.1016	2.4702	4.7781	3.9991	3.4002	0.29421	1.669	1.5615	0.25721	25	2.75881	0.94548	2.15242
SUB119	0.3	13	4	Combine	4.2986	3.5287	5.6187	5.1111	6.9573	8.1533	6.4097	4.0043	5.3509	5.2189	6.8497	5.3204	4.0479	1.2039	1.2765	1.597	3.5433	25	5.4515	1.90517	4.77588
SUB119	0.3	13	4	Alone	4.1926	3.3954	5.7067	4.5703	6.5392	7.4547	5.4655	3.024	4.897	5.5214	6.3589	5.5716	3.1033	0.69811	0.44118	1.1334	0.88116	25	5.06158	0.788462	4.0945
SUB121	0.3	13	4	Combine	4.7579	6.0172	5.7253	6.4668	12.9009	7.3275	4.9017	5.0001	5.4757	4.8484	7.4481	8.2205	6.2907	8.3699	7.6073	6.7011	11.0419	25	6.56775	8.43005	5.09645
SUB121	0.3	13	4	Alone	3.1213	3.2186	4.5033	5.0139	10.0597	7.2501	5.217	4.2456	4.2278	2.3199	5.4424	6.6263	4.7704	2.5693	2.1142	2.3247	3.2234	25	5.07818	2.5579	4.21085
SUB157	0.3	13	4	Combine	3.3259	4.8029	11.2814	5.6151	5.3177	5.1733	3.2678	2.4413	6.7506	8.0651	3.0895	7.8223	6.1716	4.7826	4.7301	4.4409	6.4613	25	5.62496	5.10373	3.25783
SUB157	0.3	13	4	Alone	2.9515	5.0435	10.1086	4.704	4.1616	3.9784	2.9252	1.4561	6.6476	7.5862	3.7357	8.2694	4.1501	2.9038	2.2887	2.255	3.1121	25	5.05522	2.6399	2.79293
SUB161	0.3	13	4	Combine	8.3317	7.1185	8.98	1.8467	9.5338	7.5729	0.90245	8.1586	3.4183	6.9318	3.3264	2.3915	11.1212	4.3632	2.9866	6.9216	3.0099	25	6.12568	4.32033	5.59538
SUB161	0.3	13	4	Alone	8.7199	6.1865	10.2603	1.4951	8.503	8.0623	1.1805	6.9798	3.0319	5.888	2.6718	1.2935	11.5595	1.722	2.0958	2.8519	1.9395	25	5.83324	2.1523	5.2045
SUB162	0.3	13	4	Combine	3.7798	8.4027	6.6181	7.1791	4.2269	5.6437	4.8357	5.5204	3.3448	4.3245	2.113	4.0112	6.2255	4.3954	4.3184	4.4155	4.4838	25	5.09426	4.40327	5.48245
SUB162	0.3	13	4	Alone	3.2552	8.2916	5.3991	5.8327	4.0864	5.8327	3.7838	5.6214	2.9387	4.6253	2.5936	4.4484	5.3566	1.3406	1.9066	1.8347	1.3329	25	4.77427	1.6037	5.05953
SUB165	0.3	13	4	Combine	7.128	5.0486	3.3106	5.4262	7.8411	6.6037	6.264	3.8159	3.6269	3.1073	2.143	2.0572	2.0454	1.8989	1.4609	1.3418	2.2213	25	4.49368	1.73073	5.3894
SUB165	0.3	13	4	Alone	6.5246	4.8075	3.0972	4.6422	7.0126	6.4244	6.0727	3.7266	3.6672	3.1966	2.1191	2.1974	1.8748	0.50958	1.3044	1.2161	0.74867	25	4.25868	0.944687	5.15512
SUB166	0.3	13	4	Combine	2.9299	5.8164	4.4198	3.3271	4.8291	4.4006	3.9741	2.7491	1.0576	1.3021	2.4822	4.3895	6.1153	2.3239	4.4753	4.3043	1.988	25	3.67637	3.27287	3.69878
SUB166	0.3	13	4	Alone	2.0461	5.1883	4.0699	3.5148	4.6393	4.055	3.9196	2.9077	1.3888	1.4218	2.403	4.6554	5.8539	1.1181	2.9016	2.8095	0.79741	25	3.54335	1.90665	3.4815
SUB169	0.3	13	4	Combine	3.81	3.9642	6.3752	6.199	4.5713	7.5892	3.8354	4.1745	2.2598	9.9334	6.1741	3.9621	9.3626	3.4492	3.3649	3.8266	3.9263	25	5.55468	3.64175	3.96567
SUB169	0.3	13	4	Alone	3.2762	3.8695	5.8574	5.8718	3.7093	6.31	3.8017	4.1785	2.0724	9.0088	5.9346	3.2685	7.7775	1.2882	1.849	2.0816	1.5383	25	4.99509	1.68927	3.85102
SUB170	0.3	13	4	Combine	5.1069	1.527	1.4663	2.7241	1.2871	4.009	4.5217	6.2254	2.2648	1.5818	1.4899	2.327	4.7006	2.4866	3.7679	3.1078	4.8268	25	3.01782	3.54728	4.68802
SUB170	0.3	13	4	Alone	5.4649	1.6221	1.5408	2.2355	1.6997	3.1923	4.4192	5.0234	2.336	1.8714	1.3522	3.0187	3.8792	1.5811	2.3978	2.2488	2.1853	25	2.89657	2.10325	4.3287
SUB174	0.3	13	4	Combine	5.592	3.6878	2.0901	5.6558	3.6149	3.2988	4.9601	3.0106	0.66535	0.50535	2.1728	0.59549	5.4667	3.1046	1.7187	1.2937	1.7534	25	3.17814	1.9676	4.20353
SUB174	0.3	13	4	Alone	4.8023	3.3834	1.7965	4.9002	3.8288	3.177	4.5813	2.847	0.77358	0.88711	2.2296	0.25125	5.0238	1.6108	1.1214	0.72632	1.1946	25	2.96014	1.16328	3.84038
SUB177	0.3	13	4	Combine	7.2909	1.4759	4.4522	4.6863	0.69015	3.4963	5.4202	9.3236	4.2844	3.2436	5.8562	6.8978	7.4861	1.6035	1.7471	2.6448	0.81683	25	4.96951	1.70306	6.37573
SUB177	0.3	13	4	Alone	6.4696	1.3545	3.999	4.8026	1.2836	3.2982	5.3201	8.8048	3.5881	3.5372	5.8731	7.062	6.5051	1.2483	1.8899	1.8368	0.91592	25	4.76138	1.47273	6.01232
SUB179	0.3	13	4	Combine	4.7584	7.9344	4.988	6.2797	3.1732	6.745	4.5574	5.9484	1.552	2.707	5.5826	6.3581	6.0167	2.8885	3.8641	5.0842	4.6937	25	5.12315	4.13262	5.6174
SUB179	0.3	13	4	Alone	4.3883	7.2271	3.6918	4.9049	3.3503	6.8672	4.3837	5.2766	0.77123	3.4142	4.1407	4.4212	6.3757	1.8232	2.3803	2.9063	2.6343	25	4.55484	2.43602	5.156
SUB187	0.3	13	4	Combine	3.7641	3.7848	7.2903	7.1675	2.6919	7.0744	6.5632	4.0599	5.1101	4.745	6.2949	4.3222	2.7045	7.9855	5.6201	3.8884	9.305	25	5.04406	6.69975	4.79918
SUB187	0.3	13	4	Alone	3.0473	2.3699	6.1523	6.7345	3.6671	5.996	5.7693	3.2015	4.3703	4.6545	5.5996	3.9445	1.758	5.2647	2.081	2.3446	4.7419	25	4.40498	3.60805	3.89313
SUB190	0.3	13	4	Combine	2.9957	3.5871	7.0545	7.8176	7.0678	0.79559	2.7115	3.6276	4.7094	3.8023	1.4697	3.0846	3.7478	8.0136	7.5604	3.8558	6.3015	25	4.03625	6.43283	3.21017
SUB190	0.3	13	4	Alone	2.6336	2.29	6.1624	6.1511	5.3613	3.0006	3.3835	4.1142	4.0253	2.7461	1.2705	0.65006	2.3165	3.0255	3.0813	2.5996	3.1855	25	3.3927	2.97297	3.31983
SUB192	0.3	13	4	Combine	4.379	2.0994	5.601	10.3002	6.7096	7.9088	3.7152	5.9201	2.7312	2.6463	8.3855	5.952	3.1096	3.3458	3.9792	3.1519	4.2052	25	5.34292	3.67053	4.2915
SUB192	0.3	13	4	Alone	4.0591	1.6151	5.8602	7.9971	6.0621	7.3287	2.9267	5.3833	2.67	2.7164	8.4715	5.8053	3.2963	0.94888	0.75895	0.66417	0.79709	25	4.93783	0.792272	3.7157
SUB195	0.3	13	4	Combine	3.6526	5.8726	5.3915	5.2661	5.6433	7.5732	5.1954	8.202	4.4366	7.3394	4.043	5.3452	7.3418	6.7986	6.2318	4.0494	1.5912	25	5.79252	4.66775	6.05333
SUB195	0.3	13	4	Alone	3.1495	5.4168	3.7837	5.4028	3.0943	6.1087	2.9369	7.0545	4.316	6.9674	3.875	4.0979	6.6616	1.2322	3.5889	3.2968	0.43857	25	4.83578	2.13912	4.75818
SUB196	0.3	13	4	Combine	4.8356	1.2556	2.9846	7.073	5.0587	8.8086	5.1776	5.5613	5.7636	2.1118	7.6448	6.0433	15.4668	2.5254	2.2734	2.024	3.3513	25	5.98348	2.54352	4.59483
SUB196	0.3	13	4	Alone	5.034	1.6971	2.9072	6.8447	5.1144	8.3398	4.554	6.0653	5.8735	2.418	7.8619	5.7484	14.9283	1.2235	0.84562	0.83878	1.4063	25	5.95282	1.07855	4.66162
SUB200	0.3	13	4	Combine	6.8637	3.8706	4.7683	2.4688	7.2866	6.2822	4.3781	5.6198	7.0262	6.3911	6.3394	4.4086	3.0842	7.6966	3.3659	8.162	3.832	25	5.29135	5.76412	5.12168
SUB200	0.3	13	4	Alone	4.0985	3.5383	3.4499	3.5787	7.9986	7.4066	2.6924	3.8929	6.0408	4.4397	6.6121	3.7743	3.3953	2.2097	1.9525	2.5501	1.9435	25	4.68601	2.16395	3.4679
SUB212	0.3	13	4	Combine	7.1761	7.4465	1.9357	2.6187	6.1011	8.3525	5.2251	5.9358	5.7561	4.0454	5.1906	4.1807	3.471	4.6957	1.5289	3.9968	3.5142	25	5.18733	3.4339	6.1574
SUB212	0.3	13	4	Alone	5.6327	6.6441	2.7167	1.6291	4.6788	6.2832	5.6267	5.9514	4.8843	2.4676	3.4113	2.0434	3.8044	0.69789	0.65517	0.81321	0.84638	25	4.29028	0.753162	5.9055
SUB213	0.3	13	4	Combine	5.0317	6.1601	3.355	5.7519	7.1412	4.122	2.3275	3.3017	6.7884	9.5827	6.8313	5.704	8.1832	3.9607	2.4432	2.9958	4.6127	25	5.7139	3.5031	3.7417
SUB213	0.3	13	4	Alone	4.4732	6.2011	2.3521	5.5058	6.6976	3.1002	1.6091	3.4515	6.8021	9.37	6.5278	5.379	8.0305	1.6677	1.365	1.5837	1.8921	25	5.34615	1.62713	3.46592
SUB002	0.3	13	4	Combine	8.0451	6.8914	6.1695	9.3027	5.9983	5.9912	3.971	11.3801	3.609	1.7941	2.9329	3.9329	6.9097	2.1631	4.6035	5.0782	2.2804	30	5.91753	3.5313	7.60645
SUB002	0.3	13	4	Alone	7.2942	6.1898	5.3107	8.0935	5.9682	5.7711	3.9865	10.4292	3.3334	1.7264	2.5596	3.5226	6.3894	1.1319	1.7403	1.8187	1.3292	30	5.42882	1.50503	7.05257
SUB004	0.3	13	4	Combine	3.4517	6.2397	3.0472	4.2125	4.6213	11.5546	6.5497	3.2303	2.9748	5.3975	3.2371	4.5977	7.3912	1.4176	5.8626	4.7489	1.2718	30	5.11579	3.32523	4.87523
SUB004	0.3	13	4	Alone	2.6666	5.6555	2.692	4.5869	4.4535	9.6274	5.9702	3.1188	2.1861	5.325	3.1115	4.5581	5.2033	1.9147	3.6754	3.1945	1.2517	30	4.55038	2.50907	4.41668
SUB007	0.3	13	4	Combine	2.7172	3.9157	4.6174	4.0862	1.2428	4.1305	6.1519	3.6266	3.5165	5.1367	0.97051	0.62138	3.388	2.1218	4.2799	2.8412	2.0812	30	3.39395	2.83103	4.36498
SUB007	0.3	13	4	Alone	2.5237	3.3569	3.6144	3.2322	1.0838	4.1876	6.4663	2.8511	3.439	4.9712	0.60049	0.60997	2.9643	1.9617	2.895	2.8147	1.4915	30	3.0693	2.29073	4.0859
SUB010	0.3	13	4	Combine	1.3114	1.5233	3.6364	3.0302	5.0116	4.4155	5.1911	6.2023	4.7643	4.8121	1.3315	1.6396	2.9998	4.1629	4.3521	3.7093	4.1725	30	3.52839	4.0992	4.27025
SUB010	0.3	13	4	Alone	1.2329	1.8619	3.401	2.3706	5.3998	4.6897	4.7159	5.5698	4.6974	4.2499	0.99776	1.0793	2.6505	1.9176	1.8491	1.5704	1.8673	30	3.30127	1.8011	3.94437
SUB011	0.3	13	4	Combine	9.4504	8.1936	7.3744	5.5309	7.5093	6.6231	5.6745	5.8632	2.6153	3.7564	1.8379	6.5299	6.5088	3.3378	1.8418	2.5394	4.5658	30	5.95905	3.0712	6.78657
SUB011	0.3	13	4	Alone	9.0189	7.3347	5.5892	4.7625	6.6105	5.1808	4.5343	4.7945	2.6351	3.6872	2.7176	6.7058	6.1107	1.2576	0.69246	0.85467	1.4214	30	5.36014	1.05653	5.8352
SUB012	0.3	13	4	Combine	1.9517	3.6126	5.0324	5.6365	5.0712	4.3056	4.8795	2.8043	2.0989	3.0616	3.166	6.68	4.2496	3.9095	3.5548	3.3118	3.7529	30	4.0423	3.63225	3.48865
SUB012	0.3	13	4	Alone	1.9693	3.2076	4.3444	5.3268	4.3959	3.6303	4.9658	2.6871	2.2249	3.2105	2.5934	6.2779	3.288	1.6447	1.7704	1.3928	1.5232	30	3.70168	1.58278	3.41378
SUB016	0.3	13	4	Combine	2.0318	1.7907	2.2306	1.9773	9.7503	7.2997	4.9847	4.29	4.5281	1.4907	3.9988	5.3619	9.8902	4.0184	1.5552	4.5767	5.1061	30	4.58652	3.8141	3.72865
SUB016	0.3	13	4	Alone	0.91319	1.5079	3.093	2.0809	9.7024	7.3645	4.6702	3.6997	4.3049	1.6813	4.3064	5.3904	7.5244	2.365	0.76483	1.3895	2.7128	30	4.32609	1.80803	3.19348
SUB018	0.3	13	4	Combine	3.34	5.3414	3.5729	2.4975	5.3339	4.7356	4.2756	4.2338	4.6556	1.4577	3.4059	1.7262	7.9861	2.719	3.0592	3.1159	4.963	30	4.04325	3.46427	4.28337
SUB018	0.3	13	4	Alone	3.3489	4.2002	4.4557	3.5668	4.2156	3.5363	4.1953	4.6353	3.9574	1.6474	2.9932	2.002	5.876	1.6046	1.33	1.1175	2.0179	30	3.74078	1.5175	4.20172
SUB019	0.3	13	4	Combine	2.8269	2.9349	7.1283	5.3427	6.9976	6.633	6.0256	7.5495	4.072	5.604	4.442	5.8541	8.2101	1.7475	5.8531	3.1162	2.495	30	5.66313	3.30295	5.48533
SUB019	0.3	13	4	Alone	2.7659	3.1109	6.1087	4.9688	7.3597	5.5113	4.7474	5.6239	4.4709	5.7862	2.9702	5.5353	8.3696	1.499	3.3352	2.8297	0.94665	30	5.17914	2.15264	4.43657
SUB023	0.3	13	4	Combine	2.4094	1.8571	2.1231	4.3287	5.4989	2.0755	5.3965	6.0831	5.4176	1.4331	1.5789	1.1982	5.8204	2.052	3.1907	3.0761	1.8952	30	3.4785	2.5535	4.53762
SUB023	0.3	13	4	Alone	2.4122	2.1499	1.0096	2.9743	4.7349	1.5171	4.132	5.3516	5.0036	0.75061	1.7182	1.0348	5.6773	1.0338	2.2277	2.0739	0.80523	30	2.95893	1.53516	3.92155
SUB024	0.3	13	4	Combine	6.1044	10.7931	7.6764	3.1521	7.3397	5.6574	3.7725	3.2844	4.5148	7.1638	4.6022	3.5255	4.0429	4.2909	3.6097	3.9385	4.5112	30	5.50994	4.08758	5.16855
SUB024	0.3	13	4	Alone	4.9953	9.7994	6.9774	2.2508	6.6668	4.7911	3.0774	4.0572	4.1646	6.7986	3.2992	2.8777	3.5563	3.1193	0.8951	0.66653	2.9859	30	4.87014	1.91671	4.84398
SUB025	0.3	13	4	Combine	7.6018	7.3496	7.0397	4.4337	4.4845	3.3135	4.6422	6.4383	6.5031	5.6046	1.4956	6.1664	7.2899	8.098	2.2131	2.7492	6.1991	30	5.56638	4.81485	6.1854
SUB025	0.3	13	4	Alone	7.1225	6.6642	6.5848	4.8809	3.7334	3.5778	4.6708	6.7968	6.7908	4.8708	1.5854	6.015	6.0032	4.2533	1.9999	2.1818	3.7749	30	5.33049	3.05248	6.12032
SUB111	0.3	13	4	Combine	7.0628	8.2964	4.4198	3.5158	6.9167	5.8013	7.3338	2.5515	5.3717	2.6343	2.7103	2.2952	6.5685	3.429	2.9504	1.3502	2.387	30	5.03678	2.52915	5.85497
SUB111	0.3	13	4	Alone	5.4807	7.0194	4.4908	3.3873	6.1565	3.6882	5.482	1.0445	4.7428	2.5773	3.3332	2.7053	5.2496	0.56616	0.44129	0.56102	0.56603	30	4.25828	0.533625	4.25885
SUB113	0.3	13	4	Combine	7.5278	7.3097	2.8759	6.8345	1.6216	4.738	3.376	4.7379	6.3928	4.2721	2.7196	2.3525	5.5888	0.64099	0.74684	1.245	1.5686	30	4.64209	1.05036	5.17755
SUB113	0.3	13	4	Alone	7.5626	7.3479	3.4415	6.715	0.65892	4.2707	3.3164	4.29	6.1496	3.8549	2.7322	2.522	4.6593	0.96593	0.92731	1.1704	1.1229	30	4.42469	1.04664	5.02055
SUB115	0.3	13	4	Combine	5.5491	6.3637	5.2772	4.1517	1.856	2.53	3.8003	4.581	6.2643	3.9001	4.0868	2.418	1.4542	3.8117	3.5893	2.1854	5.3537	30	4.01788	3.73502	4.77923
SUB115	0.3	13	4	Alone	4.686	5.7972	4.5781	4.929	1.2491	2.3015	4.1352	3.7758	5.4953	3.6107	3.6945	1.9771	0.88319	2.6507	1.9039	1.8084	3.1233	30	3.62405	2.37157	4.3842
SUB116	0.3	13	4	Combine	2.9853	1.7709	8.0781	6.22	7.9434	5.6246	2.6833	4.4379	6.3512	3.9092	7.5979	9.1854	2.7919	4.6076	3.2257	2.0238	3.3675	30	5.35224	3.30615	3.16643
SUB116	0.3	13	4	Alone	1.9345	1.4969	7.682	5.9985	7.7549	4.9854	2.5503	3.1501	5.3032	3.1032	7.353	8.8934	2.6034	1.7407	1.6997	1.664	1.6897	30	4.83145	1.69853	2.47203
SUB117	0.3	13	4	Combine	3.3101	5.6101	3.4229	4.1152	3.2314	6.8099	5.1191	4.0097	0.67194	4.7915	3.8891	5.401	4.9653	3.5265	3.4514	2.2859	2.9422	30	4.25748	3.0515	4.52963
SUB117	0.3	13	4	Alone	2.727	5.7266	4.2035	4.3492	2.3348	5.8622	5.4269	3.8208	0.73785	4.6012	3.6159	5.0766	3.7455	1.8626	1.6497	1.4903	1.7877	30	4.01754	1.69757	4.4915
SUB118	0.3	13	4	Combine	3.1522	1.7449	1.8193	1.6285	3.3008	4.1718	1.2075	2.1662	2.142	2.26	4.9884	4.3514	3.5088	1.6761	2.5608	2.4993	1.7817	30	2.80322	2.12948	1.94075
SUB118	0.3	13	4	Alone	2.835	1.7449	1.1168	1.7952	3.427	3.8331	1.408	2.5858	1.9837	2.324	4.8685	3.9264	2.8362	0.2915	1.6367	1.5373	0.2646	30	2.66805	0.932525	2.09458
SUB119	0.3	13	4	Combine	4.1006	3.3546	5.751	4.9844	6.5873	7.6076	6.2576	3.8198	5.2869	5.7042	6.6679	5.0719	3.7251	1.4709	1.2996	1.6824	3.5375	30	5.30145	1.9976	4.60167
SUB119	0.3	13	4	Alone	4.1734	3.2323	5.4832	4.4759	6.4251	7.2098	5.5843	2.9758	4.8206	5.5036	6.29	5.3873	2.9515	0.67867	0.38256	1.0686	0.87194	30	4.96252	0.750443	4.08765
SUB121	0.3	13	4	Combine	4.0216	5.652	4.804	5.0418	11.3986	7.4191	3.9447	4.7876	5.1982	3.4228	6.392	7.2621	4.91	7.8734	7.2814	5.9807	10.617	30	5.71188	7.93813	4.52303
SUB121	0.3	13	4	Alone	3.2128	2.8959	4.2805	4.7418	9.9819	7.2219	5.0762	4.2716	3.6304	1.9455	5.4281	6.6337	4.8056	2.5464	2.1149	2.2543	3.2042	30	4.93276	2.52995	4.13405
SUB157	0.3	13	4	Combine	3.1793	4.9044	11.0851	5.4797	5.3258	5.0442	3.2495	2.1882	6.7985	7.8359	2.9803	7.8585	5.9483	4.8025	4.6399	4.3711	6.4415	30	5.52905	5.06375	3.15985
SUB157	0.3	13	4	Alone	2.9941	4.9757	9.7656	4.4569	3.9606	4.1223	2.8553	1.704	6.1793	7.1731	3.6869	8.2203	4.2724	2.8191	2.143	2.1261	3.0249	30	4.95127	2.52827	2.84807
SUB161	0.3	13	4	Combine	8.3588	6.5416	8.893	1.7791	8.9093	6.7323	0.96862	8.3289	3.2672	6.777	3.6966	2.3217	10.2692	4.0131	2.6865	6.5918	2.6063	30	5.91102	3.97443	5.58257
SUB161	0.3	13	4	Alone	8.8333	6.0423	9.9447	1.3219	8.1648	7.4888	1.1127	6.5462	3.259	6.1205	3.0964	1.2536	11.0712	1.631	1.7937	2.5144	1.8043	30	5.71195	1.93585	5.03223
SUB162	0.3	13	4	Combine	3.5247	8.234	5.9	6.9088	4.2459	5.2743	4.6253	5.4376	3.3927	4.7189	2.4022	4.1266	5.9927	4.1898	4.1143	4.1956	4.2727	30	4.98336	4.1931	5.31408
SUB162	0.3	13	4	Alone	3.1396	8.3503	5.2431	5.8024	3.9998	5.8207	3.7483	5.5166	2.9518	4.6235	2.5034	4.3157	5.466	1.3214	1.8911	1.8231	1.3034	30	4.72932	1.58475	5.00328
SUB165	0.3	13	4	Combine	6.5088	5.0089	3.2355	4.8786	6.9558	6.5381	5.9101	3.3906	3.8391	3.2384	2.3683	2.424	2.034	1.9357	1.5299	1.4872	2.2894	30	4.33309	1.81055	5.01985
SUB165	0.3	13	4	Alone	6.526	4.5841	2.7007	4.5045	6.5311	6.1313	6.0875	3.428	3.8815	2.9563	2.5897	2.3344	1.7724	0.51862	1.2915	1.2096	0.75653	30	4.15596	0.944063	5.02352
SUB166	0.3	13	4	Combine	2.6554	5.8418	4.3016	3.2001	4.8172	4.3823	4.0337	2.8533	1.1712	1.2696	2.4935	4.3589	5.7505	2.2671	4.3522	4.1935	1.9419	30	3.62532	3.18867	3.71187
SUB166	0.3	13	4	Alone	2.252	4.9534	3.9135	3.3615	4.5716	3.6783	3.6665	2.8376	1.1687	1.5049	2.1796	4.3625	5.2672	1.0981	2.791	2.6956	0.79404	30	3.36287	1.84468	3.36893
SUB169	0.3	13	4	Combine	3.729	4.0547	6.5192	6.2094	4.3298	6.6955	3.4608	4.3003	2.4219	9.7279	6.2949	3.8443	8.5968	3.2751	3.5736	3.9923	3.7481	30	5.39881	3.64728	3.88432
SUB169	0.3	13	4	Alone	3.2789	3.183	5.634	5.4629	3.7749	5.4825	3.5144	3.955	2.618	9.1633	6.1412	3.3537	7.4882	1.3134	1.6733	1.8908	1.5328	30	4.85	1.60257	3.56678
SUB170	0.3	13	4	Combine	4.9903	1.4915	1.402	2.682	1.141	3.8714	4.4262	5.9512	2.0409	1.7201	1.5163	2.1902	4.8688	2.2981	3.6519	3.0283	4.6589	30	2.94553	3.4093	4.53943
SUB170	0.3	13	4	Alone	5.2825	1.4626	1.3797	2.2367	1.6511	3.3769	4.3341	4.8086	2.4505	1.9214	1.5442	2.8739	3.6187	1.5612	2.3116	2.1831	2.153	30	2.84161	2.05222	4.17175
SUB174	0.3	13	4	Combine	5.3431	3.5598	2.0907	5.336	3.5638	3.0196	5.0064	2.8539	0.63956	0.50895	2.2412	0.3272	5.2257	3.095	1.7349	1.3366	1.7723	30	3.05507	1.9847	4.10392
SUB174	0.3	13	4	Alone	4.7648	3.1837	1.6913	4.7647	3.7016	2.9237	4.5092	2.6819	0.65273	0.92439	2.2912	0.16195	4.9624	1.6002	1.1063	0.71544	1.1867	30	2.86258	1.15216	3.72178
SUB177	0.3	13	4	Combine	6.6492	1.6144	4.257	4.4763	1.3718	3.0104	5.3352	9.2417	3.7206	3.3709	5.5593	6.6983	7.0927	1.5723	1.8726	2.6953	0.93592	30	4.79983	1.76903	6.23623
SUB177	0.3	13	4	Alone	6.0906	1.2658	4.04	4.8665	1.7309	3.3881	5.2338	8.5376	3.17	3.6692	5.5509	6.8119	5.6349	1.2308	1.728	1.6792	0.9285	30	4.61463	1.39162	5.81653
SUB179	0.3	13	4	Combine	4.5944	7.8049	4.9063	6.3537	3.2526	6.5604	4.6804	5.7229	1.4457	2.711	5.8074	6.2239	5.8824	2.8938	3.9384	4.9999	4.7123	30	5.07277	4.1361	5.53432
SUB179	0.3	13	4	Alone	4.2877	7.3839	3.6566	4.7658	3.1415	6.7633	4.4423	5.1811	0.64081	3.3756	4.1058	4.4443	6.3577	1.8491	2.3059	2.7929	2.633	30	4.50357	2.39522	5.15307
SUB187	0.3	13	4	Combine	3.7312	3.9937	6.546	6.3337	2.2766	6.5948	6.453	4.0323	5.0657	4.7708	6.0968	4.5949	2.3805	7.9754	5.5715	3.9559	9.1485	30	4.83615	6.66282	4.78258
SUB187	0.3	13	4	Alone	3.082	2.3247	6.1017	6.5554	3.5218	5.6372	5.6258	3.1106	4.1001	4.5063	5.4977	4.1606	1.8968	4.9336	1.9249	2.0526	4.3758	30	4.31698	3.32173	3.81325
SUB190	0.3	13	4	Combine	2.9275	3.4816	7.029	7.7716	6.9725	0.81224	2.6805	3.4448	4.7008	3.8066	1.5528	3.1471	3.6237	8.055	7.4935	3.8222	6.3778	30	3.99621	6.43712	3.10995
SUB190	0.3	13	4	Alone	2.6989	2.5063	6.0073	6.0426	5.2118	2.7089	3.1917	4.2233	3.8882	2.7082	1.3536	0.555	2.4845	3.002	2.8891	2.4127	3.1094	30	3.35233	2.8533	3.3392
SUB192	0.3	13	4	Combine	4.3913	2.1778	5.6085	10.2154	6.1442	7.6599	3.9138	5.6151	2.8245	2.6613	8.2564	5.7647	3.131	3.2474	3.9066	3.1234	4.1605	30	5.25876	3.60947	4.27115
SUB192	0.3	13	4	Alone	3.709	1.4855	5.2395	7.7825	5.3857	7.0546	3.1	4.8931	2.7174	2.7041	7.9048	5.8467	3.193	0.94371	0.6971	0.6036	0.80382	30	4.69353	0.762058	3.53012
SUB195	0.3	13	4	Combine	3.5674	5.7635	5.3886	5.4421	5.4148	7.2201	5.2952	8.099	4.3795	7.3515	3.9459	5.3207	7.2277	6.6719	6.0233	4.0145	1.5183	30	5.72431	4.557	6.01988
SUB195	0.3	13	4	Alone	2.9845	5.657	3.4518	5.2466	2.8015	5.5286	3.023	7.1741	4.1386	6.9457	3.3707	3.9664	5.8019	1.2658	3.5101	3.2183	0.45881	30	4.62234	2.11325	4.83928
SUB196	0.3	13	4	Combine	4.6725	1.2305	2.569	6.8453	5.5423	8.387	5.0908	5.0408	5.4905	2.0789	7.2789	5.7853	14.5846	2.4709	2.3099	1.8895	3.4398	30	5.73818	2.52752	4.36103
SUB196	0.3	13	4	Alone	4.6621	1.5837	2.6008	6.2282	5.1886	7.5666	4.2879	5.2789	4.4973	2.4121	7.239	5.0763	12.9489	1.198	0.84957	0.82945	1.3833	30	5.35157	1.06508	4.2299
SUB200	0.3	13	4	Combine	6.6387	3.7899	4.8593	2.5257	6.9132	5.9563	4.1838	5.1951	7.0333	6.102	6.224	4.1966	2.7881	7.5974	3.2549	7.9127	3.7447	30	5.10815	5.62743	4.8644
SUB200	0.3	13	4	Alone	3.795	3.4918	3.3999	3.5066	7.5375	7.0157	2.6651	3.845	5.7112	4.1164	6.3176	4.0293	3.5219	2.1847	1.8974	2.4634	1.9142	30	4.53485	2.11492	3.3845
SUB212	0.3	13	4	Combine	7.0533	7.4289	1.9747	2.632	6.1309	8.5506	5.1539	5.9653	5.63	3.7395	5.09	4.0162	3.4514	4.8514	1.6126	3.9278	3.6694	30	5.13975	3.5153	6.1201
SUB212	0.3	13	4	Alone	5.8172	6.3418	2.7291	1.442	4.4711	5.7951	5.5252	5.6471	4.8071	2.379	3.2212	2.0123	3.7841	0.70749	0.55701	0.7146	0.83752	30	4.15172	0.704155	5.7506
SUB213	0.3	13	4	Combine	4.6075	6.2573	3.1191	5.6408	6.9943	3.8451	2.3305	3.467	6.6116	9.3924	6.811	5.5836	7.8935	3.9103	2.7293	3.1916	4.4819	30	5.58105	3.57827	3.7433
SUB213	0.3	13	4	Alone	3.8705	6.1889	2.567	5.1689	6.3592	3.0253	1.6813	3.102	6.4494	9.2281	6.5082	5.0847	6.9412	1.65	1.2997	1.511	1.8744	30	5.09036	1.58378	3.271
SUB002	0.3	13	4	Combine	8.186	6.8644	6.2324	9.0798	5.8148	5.5828	4.3159	11.3347	3.6336	1.9986	2.7325	3.7468	6.4958	2.2108	4.508	4.9838	2.2953	36	5.84755	3.49948	7.72527
SUB002	0.3	13	4	Alone	7.1305	6.0888	5.6959	8.4141	5.6257	5.4506	3.6718	10.133	3.3111	1.692	2.3722	3.3735	6.1244	1.1197	1.6303	1.7051	1.3012	36	5.31412	1.43907	6.80482
SUB004	0.3	13	4	Combine	2.9685	5.6318	3.2137	4.5545	4.6263	10.1123	5.9192	2.5698	2.5093	5.3152	3.2488	4.4934	5.7382	1.6513	5.5406	4.1495	1.4297	36	4.68469	3.19278	4.26305
SUB004	0.3	13	4	Alone	2.5792	5.387	2.7377	4.6336	4.5304	9.3525	5.7725	2.6647	2.1696	4.9097	2.9279	4.2266	4.8666	1.873	3.5043	3.0307	1.2451	36	4.366	2.41328	4.1401
SUB007	0.3	13	4	Combine	2.4805	3.692	4.6027	3.982	1.3148	3.9013	6.0642	3.4329	3.8167	5.1254	1.067	0.76005	2.8672	2.1627	4.2045	2.6698	2.0428	36	3.3159	2.76995	4.19445
SUB007	0.3	13	4	Alone	2.2295	3.1974	3.6845	3.1227	0.75689	3.8388	6.2251	2.5414	3.4767	4.6329	0.84905	0.46148	2.9807	1.8729	2.5538	2.4819	1.45	36	2.92286	2.08965	3.82665
SUB010	0.3	13	4	Combine	1.2021	1.2362	3.8041	3.198	4.5578	4.1162	5.1271	5.9232	5.0527	4.7474	1.2998	1.6398	2.2196	4.0593	4.3391	3.6286	4.0834	36	3.39415	4.0276	4.08982
SUB010	0.3	13	4	Alone	1.059	1.4261	3.4891	2.1948	4.7214	4.0151	4.6121	5.2215	4.5809	4.2489	1.3087	1.4733	2.1182	1.8853	1.7781	1.5282	1.8574	36	3.11301	1.76225	3.69205
SUB011	0.3	13	4	Combine	9.1578	8.2715	6.7021	5.4939	7.6481	5.872	5.4775	5.3269	2.9186	3.4852	2.0962	6.7225	6.4042	3.3166	1.7688	2.3966	4.4032	36	5.81358	2.9713	6.50635
SUB011	0.3	13	4	Alone	8.8002	7.2593	5.1032	4.8322	6.541	4.9894	4.343	4.7226	2.8242	3.526	2.5229	7.0116	5.7995	1.24	0.66486	0.81753	1.3992	36	5.25193	1.0304	5.69845
SUB012	0.3	13	4	Combine	1.9424	3.2478	4.9809	5.4247	4.9237	4.0283	4.9216	2.6929	2.1197	3.1023	3.0872	6.8255	3.8261	3.9228	3.496	3.2544	3.7799	36	3.93255	3.61327	3.4032
SUB012	0.3	13	4	Alone	1.8647	2.7948	4.3178	5.0296	4.1156	3.1999	4.6475	2.4323	2.2105	3.0449	2.7663	6.2623	2.972	1.617	1.7087	1.3422	1.5131	36	3.51217	1.54525	3.13652
SUB016	0.3	13	4	Combine	1.6241	1.5635	1.9106	1.6568	9.3103	7.138	5.2567	4.0773	4.399	1.3434	3.8708	5.5466	8.8727	3.9613	1.4089	4.7062	4.9345	36	4.35152	3.75272	3.6426
SUB016	0.3	13	4	Alone	0.8784	1.3945	2.636	1.5867	9.2157	6.8878	4.7094	3.6813	4.2813	1.8037	4.4155	5.5256	7.0351	2.3469	0.75595	1.3411	2.6882	36	4.15777	1.78304	3.17572
SUB018	0.3	13	4	Combine	3.2959	5.0483	3.2466	2.5887	4.8613	4.5078	4.1272	4.3206	4.5118	1.6488	3.507	2.124	6.4347	2.5911	3.2016	2.9826	4.7664	36	3.86328	3.38542	4.20663
SUB018	0.3	13	4	Alone	3.1322	4.2721	4.318	3.5412	3.9083	3.5852	4.0832	4.9241	4.0027	1.7427	2.9079	1.9379	5.4389	1.5732	1.3085	1.1021	1.9895	36	3.67649	1.49333	4.23648
SUB019	0.3	13	4	Combine	3.0686	3.1798	6.736	5.8877	7.1496	6.4345	6.2018	7.5408	3.6077	5.4016	4.3084	5.5365	6.7657	1.7757	5.665	2.783	2.6401	36	5.52452	3.21595	5.62227
SUB019	0.3	13	4	Alone	2.6328	2.5857	5.5887	4.8076	6.7656	5.8837	4.7647	6.0646	3.5093	5.0746	3.2979	4.7256	6.7139	1.4001	3.1055	2.6227	0.90068	36	4.80113	2.00725	4.47952
SUB023	0.3	13	4	Combine	2.582	2.1645	1.8433	4.1926	5.6119	2.2048	5.2288	5.9862	4.8884	1.4456	1.6408	1.0225	5.1599	1.8735	3.1826	2.9476	1.7464	36	3.38241	2.43752	4.52942
SUB023	0.3	13	4	Alone	2.2201	2.132	1.0601	3.1922	4.5843	1.7564	4.1402	5.1456	4.5538	1.0653	1.7479	0.95288	4.9156	1.0199	2.2149	2.0624	0.79389	36	2.88203	1.52277	3.82062
SUB024	0.3	13	4	Combine	5.6536	10.4536	7.652	2.812	7.6793	5.2353	3.6623	3.4069	4.3137	6.6928	4.556	3.1593	3.2025	4.262	3.5689	4.0067	4.4131	36	5.26764	4.06268	5.04093
SUB024	0.3	13	4	Alone	4.3971	8.4184	6.1965	2.1563	7.2897	4.2158	2.9361	2.8672	3.6271	6.2238	3.6319	3.0298	2.3552	3.0999	0.85382	0.6387	2.975	36	4.41115	1.89186	4.07035
SUB025	0.3	13	4	Combine	7.8134	7.269	6.9623	4.4413	4.1191	3.1948	4.4559	5.8106	6.7119	5.3862	1.4244	6.0556	6.5742	7.9742	2.1342	2.8218	6.0659	36	5.40144	4.74902	5.9359
SUB025	0.3	13	4	Alone	7.4763	6.4857	6.4647	4.9104	3.2446	3.6532	4.3171	6.1044	6.8488	4.6906	1.3729	5.8086	5.219	4.0994	1.9336	2.156	3.6363	36	5.12279	2.95633	5.80083
SUB111	0.3	13	4	Combine	7.0059	7.7905	4.5021	3.589	6.8417	5.1159	7.0652	3.0412	4.9887	2.33	2.6523	2.4427	5.3322	3.4904	2.8422	1.5471	2.3071	36	4.82288	2.5467	5.83487
SUB111	0.3	13	4	Alone	5.5314	6.8823	4.4782	3.2101	5.9206	3.49	5.0382	1.4183	4.7511	2.3776	3.1828	2.742	5.0505	0.55795	0.42574	0.53933	0.55623	36	4.15947	0.519813	4.22112
SUB113	0.3	13	4	Combine	6.8024	6.8984	3.1798	6.2894	1.6342	4.2373	3.3756	4.8713	6.184	4.0727	2.4438	2.2823	4.8518	0.52688	0.93918	1.2879	1.4275	36	4.39408	1.04537	5.03243
SUB113	0.3	13	4	Alone	6.7964	6.3971	3.0999	6.2435	0.93885	4.0472	2.9342	4.4192	5.7345	3.5859	2.2329	2.3829	4.3982	0.9387	0.89333	1.1211	1.1045	36	4.09313	1.01441	4.65005
SUB115	0.3	13	4	Combine	5.1698	5.8381	4.9433	4.4002	2.0111	2.2189	3.281	4.172	6.1415	3.7159	4.1744	1.9172	0.96508	3.8781	3.4165	2.1495	5.346	36	3.76527	3.69753	4.31898
SUB115	0.3	13	4	Alone	4.468	5.5155	4.3225	4.9417	1.2585	2.1476	3.5417	3.68	5.5365	3.5846	3.7249	1.9533	1.0524	2.6179	1.7881	1.6816	3.0667	36	3.51748	2.28857	4.07115
SUB116	0.3	13	4	Combine	2.9767	2.1493	7.6493	5.6809	7.5891	4.8539	2.8402	3.6773	5.8517	3.4579	7.4784	8.9376	2.3482	4.3186	3.3221	2.4636	3.451	36	5.03773	3.38883	3.02683
SUB116	0.3	13	4	Alone	2.1193	1.768	7.1705	5.1552	7.1839	4.4854	2.3041	2.5546	5.336	2.9946	7.1345	8.5325	2.2248	1.6337	1.4932	1.4732	1.6056	36	4.53565	1.55143	2.26745
SUB117	0.3	13	4	Combine	3.2649	5.6346	3.0792	4.0929	3.1142	6.5486	4.9388	4.1109	0.71629	4.7063	4.077	5.2641	4.3909	3.4066	3.4347	2.2474	2.8901	36	4.14913	2.9947	4.49982
SUB117	0.3	13	4	Alone	2.7048	5.6286	3.4598	4.1521	2.2245	5.3632	4.863	3.5038	0.68412	4.4855	3.5376	5.2395	3.6826	1.849	1.538	1.3894	1.7774	36	3.80993	1.63845	4.17783
SUB118	0.3	13	4	Combine	3.107	1.7807	1.7688	1.5878	3.2738	4.0214	1.1281	2.0734	2.0255	2.2654	4.8974	4.2185	3.3148	1.6484	2.5842	2.561	1.7869	36	2.72789	2.14512	1.88178
SUB118	0.3	13	4	Alone	2.8251	1.4661	1.1276	1.5806	3.2408	3.3787	1.3651	2.1448	1.9104	2.2153	4.543	3.7649	2.6498	0.29005	1.6336	1.5336	0.26305	36	2.47786	0.930075	1.88517
SUB119	0.3	13	4	Combine	3.8436	3.0773	5.3114	4.4455	6.3951	7.7488	6.0382	3.7995	4.9369	5.3178	6.5123	5.0231	3.6917	1.3381	1.2986	1.7698	3.4561	36	5.08778	1.96565	4.43272
SUB119	0.3	13	4	Alone	3.8614	3.0129	5.3505	4.1097	6.3403	7.1279	5.1145	3.0974	4.413	5.2931	6.1417	5.1909	2.901	0.66604	0.32094	0.99802	0.87014	36	4.76572	0.713785	3.88302
SUB121	0.3	13	4	Combine	3.9618	5.0731	4.4853	4.3491	10.3086	7.1148	3.2963	5.0775	4.1327	2.3688	6.4818	7.3261	3.5774	7.4039	7.1971	5.4785	10.1226	36	5.19641	7.55053	4.29708
SUB121	0.3	13	4	Alone	3.1338	3.2458	4.0112	4.5541	9.0217	7.1556	4.725	4.3391	3.8494	1.5575	5.5174	6.4127	3.8696	2.5303	2.0952	2.2227	3.2027	36	4.72253	2.51273	4.08463
SUB157	0.3	13	4	Combine	2.6561	4.4557	10.3453	5.1532	5.2597	4.1252	2.847	2.5895	5.8784	7.5744	2.9828	7.5892	4.2665	4.5786	4.3256	4.318	6.1746	36	5.05562	4.8492	2.99747
SUB157	0.3	13	4	Alone	2.6685	4.5496	9.4	4.2642	3.7166	3.1745	2.4755	1.5929	5.7161	7.0756	3.6612	8.0057	3.0099	2.7646	2.1199	2.1037	2.971	36	4.56233	2.4898	2.55915
SUB161	0.3	13	4	Combine	7.9429	6.1764	8.7162	2.0121	8.2058	5.9884	0.66023	7.4001	2.8224	6.361	3.3421	2.4686	8.7163	3.8832	2.4614	6.4353	2.6718	36	5.44712	3.86292	5.03999
SUB161	0.3	13	4	Alone	7.41	5.4727	9.2222	0.94571	7.0562	6.5512	1.8273	5.7304	2.7773	5.4053	2.1362	1.31	8.6871	1.5859	1.6553	2.3546	1.7427	36	4.96397	1.83463	4.66635
SUB162	0.3	13	4	Combine	3.418	8.2106	5.8869	7.0352	4.174	5.25	4.6673	5.1063	3.2535	4.7059	2.5055	4.1557	5.9675	4.132	4.1959	4.2301	4.2108	36	4.94895	4.1922	5.19597
SUB162	0.3	13	4	Alone	2.9664	8.1723	4.6699	5.7847	4.048	5.7546	3.8803	4.9201	2.809	4.5856	2.3022	4.0143	5.561	1.2989	1.8711	1.8072	1.2868	36	4.57449	1.566	4.78992
SUB165	0.3	13	4	Combine	5.852	4.9262	2.8582	4.2421	6.8693	6.3974	5.7133	3.0225	3.9828	2.8915	2.3615	2.3197	1.8272	1.9338	1.6832	1.677	2.284	36	4.09721	1.8945	4.7083
SUB165	0.3	13	4	Alone	5.4351	4.5994	2.6705	3.9044	6.4587	5.9056	5.5591	2.9797	3.7489	2.6364	2.1937	2.3139	1.7042	0.51148	1.2905	1.2017	0.75163	36	3.85458	0.938828	4.51868
SUB166	0.3	13	4	Combine	2.5889	5.7583	4.3817	3.2308	4.5924	3.7818	3.9753	2.7551	1.2468	1.3871	2.3156	4.426	5.4623	2.2395	4.2352	4.0715	1.9335	36	3.53093	3.11993	3.63467
SUB166	0.3	13	4	Alone	2.297	4.9834	4.0074	3.2753	4.3864	3.3655	3.5506	2.8002	1.4003	1.6004	2.192	4.2587	4.8864	1.0665	2.7473	2.656	0.77607	36	3.30797	1.81147	3.33033
SUB169	0.3	13	4	Combine	3.7362	3.4747	6.2874	5.4943	3.9807	5.612	3.2264	3.6568	3.0066	9.6055	6.2635	3.4475	8.7994	3.2711	3.7477	4.3651	3.9408	36	5.12238	3.83117	3.49622
SUB169	0.3	13	4	Alone	3.2859	3.1723	5.4854	5.044	3.3082	5.0098	3.3989	3.3098	2.707	9.1108	6.0894	2.8589	7.4918	1.2917	1.4609	1.6793	1.4983	36	4.63632	1.48255	3.3126
SUB170	0.3	13	4	Combine	4.9414	1.4304	1.4157	2.5545	1.2176	4.2465	4.427	5.7406	2.1892	1.76	1.4806	1.9764	4.1608	2.3104	3.7147	2.9771	4.6181	36	2.88775	3.40508	4.45117
SUB170	0.3	13	4	Alone	5.2367	1.3864	1.2021	2.1875	1.6332	3.4317	4.1783	4.8182	2.4495	2.032	1.5238	2.6889	3.3261	1.5426	2.2183	2.1205	2.1366	36	2.77649	2.0045	4.10268
SUB174	0.3	13	4	Combine	5.1332	3.3535	1.9075	5.1847	3.4641	2.8289	4.9294	2.7141	0.8917	0.68651	2.3315	0.30961	4.438	2.7744	1.61	1.2295	1.6095	36	2.93636	1.80585	3.96228
SUB174	0.3	13	4	Alone	4.7031	3.0645	1.5566	4.7224	3.5281	2.8685	4.1213	2.3286	0.81452	0.85258	2.1361	0.1754	4.3547	1.541	1.0085	0.63676	1.139	36	2.70972	1.08132	3.44457
SUB177	0.3	13	4	Combine	5.9905	1.2247	4.3186	4.2986	1.3797	3.1475	4.9926	8.7575	3.6488	3.1089	5.2426	6.7713	6.2528	1.569	1.9558	2.8433	0.8824	36	4.54878	1.81262	5.7859
SUB177	0.3	13	4	Alone	5.0753	0.97176	3.5787	4.3109	1.5076	3.3293	4.669	7.9154	3.3404	3.1286	5.0441	6.6034	6.016	1.2007	1.5562	1.5137	0.93062	36	4.2685	1.30031	5.20264
SUB179	0.3	13	4	Combine	4.189	7.6636	4.8575	6.1366	3.0903	5.8716	4.7038	5.6534	1.3938	2.9803	5.6889	6.0537	5.9279	2.9362	4.0705	4.8074	4.5492	36	4.93926	4.09082	5.42783
SUB179	0.3	13	4	Alone	3.9898	6.9358	3.6507	5.1038	2.773	6.1956	3.9042	5.1617	1.0874	3.4043	4.0301	4.3122	6.1878	1.8565	2.3012	2.7558	2.619	36	4.36434	2.38313	4.8429
SUB187	0.3	13	4	Combine	3.7465	3.9674	6.071	6.0671	2.6382	5.996	6.3274	3.9952	5.2702	4.6388	6.0093	4.7089	2.1713	7.9262	5.2831	3.7996	8.9354	36	4.73902	6.48607	4.72652
SUB187	0.3	13	4	Alone	3.1535	2.5402	5.3391	5.9799	3.1973	4.8995	5.271	2.9638	4.0992	4.3248	5.504	3.8857	1.8089	4.9243	1.9155	2.0107	4.3553	36	4.07438	3.30145	3.69388
SUB190	0.3	13	4	Combine	2.9096	3.4223	6.6032	7.2261	6.5682	0.76158	2.4568	3.5053	4.2919	3.8426	1.3135	2.8806	3.4939	7.9591	7.2679	3.8649	6.4441	36	3.79043	6.384	3.04268
SUB190	0.3	13	4	Alone	2.8725	2.313	5.8742	5.6721	5.2337	2.7979	2.738	3.9873	3.5924	2.8767	1.1962	0.69211	2.2671	2.9816	2.5325	2.0776	3.0313	36	3.23948	2.65575	3.10602
SUB192	0.3	13	4	Combine	4.7923	2.5361	5.4953	9.565	6.1603	7.4272	3.482	5.302	2.9645	2.9949	8.1651	5.6709	3.2966	3.0145	3.8189	2.9366	3.9825	36	5.2194	3.43812	4.1494
SUB192	0.3	13	4	Alone	3.8666	1.6383	4.8813	7.3727	5.1695	6.8575	2.3384	4.7987	2.8488	2.9814	7.6707	5.5126	3.1771	0.93132	0.63914	0.54786	0.80205	36	4.5472	0.730093	3.29652
SUB195	0.3	13	4	Combine	3.5295	5.8915	5.1611	5.0896	5.6178	6.4913	5.2625	7.7755	4.2462	7.4559	3.7693	5.4427	5.9309	6.4121	6.0589	3.7517	1.3762	36	5.5126	4.39973	5.91617
SUB195	0.3	13	4	Alone	3.1175	5.3772	3.2715	5.0038	2.9752	5.3348	3.0443	6.6859	4.1428	7.0845	3.0051	3.8581	5.471	1.179	3.3979	3.1339	0.4161	36	4.49013	2.03173	4.65918
SUB196	0.3	13	4	Combine	4.585	1.5009	2.6573	6.3715	4.8992	6.9728	4.6614	4.188	4.7704	1.9128	6.965	4.7347	12.7037	2.6393	1.9776	1.9389	3.559	36	5.1479	2.5287	3.96412
SUB196	0.3	13	4	Alone	4.6309	2.0697	2.5652	6.1154	4.8322	6.1204	4.1655	4.3637	4.5833	1.9584	6.5404	4.1512	11.6737	1.1622	0.83968	0.81269	1.3514	36	4.90538	1.04149	3.95983
SUB200	0.3	13	4	Combine	6.5429	3.9768	4.4435	2.678	6.6993	5.6776	3.9621	5.1525	6.5556	5.7051	6.3809	4.4632	2.5896	7.4178	3.3025	7.7195	3.7971	36	4.9867	5.55922	4.79148
SUB200	0.3	13	4	Alone	3.6449	3.4261	3.1671	3.4768	7.2206	6.8341	2.6571	3.8678	5.5973	3.9742	6.215	3.7003	3.3905	2.1706	1.798	2.3339	1.8877	36	4.39783	2.04755	3.35347
SUB212	0.3	13	4	Combine	6.9874	7.2527	1.9614	2.611	6.0596	8.5156	5.0209	5.7914	5.6456	3.9479	5.1072	3.9727	3.6218	4.851	1.6581	3.955	3.6085	36	5.11502	3.51815	5.97745
SUB212	0.3	13	4	Alone	5.5646	5.6441	2.8013	1.3102	3.7409	5.8273	5.045	4.9487	4.8444	2.6835	3.2936	1.885	3.2636	0.70797	0.50268	0.66145	0.82905	36	3.91171	0.675288	5.19935
SUB213	0.3	13	4	Combine	3.8461	5.7685	3.2699	5.1738	6.8969	3.6655	2.1857	3.1827	6.4067	9.6641	6.7066	5.3023	7.5745	3.5949	2.3955	3.0451	4.3228	36	5.35718	3.33957	3.3919
SUB213	0.3	13	4	Alone	3.4666	5.539	2.4224	4.5661	5.9614	3.0781	1.7653	2.8356	6.2048	9.2518	5.893	4.7286	7.2518	1.5806	1.1464	1.3636	1.8184	36	4.84342	1.47725	3.03457
SUB002	0.3	13	3	Combine	13.1506	10.2175	8.8092	12.4087	10.4431	10.5476	8.3852	16.7715	4.7749	4.4023	3.4391	4.2227	8.8677	3.1606	3.7776	4.3197	3.2537	5	8.95693	3.6279	12.2803
SUB002	0.3	13	3	Alone	13.5373	10.7276	8.8386	12.4944	10.6153	10.7427	8.0431	16.474	4.7395	4.3728	3.3839	4.2136	8.5597	3.7209	4.3678	3.5234	4.1765	5	8.98019	3.94715	12.2165
SUB004	0.3	13	3	Combine	4.1555	10.0162	4.037	4.9296	3.0652	14.1378	6.5767	2.1274	4.4598	6.7557	5.9951	8.5459	11.8053	1.3125	5.9579	5.5849	1.0058	5	6.66209	3.46528	5.26332
SUB004	0.3	13	3	Alone	4.5796	10.1257	4.7059	5.1691	4.3387	14.0857	5.9701	2.044	4.6811	6.7796	5.2604	7.6516	10.7705	2.7678	6.3807	4.4324	2.6851	5	6.62785	4.0665	5.12225
SUB007	0.3	13	3	Combine	4.3199	5.2318	4.3393	5.6489	2.8792	5.2376	9.184	5.9163	4.629	6.3274	1.7697	1.8465	3.5904	3.2993	6.223	3.2836	3.1868	5	4.68615	3.99817	6.62538
SUB007	0.3	13	3	Alone	3.9774	5.3232	4.4447	4.8167	1.8413	4.7011	8.9829	5.6664	4.3519	6.2725	1.792	1.6033	3.6328	4.0885	4.5066	4.716	3.7445	5	4.41586	4.2639	6.4332
SUB010	0.3	13	3	Combine	2.0237	3.7995	6.1058	4.0561	7.9884	7.3857	7.5112	6.2106	5.7124	5.3857	2.0055	1.8098	3.3174	6.351	5.4401	5.0693	6.1201	5	4.87014	5.74512	5.54447
SUB010	0.3	13	3	Alone	1.6328	3.6358	5.1242	3.9718	6.6806	6.2166	6.6209	6.1291	5.4672	5.0552	1.8463	1.3703	4.4015	6.7666	6.1245	5.3147	7.7206	5	4.47325	6.4816	5.1281
SUB011	0.3	13	3	Combine	11.0213	12.8586	17.5084	8.3883	16.5654	16.8208	10.8265	10.8332	3.6745	4.1159	3.1982	7.9177	8.4512	3.8842	2.1895	3.3204	5.8555	5	10.1677	3.8124	11.1999
SUB011	0.3	13	3	Alone	10.8694	12.6669	17.6607	8.6472	16.282	16.1553	10.7829	11.0025	3.876	4.2873	2.7149	7.6136	8.4096	2.5331	1.8622	3.1306	4.4428	5	10.0745	2.99218	11.1845
SUB012	0.3	13	3	Combine	0.81532	3.8912	12.1798	9.9996	12.3595	7.3157	4.2184	4.7914	2.918	1.6831	3.1376	6.8273	8.3043	6.4086	4.8534	4.7947	5.9269	5	6.03394	5.4959	3.78769
SUB012	0.3	13	3	Alone	1.7298	4.1262	11.1252	8.8354	12.4136	7.2887	2.7215	4.7913	2.6424	2.1516	3.1456	6.7973	7.5484	5.3504	5.182	3.7912	6.4228	5	5.79362	5.1866	3.48027
SUB016	0.3	13	3	Combine	2.3925	1.0976	4.9637	0.73645	11.2568	8.9568	7.6821	7.2083	3.4978	1.9	4.7412	6.1749	13.1972	5.4696	3.7575	6.9898	7.2829	5	5.67733	5.87495	5.54515
SUB016	0.3	13	3	Alone	2.1041	1.4733	5.5595	0.93592	11.162	9.0794	7.2906	6.8802	3.353	2.1839	5.1982	6.4634	12.0674	4.2243	2.7556	5.4602	8.0219	5	5.67315	5.1155	5.31983
SUB018	0.3	13	3	Combine	2.8033	7.5233	4.0447	2.8178	8.4174	8.3146	6.9234	6.633	6.4783	2.7686	4.8484	4.4613	9.5223	3.576	5.8311	5.6728	8.3905	5	5.81203	5.8676	6.2399
SUB018	0.3	13	3	Alone	2.3784	7.212	5.6998	3.9501	8.1266	7.2506	7.0942	7.694	6.0395	2.7053	4.3979	3.8543	9.3874	1.54	4.1406	3.4477	7.2041	5	5.83001	4.0831	6.5278
SUB019	0.3	13	3	Combine	4.6012	5.1719	15.8748	8.9482	16.8783	15.9506	10.8867	12.8891	5.3216	5.1079	5.0211	5.0346	11.7474	3.5026	5.034	2.011	4.0633	5	9.49488	3.65272	9.55412
SUB019	0.3	13	3	Alone	4.8457	4.9763	16.0151	9.0176	16.215	15.1925	10.7015	12.4598	5.4646	5.2825	5.4456	5.7763	11.8362	1.856	5.7957	3.613	1.9868	5	9.47913	3.31288	9.35743
SUB023	0.3	13	3	Combine	4.3665	3.5291	1.6331	4.967	8.9608	3.6877	7.6876	9.4875	6.2713	1.9597	1.8588	1.316	11.2411	3.1664	4.3266	4.2892	2.9113	5	5.15125	3.67338	7.04097
SUB023	0.3	13	3	Alone	4.3139	3.3391	2.4277	4.1491	6.6613	1.5487	6.7653	8.6542	6.0964	1.6865	2.1712	0.86513	10.667	1.9839	3.2072	2.8194	2.4406	5	4.56504	2.61278	6.41533
SUB024	0.3	13	3	Combine	9.7206	15.0079	11.5752	6.9784	13.8438	11.0727	5.6054	3.9243	3.9711	7.4752	4.7748	3.1323	4.87	4.515	2.3032	2.2907	4.5965	5	7.84244	3.42635	7.29798
SUB024	0.3	13	3	Alone	9.5933	14.6042	11.9896	7.4026	13.0972	10.8577	6.7623	3.9741	3.841	7.5314	5.3568	3.6278	4.2578	5.1139	1.6931	1.7849	5.0127	5	7.91506	3.40115	7.61172
SUB025	0.3	13	3	Combine	11.2496	11.1128	12.3665	5.8894	2.525	4.0293	8.8333	8.3908	6.4036	7.5095	3.6735	8.9107	13.0424	6.9026	2.2613	3.8918	9.2289	5	7.99511	5.57115	9.46843
SUB025	0.3	13	3	Alone	11.1295	10.5383	11.9073	5.933	3.3811	4.6921	8.4804	8.1411	6.5563	7.5752	3.3506	8.2294	11.3977	5.9135	2.2269	3.5685	7.7192	5	7.79323	4.85703	9.1518
SUB111	0.3	13	3	Combine	10.2617	12.2936	8.0056	6.4874	12.9493	10.0781	11.8692	5.6008	6.9	3.4923	4.7941	5.6828	6.2781	5.4453	3.4448	3.1877	3.3076	5	8.05331	3.84635	9.58255
SUB111	0.3	13	3	Alone	8.989	11.6383	7.925	7.2591	12.9952	10.5966	10.8982	4.8006	6.9393	3.5892	5.3252	6.5516	6.4034	1.8726	1.3996	2.0838	2.1582	5	7.99313	1.87855	8.67082
SUB113	0.3	13	3	Combine	8.218	11.4192	9.3176	8.3329	5.3249	5.8955	5.1555	5.934	8.5574	6.3484	2.3868	4.4856	7.0629	2.5812	2.7501	3.4841	4.1173	5	6.80298	3.23318	6.96937
SUB113	0.3	13	3	Alone	8.7026	11.4996	9.8762	8.9718	3.9813	5.9766	4.6714	5.0142	8.5425	6.358	2.8254	5.5569	7.595	1.4749	1.3475	3.2325	4.1493	5	6.89012	2.55105	6.59557
SUB115	0.3	13	3	Combine	8.4923	9.6889	11.8069	5.2025	2.7947	4.5026	6.6587	8.8449	7.5342	5.2723	4.2212	1.9533	1.5897	3.457	6.6351	2.0096	8.4924	5	6.04325	5.14853	8.19807
SUB115	0.3	13	3	Alone	8.1701	9.4205	11.1013	4.3787	2.4272	4.7545	6.6277	8.9372	7.4677	5.3398	4.2267	2.0979	1.4545	4.0225	6.4092	2.0999	8.2357	5	5.87722	5.19182	8.12007
SUB116	0.3	13	3	Combine	4.0495	1.7805	9.2976	8.9396	8.3247	8.346	3.4717	5.9864	7.7984	4.8578	9.7265	11.1346	3.1554	4.6244	2.6425	2.744	4.7319	5	6.68221	3.6857	4.12437
SUB116	0.3	13	3	Alone	3.4964	1.489	8.7525	8.1716	8.8313	8.6143	3.2758	5.0971	7.3039	4.3486	10.3627	11.8613	3.3479	2.0864	1.3689	3.7244	4.4674	5	6.5348	2.91178	3.62187
SUB117	0.3	13	3	Combine	3.4113	8.4217	6.5616	5.2589	4.7208	9.2339	6.0279	5.8036	2.0544	5.0252	3.6503	5.7696	5.6487	4.7826	5.4326	2.8784	4.6724	5	5.50676	4.4415	5.916
SUB117	0.3	13	3	Alone	3.2132	8.4298	7.1832	5.8272	3.8376	8.3218	6.114	5.5996	2.253	5.1887	3.0748	5.8065	5.2469	4.042	3.781	2.8775	4.0078	5	5.39202	3.67707	5.84503
SUB118	0.3	13	3	Combine	3.6909	1.2828	2.4071	2.1586	4.5941	7.1365	2.0001	3.3602	2.962	3.3107	6.94	7.5577	6.1811	2.3832	3.5957	3.3048	2.3826	5	4.12168	2.91657	2.61572
SUB118	0.3	13	3	Alone	4.2295	2.0091	3.2561	1.5995	4.4795	6.7743	1.4784	2.3271	3.0308	3.4443	6.3065	6.5756	5.1054	0.68573	2.9754	2.4244	2.1762	5	3.89355	2.06543	2.30827
SUB119	0.3	13	3	Combine	4.1944	5.2047	7.8094	8.0473	12.5355	7.8628	9.8284	5.7285	6.8251	4.5555	8.8067	8.7504	3.4128	1.2253	2.0658	3.9127	4.8784	5	7.19704	3.02055	6.75215
SUB119	0.3	13	3	Alone	4.531	5.4632	8.5099	7.785	12.548	6.9776	9.4595	5.164	6.9755	4.6021	8.8032	8.8218	3.4292	1.8751	2.5205	4.1946	5.4204	5	7.15923	3.50265	6.5402
SUB121	0.3	13	3	Combine	6.0896	5.6251	9.4112	8.5301	19.6185	11.0338	11.0559	7.1391	4.7479	2.7653	7.3142	8.557	8.4182	9.0968	11.5211	10.1008	15.7238	5	8.48507	11.6106	8.01745
SUB121	0.3	13	3	Alone	6.8338	5.6291	9.183	7.5561	18.627	10.3461	11.531	8.2672	4.0632	2.3289	7.6602	8.4767	8.9193	8.4031	8.3165	8.7982	13.7937	5	8.41705	9.82788	8.67655
SUB157	0.3	13	3	Combine	3.9666	4.3279	17.8513	7.9176	6.5718	10.3287	7.8335	3.3585	5.2808	7.4232	4.4368	7.8957	8.9832	7.3723	8.4458	7.103	10.2964	5	7.39812	8.30438	5.11308
SUB157	0.3	13	3	Alone	2.7454	3.2223	17.4388	7.6593	4.8224	7.9523	7.1816	3.044	5.8224	8.1882	5.2826	8.7156	8.4999	6.2947	6.0474	5.229	8.0497	5	6.96729	6.4052	4.40315
SUB161	0.3	13	3	Combine	11.4519	9.5955	10.2794	1.2907	11.964	7.7088	3.2731	10.3932	4.1239	6.4632	4.5675	2.955	11.7986	5.8273	2.0413	7.8121	3.3374	5	7.37422	4.75453	8.06333
SUB161	0.3	13	3	Alone	11.2599	9.388	11.4099	0.74598	12.193	9.7136	3.3795	8.6326	4.2528	6.4952	3.9343	1.2984	12.0769	4.3016	3.019	5.773	4.9447	5	7.29078	4.50957	7.44535
SUB162	0.3	13	3	Combine	5.4369	11.8239	9.3839	10.1763	6.1542	5.9806	7.8829	11.0729	4.3433	6.603	3.9798	4.1903	8.1194	5.6902	5.3993	5.3998	5.7972	5	7.31903	5.57163	9.1954
SUB162	0.3	13	3	Alone	5.8392	12.3328	9.1434	9.9115	6.2784	6.082	7.7762	10.8876	4.3584	6.8184	3.5571	3.6643	8.7053	4.2391	4.0341	3.84	4.1365	5	7.33497	4.06242	9.24993
SUB165	0.3	13	3	Combine	7.7222	7.1572	3.3571	7.1481	10.4638	8.101	7.9106	5.1741	4.9028	4.6763	3.0441	2.4601	3.8385	2.8547	3.0129	2.7033	3.3907	5	5.84276	2.9904	6.84147
SUB165	0.3	13	3	Alone	7.3433	6.1457	3.7299	6.9621	9.747	6.8119	6.6636	4.4241	5.0139	4.748	3.0988	2.2352	3.032	1.6254	3.6934	3.2696	4.6588	5	5.38119	3.3118	5.94407
SUB166	0.3	13	3	Combine	3.3459	6.5675	8.6419	3.6011	4.7089	7.7585	3.1104	4.5852	1.3742	1.1805	3.5278	5.4134	8.7046	2.8169	5.2373	4.7788	2.5011	5	4.80922	3.83352	4.21743
SUB166	0.3	13	3	Alone	3.475	6.8409	8.546	3.6146	4.5972	7.8588	3.3835	4.5179	1.4438	1.1572	3.7701	5.6165	9.0244	2.9402	4.2831	4.4931	3.1316	5	4.91122	3.712	4.35312
SUB169	0.3	13	3	Combine	5.8474	6.1011	13.6645	7.71	8.3836	13.1233	6.4725	6.8621	3.9553	12.0967	6.0668	3.5585	10.6263	4.0623	4.1063	4.2742	4.4825	5	8.03601	4.23133	6.43628
SUB169	0.3	13	3	Alone	6.3696	6.0215	12.0382	5.954	8.6093	12.5058	7.7534	6.7863	3.8572	11.7439	5.7342	3.3794	10.1703	2.3579	1.2747	4.3502	4.7444	5	7.76332	3.1818	6.91175
SUB170	0.3	13	3	Combine	6.4528	2.9594	3.0168	3.4719	2.0448	4.6416	5.4583	6.5023	2.2831	2.0742	2.0602	3.678	5.0281	2.8286	6.3972	4.7195	8.208	5	3.82088	5.53833	5.55557
SUB170	0.3	13	3	Alone	6.5334	3.0523	2.9974	3.0942	2.1627	4.3045	4.9647	5.8977	2.5582	2.1614	2.6787	4.4935	4.4058	2.5541	4.9202	3.5038	7.5626	5	3.79265	4.63518	5.21842
SUB174	0.3	13	3	Combine	7.1244	5.5547	6.0386	7.6856	4.865	3.5367	8.1741	7.7031	2.9915	1.5393	4.1874	2.6761	5.7169	3.7732	3.3306	2.6338	3.1948	5	5.21488	3.2331	7.40558
SUB174	0.3	13	3	Alone	6.5882	4.9749	4.8741	6.6898	4.2328	3.0283	7.2895	6.7301	3.1352	1.6787	4.0728	2.9741	5.5652	3.0723	2.2536	1.4311	2.1251	5	4.75644	2.22052	6.60038
SUB177	0.3	13	3	Combine	10.0128	4.4723	6.2962	4.5078	1.0856	4.3434	7.9496	13.3926	5.5526	3.7279	8.0924	8.856	7.8922	3.7272	3.2015	3.3048	3.353	5	6.62934	3.39662	9.52825
SUB177	0.3	13	3	Alone	9.6271	4.4694	5.9294	4.7314	1.5577	4.8793	7.9077	13.3331	5.3804	3.7599	8.2825	9.1564	7.6749	2.2688	3.1255	2.6237	2.1923	5	6.6684	2.55258	9.42968
SUB179	0.3	13	3	Combine	5.9649	9.8638	12.7767	9.7323	4.8323	11.5805	10.2362	11.3468	2.6098	2.2988	7.3546	7.4256	6.9363	6.8008	6.8954	8.5205	7.4004	5	7.91989	7.40428	9.83245
SUB179	0.3	13	3	Alone	4.1822	8.3753	10.1507	8.3252	4.0041	9.2688	8.1501	8.7032	2.8399	2.4663	5.6619	6.2093	8.5215	3.8383	3.53	6.381	8.741	5	6.68142	5.62257	7.71068
SUB187	0.3	13	3	Combine	5.1092	5.3625	11.3906	7.2083	5.3704	13.4648	10.127	4.4569	6.0586	5.9489	8.208	5.7491	3.2713	6.723	8.556	3.9036	13.3932	5	7.05582	8.14395	6.60658
SUB187	0.3	13	3	Alone	4.988	5.2053	11.5985	8.2341	5.7302	13.1444	10.0926	3.1663	6.0062	5.8231	7.4398	5.4756	4.4049	6.9102	6.3315	2.9802	10.3795	5	7.02377	6.65035	6.11852
SUB190	0.3	13	3	Combine	3.3122	5.507	9.7396	10.9918	10.3561	2.818	3.9167	6.1649	5.7232	4.4234	2.7745	4.9268	4.2088	10.942	8.975	4.914	7.316	5	5.75869	8.03675	4.8304
SUB190	0.3	13	3	Alone	4.1804	5.7287	9.6989	9.971	9.0979	3.0857	4.5523	6.9415	5.8946	3.995	2.0149	4.1461	3.3581	6.699	6.2196	3.1943	6.7543	5	5.58962	5.7168	5.48278
SUB192	0.3	13	3	Combine	7.8624	2.8322	19.5062	17.3248	7.943	11.1865	5.1998	6.7824	1.9886	1.8579	11.5442	9.6008	5.0558	4.5138	6.9734	4.4178	7.6616	5	8.36035	5.89165	5.7765
SUB192	0.3	13	3	Alone	5.4827	2.2853	18.09	14.909	7.3333	12.2678	5.8087	6.4846	1.0212	2.3806	13.6021	11.3121	5.909	2.2903	1.5737	1.321	2.1823	5	8.22203	1.84183	5.39243
SUB195	0.3	13	3	Combine	1.9635	7.5464	6.4021	4.1255	7.7504	11.7166	5.9508	10.0643	4.274	7.8238	4.9741	7.1083	8.9474	9.015	9.4198	6.6294	5.4507	5	6.81902	7.62873	6.92335
SUB195	0.3	13	3	Alone	3.4083	6.4449	4.3064	5.0049	2.5871	8.4933	2.7602	8.3948	4.6011	7.3967	3.7313	4.7455	7.2638	2.0833	4.7238	3.9782	1.8018	5	5.31833	3.14677	5.36053
SUB196	0.3	13	3	Combine	5.798	1.3925	5.2998	7.157	8.0638	10.8306	6.6892	5.2441	6.9434	1.9307	9.3832	6.9135	17.305	3.0653	3.1639	2.9738	5.0194	5	7.15006	3.5556	5.17618
SUB196	0.3	13	3	Alone	5.7544	0.91448	5.0822	6.8036	8.3759	10.8595	6.7539	5.3082	7.1919	2.0448	9.6322	6.8753	17.7918	2.7477	3.235	3.2286	5.752	5	7.18371	3.74083	5.13218
SUB200	0.3	13	3	Combine	8.1758	6.1182	5.9743	3.2939	8.0693	5.629	4.8472	4.419	8.0413	6.7272	7.4035	3.8032	3.6874	11.8812	5.3811	10.6332	6.1217	5	5.86072	8.5043	5.47107
SUB200	0.3	13	3	Alone	5.0735	4.9503	5.0939	3.8483	8.7787	7.4852	2.5067	3.8045	6.8397	4.9074	7.5794	4.0114	3.9743	5.7136	4.465	5.5327	5.0338	5	5.29641	5.18628	3.77437
SUB212	0.3	13	3	Combine	9.6479	10.3663	1.7898	5.0998	10.3314	15.0717	8.0786	9.4119	5.0678	5.0608	7.5209	7.9054	5.1807	6.2395	4.3194	6.4355	5.3275	5	7.73331	5.58047	9.16587
SUB212	0.3	13	3	Alone	10.019	10.4851	1.7231	2.8139	6.5372	11.51	9.2359	10.3832	4.4416	3.7105	5.0085	4.9771	4.5592	1.6106	0.87537	1.6313	2.101	5	6.56956	1.55457	9.95705
SUB213	0.3	13	3	Combine	6.552	8.449	5.8975	8.6008	12.7821	10.1573	5.0567	3.3632	7.7436	10.5472	7.4059	5.8955	10.7109	1.665	1.6339	4.8665	6.9815	5	7.93552	3.78672	5.3068
SUB213	0.3	13	3	Alone	6.51	8.2191	5.7909	8.7742	12.6145	9.753	5.4053	3.7085	7.7157	10.579	7.1206	5.6586	10.9977	2.0393	1.4197	4.611	6.8314	5	7.91132	3.72535	5.49278
SUB002	0.3	13	3	Combine	11.038	9.6839	9.6124	11.285	7.6928	6.9188	5.1289	14.2409	3.9791	3.434	3.2718	4.792	7.7705	2.6203	5.3294	4.1582	3.228	10	7.6037	3.83398	9.91025
SUB002	0.3	13	3	Alone	11.8319	10.0176	6.184	10.8509	7.9236	7.2419	4.936	14.8572	3.3319	3.1068	3.4395	5.8513	6.5224	3.7009	4.0823	3.1928	4.1984	10	7.39192	3.7936	10.2393
SUB004	0.3	13	3	Combine	4.5066	9.5218	3.5949	5.5456	3.7884	12.4482	6.9718	3.231	3.6755	5.5264	5.2377	7.3322	11.5481	1.4569	6.8654	4.8729	2.2492	10	6.37909	3.8611	5.739
SUB004	0.3	13	3	Alone	4.2169	9.2244	3.958	5.8674	3.6655	11.9696	7.1888	3.0903	3.6276	5.1123	4.6645	6.4622	11.3936	2.905	5.282	3.1825	3.0704	10	6.18778	3.60997	5.66658
SUB007	0.3	13	3	Combine	3.4011	3.877	5.3399	4.6097	1.4219	6.3231	7.0326	4.1973	4.065	5.6509	1.8455	1.0387	3.2311	3.5418	5.2382	3.3446	3.4899	10	4.0026	3.90362	4.95632
SUB007	0.3	13	3	Alone	3.4224	4.0131	3.9857	3.6519	0.84576	5.595	7.8737	3.6493	3.6504	5.4085	1.3099	0.68506	3.4864	3.932	3.8541	4.2482	3.7284	10	3.65978	3.94067	5.08025
SUB010	0.3	13	3	Combine	1.1686	2.7076	4.4183	3.1476	7.1708	7.0438	7.0893	6.6186	5.2851	4.9864	1.8439	1.4702	4.4135	6.4831	5.8416	5.0712	6.5108	10	4.41259	5.97668	5.21533
SUB010	0.3	13	3	Alone	2.2922	2.837	3.9798	3.5794	6.447	5.6572	6.2358	5.6107	5.5792	5.3568	1.3307	1.5112	4.522	6.7253	6.0386	5.3341	8.1287	10	4.22608	6.55668	4.8037
SUB011	0.3	13	3	Combine	12.838	13.2025	13.047	7.194	10.7515	9.4139	7.411	9.1379	4.4926	4.5653	3.2463	7.7605	8.2073	6.0975	5.1066	6.3771	7.4527	10	8.55906	6.25848	9.85638
SUB011	0.3	13	3	Alone	12.4284	12.4856	11.3318	6.8481	10.9452	10.0351	6.8401	7.8073	4.5088	3.4716	4.2902	9.6198	7.1972	2.9505	2.4214	3.2643	5.5647	10	8.29302	3.55023	9.0348
SUB012	0.3	13	3	Combine	2.2327	3.7004	9.1978	8.355	10.3942	6.0871	4.4154	3.4022	2.6085	2.3563	3.5132	6.9691	8.0612	3.8662	2.8153	2.9505	3.5117	10	5.48408	3.28592	3.59472
SUB012	0.3	13	3	Alone	3.3038	4.0083	5.9484	7.0108	7.7798	5.085	5.3786	2.546	2.4278	3.9411	3.9266	5.7635	7.8688	5.5226	5.0931	4.0149	6.4451	10	4.99912	5.26893	3.86022
SUB016	0.3	13	3	Combine	2.9656	2.0835	2.7778	2.628	11.5041	8.151	6.0258	5.8111	3.9576	2.0504	4.2506	5.2942	12.0656	5.3522	3.56	7.2067	8.2161	10	5.35118	6.08375	4.78715
SUB016	0.3	13	3	Alone	1.9366	1.8037	3.4302	2.7405	11.3184	8.0715	5.4882	4.9965	3.9712	2.6987	4.7888	5.5369	11.5301	4.8369	4.2136	5.9449	11.0081	10	5.25472	6.50088	4.11828
SUB018	0.3	13	3	Combine	2.9188	6.7339	5.3456	3.2005	6.4125	5.3698	4.8949	5.0768	5.9649	1.0151	4.8257	4.087	10.2565	2.8269	5.1282	5.4055	7.7704	10	5.08477	5.28275	4.93268
SUB018	0.3	13	3	Alone	2.9453	6.3789	6.3548	4.0802	6.5033	3.9949	4.6645	5.9615	4.8462	1.3887	4.0772	3.1618	9.3909	2.3425	4.5411	3.7854	9.3785	10	4.90371	5.01187	5.09603
SUB019	0.3	13	3	Combine	3.3665	3.763	9.9158	6.8816	11.4515	10.3057	7.9605	8.2264	4.6169	5.5984	3.6186	6.2348	9.4999	3.6461	6.9771	3.3245	4.1134	10	7.03382	4.51528	6.58388
SUB019	0.3	13	3	Alone	3.9222	4.1567	9.0111	6.748	10.7705	9.4143	6.7513	7.1493	4.9171	6.2868	3.7293	6.8663	8.7854	2.0185	5.0852	2.5908	2.5994	10	6.80833	3.07348	5.98002
SUB023	0.3	13	3	Combine	3.9221	2.9372	2.0287	5.6433	7.8902	3.3213	6.9827	8.8878	6.4422	1.7546	1.5714	1.5521	9.5544	3.1372	3.5717	3.3396	2.34	10	4.80677	3.09713	6.43338
SUB023	0.3	13	3	Alone	4.2171	2.6694	1.5865	4.5536	6.4664	2.2574	5.7629	6.9492	5.9354	1.6748	2.2801	1.541	9.9017	2.1749	3.0837	2.6844	3.1602	10	4.29196	2.7758	5.38512
SUB024	0.3	13	3	Combine	8.4541	14.713	9.5638	6.393	10.9554	6.761	4.3364	4.4574	5.083	8.3837	5.5464	3.5972	4.0177	4.4141	3.0499	3.2409	4.4755	10	7.09708	3.7951	6.79245
SUB024	0.3	13	3	Alone	9.1594	15.1304	10.0776	6.1657	10.4287	6.5392	3.8862	6.2306	5.0856	8.9744	5.7583	3.3006	3.9077	5.0741	1.4771	1.4681	5.123	10	7.28034	3.28557	7.42057
SUB025	0.3	13	3	Combine	9.4261	9.7283	9.7165	4.4674	5.6211	4.1073	7.1071	6.6814	7.1771	6.6783	3.2634	7.771	10.4013	8.6866	1.1464	2.246	8.7487	10	7.08818	5.20693	7.78857
SUB025	0.3	13	3	Alone	7.5972	8.0015	7.6402	4.8699	3.8065	2.7563	5.2616	7.0734	6.9718	6.4653	1.7861	7.0078	8.81	4.3368	2.1428	2.6886	4.5351	10	6.00366	3.42582	6.71145
SUB111	0.3	13	3	Combine	8.8905	10.1249	4.6729	3.9509	10.1841	6.3879	9.4894	3.8034	6.3266	3.9533	4.2008	4.78	8.3319	5.2728	3.8751	2.8767	3.4204	10	6.54589	3.86125	7.60017
SUB111	0.3	13	3	Alone	6.8305	9.5562	5.0381	3.9732	9.1422	4.6475	6.809	2.0254	5.1044	3.6344	4.364	4.0159	7.2486	2.0354	1.9865	2.3566	3.4933	10	5.56842	2.46795	5.67592
SUB113	0.3	13	3	Combine	8.3015	9.648	6.2351	8.0449	3.314	5.0827	3.0739	4.7533	7.4217	5.2465	3.0382	2.8858	7.45	1.8013	2.9621	2.8787	5.1692	10	5.73043	3.20282	5.60065
SUB113	0.3	13	3	Alone	10.404	11.021	6.635	9.0153	3.9561	5.301	3.8392	4.5777	6.6716	4.128	3.3651	3.3065	6.95	1.2455	2.2702	3.3798	6.2587	10	6.09004	3.28855	6.37647
SUB115	0.3	13	3	Combine	6.509	7.8201	5.8359	4.9039	2.8513	2.1042	4.9706	4.2977	6.7381	4.7724	5.0608	3.0207	1.0386	3.2809	6.2737	1.2676	8.0299	10	4.60948	4.71303	5.47762
SUB115	0.3	13	3	Alone	5.7356	7.6582	4.8466	4.866	1.786	2.7511	5.139	4.4138	5.9721	4.6039	4.904	3.0034	0.92519	4.2394	5.7723	1.8129	8.7707	10	4.35422	5.14883	5.41657
SUB116	0.3	13	3	Combine	3.5875	1.7782	9.2697	7.4456	8.4684	7.0955	3.2536	5.629	7.4515	4.7457	9.3129	10.5778	4.2601	4.4781	2.7508	3.4671	5.3051	10	6.37504	4.00028	3.85515
SUB116	0.3	13	3	Alone	2.7212	1.6972	8.5219	6.7731	8.6624	6.7427	2.2062	4.207	6.898	4.121	8.7367	9.984	5.0245	1.8867	1.04	3.0903	3.9918	10	5.86892	2.5022	2.87413
SUB117	0.3	13	3	Combine	3.2071	7.7691	6.0081	5.4209	4.1321	9.1174	6.4106	5.8347	1.9756	5.202	3.9275	5.8096	5.508	4.7644	5.6454	3.1883	5.0861	10	5.40944	4.67105	5.91113
SUB117	0.3	13	3	Alone	2.0292	8.0382	5.7523	5.8533	3.6286	7.6626	5.921	4.6048	1.7481	5.3869	3.2766	5.2091	4.2845	3.6589	3.6957	2.5284	4.0094	10	4.87655	3.4731	5.1865
SUB118	0.3	13	3	Combine	4.3761	1.7713	2.3693	1.7427	4.324	5.1501	2.0127	2.8577	3.0057	2.6738	5.8653	6.0844	5.7771	2.0397	3.4289	2.77	3.337	10	3.69309	2.8939	2.64803
SUB118	0.3	13	3	Alone	3.8004	1.6216	1.6449	2.1777	3.1887	5.2879	1.9796	2.7496	2.3325	2.1766	5.0363	4.5766	5.0717	0.84744	2.8285	2.1817	3.7028	10	3.20339	2.39011	2.48007
SUB119	0.3	13	3	Combine	4.428	4.2818	5.5729	6.8951	10.3106	8.2131	7.2122	3.7166	6.2987	4.7703	8.3189	7.5742	4.4713	1.1534	2.7188	4.2363	5.8997	10	6.31259	3.50205	5.09457
SUB119	0.3	13	3	Alone	5.2218	4.3726	5.6977	6.0939	9.0431	8.4819	6.3521	3.8795	5.7451	5.1015	6.847	5.757	4.2977	1.3846	3.1838	4.3297	7.9111	10	5.91468	4.2023	5.0096
SUB121	0.3	13	3	Combine	5.955	5.355	6.2026	6.2671	13.7272	8.4677	7.0373	3.971	4.777	3.3335	7.7359	9.2901	8.7891	11.29	12.2913	10.7503	17.2644	10	6.99296	12.899	5.55443
SUB121	0.3	13	3	Alone	4.3831	4.597	6.3835	5.8836	12.2235	8.4919	6.6852	4.9525	3.7772	4.1532	7.2359	8.6197	8.3258	7.6974	8.485	8.497	16.2638	10	6.59324	10.2358	5.37592
SUB157	0.3	13	3	Combine	3.4935	3.8875	14.8513	6.695	6.6349	7.9237	5.0267	2.3104	6.0689	8.0715	2.8993	7.8099	7.804	5.1916	7.1172	6.0145	9.7292	10	6.42128	7.01313	3.67587
SUB157	0.3	13	3	Alone	3.4848	3.5434	12.523	5.2932	4.7415	5.5282	4.5941	1.711	7.0062	7.7666	4.1754	9.1138	6.0568	6.1658	5.8512	5.1537	7.8597	10	5.81062	6.2576	3.27307
SUB161	0.3	13	3	Combine	11.6367	9.7882	10.1586	2.4494	11.1317	7.3341	1.9545	9.3801	3.7804	6.21	4.3524	3.0579	11.0931	6.0112	1.7832	7.8114	2.6951	10	7.10208	4.57522	7.34902
SUB161	0.3	13	3	Alone	9.4538	7.0259	10.5413	2.3572	10.4698	8.3733	1.6349	6.9295	2.7654	5.8971	3.006	1.0967	13.2483	3.9222	2.0105	5.4512	5.889	10	6.36917	4.31822	5.60142
SUB162	0.3	13	3	Combine	5.4791	11.6939	9.2256	9.3617	7.0162	5.1051	7.5672	9.6248	4.6792	5.8129	3.967	4.5328	7.271	4.866	5.1301	5.3891	5.1851	10	7.02588	5.14257	8.59283
SUB162	0.3	13	3	Alone	3.9378	9.9117	7.8685	8.0234	5.5047	5.0352	5.093	6.601	4.0298	5.4915	2.993	5.2946	6.5854	4.3414	4.1205	3.7621	4.5935	10	5.87458	4.20437	6.20625
SUB165	0.3	13	3	Combine	7.1086	6.433	3.8565	6.8746	9.652	7.4452	7.2315	5.1845	5.0887	4.378	3.0169	2.8598	3.317	1.5325	2.1403	2.1286	3.5347	10	5.57279	2.33402	6.3956
SUB165	0.3	13	3	Alone	7.5463	6.0635	3.3254	6.2345	8.3686	6.2276	6.2352	4.2388	4.459	3.5649	2.028	1.8568	2.5869	1.4343	4.0008	3.3153	7.2151	10	4.82581	3.99138	5.75963
SUB166	0.3	13	3	Combine	3.2096	6.45	6.6809	3.3602	5.4993	5.3117	3.6425	3.3319	1.7074	1.3267	3.2245	5.5431	7.9144	2.2353	4.9226	4.7684	1.9941	10	4.40017	3.4801	3.93473
SUB166	0.3	13	3	Alone	3.1452	6.1117	5.7448	3.2543	5.4179	5.1468	3.2341	3.3859	1.5543	1.9396	2.8949	5.3787	7.6541	3.1476	4.1126	4.3304	3.4396	10	4.22018	3.75755	3.74948
SUB169	0.3	13	3	Combine	5.9776	5.9001	8.9588	6.8477	5.1368	8.9429	4.9574	3.7894	2.8451	10.7205	6.3309	4.6723	11.0129	3.3251	3.3275	5.8519	5.2992	10	6.62249	4.45092	4.89522
SUB169	0.3	13	3	Alone	4.3649	4.3278	6.7848	6.1472	4.6891	8.2819	4.861	3.2699	2.5456	10.6575	6.6752	4.3673	10.7385	2.5795	0.815	3.9968	5.3113	10	5.97775	3.17565	4.15908
SUB170	0.3	13	3	Combine	5.8895	1.5412	1.5053	2.5245	1.7678	4.1365	5.2618	5.7696	2.1184	1.6646	1.582	2.9149	4.1715	2.555	5.9478	4.3409	8.1003	10	3.14212	5.236	4.91558
SUB170	0.3	13	3	Alone	6.3978	2.2544	1.8624	2.1866	1.8428	3.4615	5.0205	5.2846	2.2665	1.6157	1.4689	3.4343	3.8276	2.9532	5.0785	3.6308	8.2809	10	3.14797	4.98585	4.87707
SUB174	0.3	13	3	Combine	5.8677	4.0187	1.44	5.8281	4.0212	3.6617	6.3346	3.8395	1.847	1.0343	3.1562	1.865	6.2402	3.2247	2.3269	1.5712	1.0395	10	3.78109	2.04058	5.0391
SUB174	0.3	13	3	Alone	5.5558	4.1813	1.9741	5.7559	4.0536	4.163	5.5912	3.2632	1.3658	1.0678	2.4102	0.9363	5.5963	1.762	2.514	0.94915	1.918	10	3.53188	1.78579	4.57432
SUB177	0.3	13	3	Combine	8.3109	4.3894	5.1028	4.937	1.8324	3.4968	7.6095	11.6102	4.8491	3.824	7.8611	8.8509	7.1507	2.279	3.5592	3.1973	2.3977	10	6.14037	2.8583	8.52328
SUB177	0.3	13	3	Alone	8.284	4.3401	4.5927	4.5404	1.3543	2.9765	7.1057	10.2142	5.1185	3.2701	7.1464	7.8709	8.2625	2.2378	2.5254	2.2885	1.9732	10	5.7751	2.25622	7.87732
SUB179	0.3	13	3	Combine	5.8835	8.5325	7.1896	8.659	4.3282	9.1032	6.3736	8.833	2.5612	1.9658	7.1947	7.3082	7.4134	4.2502	6.3257	7.132	8.2635	10	6.56507	6.49285	7.47153
SUB179	0.3	13	3	Alone	5.0077	8.5237	5.1005	6.4913	3.9543	9.009	5.1227	7.4176	1.5547	2.4586	4.9855	5.605	7.9404	4.0722	3.6217	5.8504	9.5927	10	5.62854	5.78425	6.43533
SUB187	0.3	13	3	Combine	5.4185	5.5768	9.6652	8.0432	2.0791	8.9347	8.2981	5.444	5.6791	4.9496	7.7874	4.7745	2.3717	7.4967	8.6206	4.3984	13.3035	10	6.07861	8.4548	6.41325
SUB187	0.3	13	3	Alone	3.4791	2.8832	8.0343	7.8637	3.8266	7.3094	6.8135	4.3103	5.3016	5.1644	5.6329	3.5173	1.9539	6.2812	5.2774	2.8893	8.8628	10	5.08386	5.82768	4.76832
SUB190	0.3	13	3	Combine	2.6323	4.767	8.0126	8.5888	8.3624	1.476	2.7646	4.3565	5.0861	4.3272	1.9909	4.0302	3.4219	10.8389	9.373	4.7802	7.3804	10	4.60127	8.09313	3.60692
SUB190	0.3	13	3	Alone	2.3292	4.1401	7.4386	7.8586	6.8706	3.3793	4.2734	5.9073	5.3489	3.7648	0.9946	2.0799	3.0928	6.3975	7.3098	3.7955	8.8209	10	4.42139	6.58093	4.47178
SUB192	0.3	13	3	Combine	4.413	1.5069	8.3049	11.7256	8.3715	9.0388	2.9425	6.8244	2.4194	1.839	9.2024	6.153	4.362	6.639	7.3389	5.7833	8.3144	10	5.93103	7.0189	4.24228
SUB192	0.3	13	3	Alone	3.4036	1.0536	6.8886	9.5232	7.3095	8.4613	3.0467	6.3843	2.3761	1.8042	9.1326	5.6765	4.7033	2.2263	1.4428	1.4497	2.0193	10	5.36642	1.78452	3.88653
SUB195	0.3	13	3	Combine	3.0392	6.6728	4.5112	3.704	6.6619	9.416	5.0021	9.8647	4.9565	7.4232	4.5882	6.8213	7.8704	8.2186	7.5447	5.1383	3.3649	10	6.19473	6.06663	6.57427
SUB195	0.3	13	3	Alone	3.0213	6.7615	4.8693	5.6107	3.6304	7.6695	2.6402	8.1178	4.2575	6.8875	3.8882	4.1726	6.8455	1.2921	4.7034	3.8446	2.7042	10	5.25938	3.13607	5.21647
SUB196	0.3	13	3	Combine	6.1725	1.8613	4.5524	7.7237	6.2339	9.3977	6.2337	5.9525	6.6192	1.8266	8.7938	6.7356	17.0926	2.5959	2.8157	2.8359	4.5194	10	6.86119	3.19172	5.40103
SUB196	0.3	13	3	Alone	5.898	1.636	3.8466	7.5803	5.1191	8.8323	5.5799	6.7626	7.1927	2.2837	9.4049	7.8086	15.5321	2.9069	3.2809	3.2458	6.5828	10	6.72898	4.0041	5.36983
SUB200	0.3	13	3	Combine	7.3257	5.6705	4.7211	3.0284	7.6804	5.3183	5.516	6.1887	7.6312	6.7731	7.077	4.2165	3.7594	10.9001	4.6022	10.1051	5.2685	10	5.76202	7.71897	6.0676
SUB200	0.3	13	3	Alone	3.9189	3.9983	3.8842	3.5503	8.498	7.5646	2.7086	4.3507	6.4349	4.9331	6.7045	4.1947	3.9469	5.8294	4.6729	5.8685	5.9131	10	4.97598	5.57097	3.67263
SUB212	0.3	13	3	Combine	9.7276	10.606	2.0717	4.8719	6.7757	10.7686	6.9031	7.1461	4.7197	5.2312	6.8147	6.4654	4.4522	5.2099	3.8715	5.1328	5.6086	10	6.65799	4.9557	8.072
SUB212	0.3	13	3	Alone	7.3515	7.706	3.4356	2.4453	6.0802	6.817	7.8822	7.304	4.3054	3.5209	4.5174	3.8205	5.1487	1.5054	0.72755	1.2979	1.8301	10	5.41036	1.34024	7.57165
SUB213	0.3	13	3	Combine	4.8896	8.2416	3.497	5.8127	8.1571	5.4391	2.6521	3.2199	7.2282	10.2408	7.0634	5.6437	10.3156	3.5036	2.5291	4.8507	8.3396	10	6.33852	4.80575	4.14587
SUB213	0.3	13	3	Alone	4.7784	7.8768	2.3751	5.6465	7.5111	4.3585	1.8114	3.6373	7.27	9.7622	6.3653	5.4325	10.0992	2.3973	1.7634	4.4072	7.8549	10	5.91725	4.1057	3.92543
SUB002	0.3	13	3	Combine	9.5763	7.8981	7.4792	10.5873	6.2039	5.922	3.996	13.2487	3.0217	2.6076	3.1873	4.7537	6.4978	2.7277	5.4186	4.7228	3.0432	15	6.53689	3.97808	8.66063
SUB002	0.3	13	3	Alone	9.2757	8.1721	6.3197	10.5229	7.1492	6.6396	3.3974	13.253	3.6981	2.7144	3.2107	4.8833	6.8495	3.6714	4.0059	3.1529	4.1151	15	6.62197	3.73632	8.4581
SUB004	0.3	13	3	Combine	4.3527	9.4929	3.6599	4.8728	3.2578	11.3391	6.9177	3.9582	2.8433	5.0615	4.8846	6.6992	10.6944	1.1181	7.7592	5.1624	2.4283	15	6.00262	4.117	5.9329
SUB004	0.3	13	3	Alone	3.8862	6.8119	2.5668	5.2228	3.1721	11.5971	6.3249	2.8092	2.8355	5.1323	4.6028	5.5275	8.8961	3.0093	5.1184	2.9875	3.1693	15	5.33732	3.57113	4.82772
SUB007	0.3	13	3	Combine	3.2663	3.4099	5.1793	4.501	1.1413	6.0398	6.8604	3.7311	3.6498	5.4638	1.3955	0.76132	3.5227	3.0423	5.3454	3.4321	3.1324	15	3.76325	3.73805	4.6432
SUB007	0.3	13	3	Alone	3.1111	3.6663	3.8495	3.5388	0.88805	5.0153	7.4265	3.4235	3.3242	5.1398	1.341	0.38209	3.4659	4.0894	3.7235	4.1558	3.9282	15	3.42862	3.97423	4.74623
SUB010	0.3	13	3	Combine	1.8508	2.3756	3.4684	2.637	6.7821	6.0886	6.2564	5.619	5.5086	5.2608	1.5402	1.0647	4.0483	6.7633	6.3302	5.3205	7.2416	15	4.0385	6.4139	4.66287
SUB010	0.3	13	3	Alone	1.524	2.0565	3.3933	2.3699	5.8732	5.0122	5.1254	5.5968	4.6349	4.49	1.406	1.2127	3.1216	6.721	6.0069	5.3311	8.1245	15	3.52435	6.54588	4.17082
SUB011	0.3	13	3	Combine	11.5509	10.8028	10.1708	6.3252	9.035	8.4553	6.8027	8.227	4.2631	4.7123	3.4537	8.2631	7.8365	4.9632	5.1784	5.1109	8.0845	15	7.68449	5.83425	8.73552
SUB011	0.3	13	3	Alone	9.7575	9.3307	8.265	4.5606	8.1806	6.7914	6.561	6.787	3.4463	4.661	3.6797	8.1503	6.5929	2.9294	2.4801	3.2339	5.6427	15	6.67415	3.57152	7.6307
SUB012	0.3	13	3	Combine	2.7546	5.2126	5.5597	7.3146	7.8299	4.0967	5.3613	3.6538	2.3941	3.5109	3.5007	6.4571	7.2832	4.4358	4.6679	3.8783	4.5467	15	4.99455	4.38218	4.3329
SUB012	0.3	13	3	Alone	3.2672	4.037	5.2622	6.0284	7.0464	4.2481	5.8228	2.6745	2.4225	3.4995	3.7552	6.0893	7.2174	5.5373	5.0406	4.0092	6.4322	15	4.72081	5.25483	4.0498
SUB016	0.3	13	3	Combine	2.4873	1.8318	2.4703	2.4559	11.3035	7.9121	5.5513	5.3355	3.7526	2.1187	4.1697	5.2686	12.2042	5.5675	3.5136	7.4652	7.9567	15	5.14319	6.12575	4.34878
SUB016	0.3	13	3	Alone	1.6385	1.5041	2.6085	2.3644	11.0649	8.1813	5.1044	4.8911	4.1514	2.5807	4.6058	5.5895	10.8799	4.7604	4.3242	5.8723	11.1246	15	5.01265	6.52037	3.8556
SUB018	0.3	13	3	Combine	2.6656	6.3355	4.782	2.8571	6.6674	4.9138	4.2786	5.4372	5.4404	1.451	4.3765	3.0453	9.2957	2.2387	4.9901	5.4424	8.3342	15	4.73432	5.25135	4.73878
SUB018	0.3	13	3	Alone	2.9683	4.836	5.8015	4.1592	6.2773	4.3788	4.4957	5.1899	4.5772	1.2954	4.1851	2.4812	9.0253	2.4309	4.6432	3.6164	9.5381	15	4.59007	5.05715	4.52925
SUB019	0.3	13	3	Combine	3.3105	3.6537	8.6385	7.1708	10.655	8.834	7.4023	8.171	5.0308	6.2714	4.0438	6.4105	9.3771	2.8103	7.9071	3.1237	4.1334	15	6.8438	4.49362	6.3518
SUB019	0.3	13	3	Alone	3.7608	3.7272	7.9919	6.8105	10.9686	8.2306	6.2439	6.561	5.0038	6.6625	3.6959	6.8493	9.6733	2.1608	4.9181	2.4676	2.6126	15	6.62918	3.03978	5.5163
SUB023	0.3	13	3	Combine	3.815	2.1142	1.8233	5.0313	7.6024	2.4558	6.3021	7.5864	5.84	1.951	2.0976	1.1208	8.788	2.7127	3.3679	3.5055	3.1061	15	4.3483	3.17305	5.6177
SUB023	0.3	13	3	Alone	4.1636	3.0831	1.041	4.1468	6.5763	2.4477	5.8856	6.69	5.7943	1.2464	2.5154	1.7094	9.0787	2.0215	2.8158	2.3635	3.0121	15	4.18295	2.55323	5.39965
SUB024	0.3	13	3	Combine	8.3259	13.3186	8.5324	6.3793	9.8947	6.3666	4.5751	4.111	4.1983	8.0906	4.9078	3.4032	4.2349	4.3643	3.4854	4.1218	5.1552	15	6.64142	4.28167	6.50278
SUB024	0.3	13	3	Alone	6.7012	12.266	9.1379	5.8373	8.7951	6.1972	4.1509	4.9487	4.1327	7.6954	4.8393	3.2387	4.4413	5.217	1.3328	1.2534	5.2921	15	6.33705	3.27382	6.1944
SUB025	0.3	13	3	Combine	7.2422	7.1511	7.9873	4.0317	4.2675	3.4037	5.5058	6.2897	6.9437	6.6243	2.3253	7.3582	9.1925	8.0332	1.2958	2.473	7.8772	15	6.02485	4.9198	6.33072
SUB025	0.3	13	3	Alone	7.2264	7.2921	7.6005	4.2914	3.0648	2.6912	5.1852	6.6346	6.6272	6.071	2.0549	6.7248	7.6874	4.3223	2.2172	2.6675	4.3968	15	5.62704	3.40095	6.35968
SUB111	0.3	13	3	Combine	7.8852	10.2534	4.9554	3.7496	9.3303	5.9026	8.0864	3.6767	5.2323	3.2139	3.6387	3.8057	7.6246	4.7866	4.2711	2.3237	3.5768	15	5.95037	3.73955	6.94413
SUB111	0.3	13	3	Alone	6.2378	8.1228	3.6912	3.1063	7.881	4.7372	6.0729	2.0926	5.2463	3.375	3.7137	2.7809	6.6545	2.0958	2.0613	2.3295	3.6892	15	4.90094	2.54395	5.11527
SUB113	0.3	13	3	Combine	8.0784	8.5745	4.8205	8.5247	2.9733	5.1098	3.1784	4.3681	6.8782	4.7092	2.862	2.5456	6.3704	1.2007	1.8688	3.362	4.4349	15	5.30716	2.7166	5.29098
SUB113	0.3	13	3	Alone	9.6679	9.6453	5.0467	8.9116	3.5068	5.2733	3.2941	4.4039	6.5732	4.6456	2.835	3.0077	6.9411	1.5448	2.4191	3.2751	6.6128	15	5.67325	3.46295	5.78487
SUB115	0.3	13	3	Combine	5.7037	7.5568	5.1342	5.241	2.5351	2.2835	4.4901	4.4319	6.1677	4.5809	4.7513	2.987	0.45025	3.7079	6.4108	1.3744	8.8267	15	4.3318	5.07995	5.18408
SUB115	0.3	13	3	Alone	5.5933	7.0784	5.0746	4.586	1.5631	2.566	4.9231	4.0735	5.8179	4.3386	4.9415	2.8768	1.3087	4.2361	5.3492	1.8676	8.5409	15	4.21088	4.99845	5.11082
SUB116	0.3	13	3	Combine	3.4467	1.8871	9.1836	7.5586	8.0169	6.525	2.621	5.1594	7.3049	4.7627	8.6582	9.7922	4.3255	4.6045	2.6709	3.3616	5.4426	15	6.09552	4.0199	3.48243
SUB116	0.3	13	3	Alone	2.1738	1.1246	8.1915	6.3742	8.4678	6.0552	2.5927	4.1386	5.8058	3.2794	7.9588	9.4563	4.3404	1.888	0.89124	2.9569	4.0101	15	5.38147	2.43656	2.7935
SUB117	0.3	13	3	Combine	2.7147	7.635	4.8485	5.479	4.3089	8.1824	5.733	4.9727	1.9734	5.6881	3.934	5.5428	4.6453	4.5115	5.0343	3.0863	4.4408	15	5.0506	4.26823	5.29352
SUB117	0.3	13	3	Alone	2.9891	6.1468	5.0332	5.0944	3.5778	6.7479	5.6109	4.2711	1.2211	5.2531	3.3998	5.5035	5.0067	3.6141	3.6533	2.4536	4.0691	15	4.60426	3.44752	4.81665
SUB118	0.3	13	3	Combine	3.6668	1.7392	1.8034	2.0491	3.296	4.7829	1.7472	2.8774	2.1135	2.3378	5.3061	4.8001	5.0249	1.9028	3.343	2.7635	3.3231	15	3.19572	2.8331	2.44253
SUB118	0.3	13	3	Alone	3.3502	1.9317	1.3035	2.0339	3.2223	5.0193	1.5971	3.0467	2.2487	2.272	5.0322	4.504	4.606	0.81021	2.7766	1.9771	3.7182	15	3.08982	2.32053	2.42825
SUB119	0.3	13	3	Combine	4.7245	4.9013	6.0698	6.5158	8.9067	8.729	6.1834	4.1258	5.7398	4.9897	6.9368	5.9406	4.4655	1.3623	3.1927	4.3828	6.6161	15	6.01759	3.88847	5.0407
SUB119	0.3	13	3	Alone	5.1916	3.8978	5.198	5.8703	8.8017	8.4664	6.4822	3.8716	5.5149	5.094	7.0438	5.5315	3.9119	1.5709	3.4371	4.177	8.1907	15	5.75967	4.34392	4.96617
SUB121	0.3	13	3	Combine	5.1915	5.885	6.1764	6.0811	13.0955	7.8678	6.5994	3.92	4.1522	3.5428	7.4343	9.1136	7.9846	11.1962	11.5772	10.8876	16.8257	15	6.69571	12.6217	5.35255
SUB121	0.3	13	3	Alone	4.0008	3.9944	6.3716	6.5498	11.8362	7.9645	5.9583	4.6964	4.3471	3.5989	6.6981	7.8673	7.7833	7.6366	8.6202	8.4148	16.5541	15	6.28205	10.3064	4.8841
SUB157	0.3	13	3	Combine	3.5739	4.6049	11.7013	4.8393	5.4922	6.4707	4.2422	2.2504	6.2672	7.9875	3.6187	7.9133	6.6368	5.7266	6.5598	5.8963	8.9538	15	5.81526	6.78412	3.52733
SUB157	0.3	13	3	Alone	3.6244	4.7913	10.9711	4.6772	4.2783	4.2499	3.7926	1.1868	6.8223	7.6402	3.9914	8.4881	4.3813	6.2182	5.7936	5.1523	7.9019	15	5.29961	6.2665	3.06242
SUB161	0.3	13	3	Combine	9.4271	7.5761	9.5302	2.0638	11.1949	7.5673	1.5143	8.5624	2.848	6.0915	3.7861	1.7262	12.239	4.7688	2.6977	8.2747	3.7489	15	6.4713	4.87252	6.19277
SUB161	0.3	13	3	Alone	9.3565	7.0618	10.3713	1.9778	10.0603	8.1531	1.1671	7.4879	3.1076	5.9416	3.2002	0.73124	12.6446	3.6299	1.9973	5.2129	5.9318	15	6.25085	4.19297	5.62138
SUB162	0.3	13	3	Combine	3.9326	9.5838	7.3594	7.0353	5.2126	5.6473	4.7696	6.8723	3.2596	4.2081	2.0606	3.9252	6.1758	5.5723	4.8486	4.7954	5.5942	15	5.38786	5.20263	6.13337
SUB162	0.3	13	3	Alone	3.9876	8.2499	6.3466	6.38	4.2867	5.8292	4.4415	5.7757	2.7445	4.2479	2.5464	4.38	5.4089	4.3307	4.0232	3.6116	4.611	15	4.97115	4.14412	5.44532
SUB165	0.3	13	3	Combine	7.4615	5.5294	3.7461	6.2973	8.1133	6.5962	6.4703	4.7147	4.2187	3.7644	1.3933	2.271	2.2977	1.6378	2.4908	2.8058	4.5387	15	4.83645	2.86828	5.89348
SUB165	0.3	13	3	Alone	7.4335	5.4565	3.1585	6.2888	7.8334	6.0038	6.3467	4.198	3.9982	3.2081	2.2022	1.9685	2.3643	1.5404	4.1374	3.1983	7.4077	15	4.65081	4.07095	5.66323
SUB166	0.3	13	3	Combine	2.8052	5.5502	5.0776	3.0086	5.6415	4.9923	4.0408	3.0869	1.664	1.3868	2.838	4.9852	7.6392	3.1823	4.9582	4.7691	2.8477	15	4.0551	3.93932	3.76847
SUB166	0.3	13	3	Alone	2.3244	5.5866	4.485	3.7659	4.751	4.0878	3.9006	3.1433	1.2443	1.791	2.985	4.9559	6.4387	3.2337	3.6657	3.8391	3.4608	15	3.80458	3.54983	3.66647
SUB169	0.3	13	3	Combine	4.791	5.4935	6.6902	6.6315	4.8651	7.7682	3.9428	4.3543	2.6418	10.0773	6.4606	4.618	10.2756	3.2235	1.8119	5.5337	6.5588	15	6.04692	4.28197	4.47978
SUB169	0.3	13	3	Alone	3.8938	4.0885	6.0465	5.6711	4.5495	7.8212	4.5133	3.6847	1.7776	9.8641	6.1538	4.3347	10.1534	2.4089	0.60247	3.826	5.275	15	5.58094	3.02809	4.06305
SUB170	0.3	13	3	Combine	5.911	1.6748	1.505	2.49	1.6192	4.1429	5.1371	5.8746	2.0231	1.4815	1.6092	2.9975	3.9422	2.5137	5.9077	4.2688	8.0475	15	3.10832	5.18443	4.93487
SUB170	0.3	13	3	Alone	5.7649	1.6713	1.4934	1.9956	1.6793	3.3559	4.5468	5.2244	2.5657	1.733	1.5628	3.1362	4.1552	3.0571	4.7776	3.4272	8.3992	15	2.99112	4.91528	4.49643
SUB174	0.3	13	3	Combine	5.8021	4.3737	1.8981	5.855	3.9875	3.8204	5.5192	3.3238	1.2784	0.71696	2.3265	1.086	5.5718	3.3043	2.4686	1.4618	1.3395	15	3.50457	2.14355	4.64363
SUB174	0.3	13	3	Alone	5.1114	3.9759	2.0166	5.7822	4.3811	3.9089	5.472	3.4079	1.1863	0.6658	2.279	0.80999	5.5145	1.6584	2.5639	0.9097	2.1239	15	3.42397	1.81397	4.47452
SUB177	0.3	13	3	Combine	8.3361	3.4913	5.3005	5.223	1.3085	2.7265	6.7472	10.2972	4.9371	3.477	6.9927	7.8197	8.1524	2.0597	2.6351	3.375	1.1952	15	5.75455	2.31625	7.6527
SUB177	0.3	13	3	Alone	7.4449	2.5864	5.1667	4.8647	1.256	3.3668	6.4256	9.6735	4.6431	3.3285	6.5915	7.8395	7.4234	2.4022	2.1357	1.9547	2.1138	15	5.43158	2.1516	7.03825
SUB179	0.3	13	3	Combine	5.0935	8.565	5.1617	6.7848	4.2929	7.1762	4.8161	6.9163	1.9479	2.6456	5.6092	6.0126	5.8306	3.6317	4.7047	7.1323	7.2007	15	5.45018	5.66735	6.18722
SUB179	0.3	13	3	Alone	5.1632	7.596	3.9281	5.3797	4.37	8.0975	4.9174	6.2104	1.0641	2.8582	4.4222	4.746	7.8012	3.9583	3.246	5.6524	9.7644	15	5.11954	5.65527	5.8358
SUB187	0.3	13	3	Combine	3.6638	2.9097	7.9927	7.4702	2.8365	7.6296	6.5082	4.287	5.3601	5.1026	6.1756	3.8958	1.9903	7.676	7.5146	4.2618	12.3984	15	5.06324	7.9627	4.69398
SUB187	0.3	13	3	Alone	3.5178	2.651	7.642	7.6611	4.0388	7.0407	6.4604	3.8071	4.7372	4.9063	5.9362	3.3207	1.6778	5.7819	4.5815	2.5563	8.0949	15	4.8767	5.25365	4.45063
SUB190	0.3	13	3	Combine	2.3777	4.5226	7.2832	8.554	7.878	1.4464	3.2919	4.9445	5.3532	3.592	1.5832	3.3273	3.7071	10.0967	9.2469	4.3763	7.3369	15	4.45085	7.7642	3.89552
SUB190	0.3	13	3	Alone	2.2528	2.6181	6.837	7.2595	6.629	2.6327	3.9604	5.5114	4.4055	3.1065	1.1175	1.4054	2.9191	6.5046	7.2121	3.8065	9.2317	15	3.89653	6.68872	3.96908
SUB192	0.3	13	3	Combine	3.8553	2.3491	6.6778	11.4029	8.8183	8.6576	3.1932	6.0774	2.4531	1.42	9.3064	6.2757	3.6088	5.2735	5.7602	4.854	6.4679	15	5.69966	5.5889	4.12427
SUB192	0.3	13	3	Alone	3.9118	1.2177	6.8168	9.4568	7.6035	8.2622	2.5806	5.8288	2.4853	1.9231	9.112	5.8985	4.5855	2.2901	1.3937	1.4095	2.0917	15	5.3602	1.79625	3.65805
SUB195	0.3	13	3	Combine	2.8381	6.9807	5.0968	4.1064	6.4526	9.0715	4.8271	9.3671	4.5461	7.3023	3.9756	5.5154	7.386	7.3361	7.1764	5.1213	4.047	15	5.9589	5.9202	6.36787
SUB195	0.3	13	3	Alone	2.6789	6.0668	4.2512	5.1838	3.6072	7.2284	2.4986	7.6466	4.3454	6.8243	3.7963	4.234	7.5913	0.96079	4.1155	3.1712	2.9704	15	5.07329	2.80447	4.83935
SUB196	0.3	13	3	Combine	5.7893	1.9605	3.2781	7.4162	5.0592	8.4564	5.6808	6.3758	6.8166	1.9562	9.2161	7.3758	16.2632	3.1559	3.782	3.0624	5.8428	15	6.58802	3.96077	5.3105
SUB196	0.3	13	3	Alone	5.5614	1.5263	3.7901	7.5624	4.8107	8.4045	5.1965	6.974	6.0193	2.0769	8.7897	6.9816	15.6809	2.9645	3.3297	3.1492	6.6397	15	6.41341	4.02078	5.23812
SUB200	0.3	13	3	Combine	6.6659	4.4264	5.1143	2.6878	7.8673	6.1167	4.4552	5.0103	7.3043	6.5955	6.6368	4.5783	3.0794	9.5728	4.2587	9.7959	5.0769	15	5.42602	7.17608	5.00388
SUB200	0.3	13	3	Alone	4.2207	3.6295	3.9632	3.6682	8.068	7.5396	2.4331	4.2338	6.1902	4.5851	6.7011	3.999	3.6819	5.6258	4.5882	5.6384	5.8877	15	4.83949	5.43502	3.53067
SUB212	0.3	13	3	Combine	7.5512	8.0899	2.467	3.517	6.7266	7.9524	5.9631	6.0342	5.2212	4.7388	5.8554	5.1227	3.721	5.0787	2.4181	4.078	4.2521	15	5.61235	3.95673	6.60595
SUB212	0.3	13	3	Alone	6.6943	6.9752	3.6741	2.386	5.5437	6.8244	6.8335	6.5106	5.0994	3.6163	4.0565	2.8982	4.1787	1.4745	0.69709	1.2701	1.8045	15	5.02238	1.31155	6.72628
SUB213	0.3	13	3	Combine	4.89	7.4326	2.2358	5.7619	7.5568	4.2253	2.3261	3.1597	7.1255	9.5051	6.9475	5.3873	9.6055	3.1935	1.6986	5.2631	7.7233	15	5.85839	4.46963	3.88237
SUB213	0.3	13	3	Alone	4.7714	6.5003	1.9533	6.1562	7.2562	3.4199	1.6737	3.286	7.228	9.2494	6.6084	5.1178	8.8822	2.3997	1.9108	4.2192	7.9282	15	5.54637	4.11448	3.53185
SUB002	0.3	13	3	Combine	9.0695	7.5523	6.9628	10.404	6.5295	5.7433	3.8389	12.6674	3.2372	2.2617	2.6652	4.0807	6.7289	3.1777	5.9568	5.1373	3.5817	20	6.2878	4.46338	8.2724
SUB002	0.3	13	3	Alone	8.2697	6.6637	5.8052	9.3722	7.435	6.8597	4.1451	11.8093	4.2834	1.697	2.7667	4.1291	6.2533	3.7113	3.9398	3.0928	4.1788	20	6.11457	3.73067	7.80703
SUB004	0.3	13	3	Combine	3.5628	8.007	2.9904	4.6801	3.4385	11.5573	7.2006	3.742	3.4389	5.0293	3.9429	5.1219	8.8871	1.667	7.0163	4.8051	1.9365	20	5.5076	3.85623	5.57583
SUB004	0.3	13	3	Alone	3.739	6.4064	2.7173	5.2072	3.5199	11.34	5.9919	2.4784	2.7024	4.6837	4.5992	5.8861	7.674	3.0408	4.8866	2.7967	3.1547	20	5.14965	3.4697	4.51433
SUB007	0.3	13	3	Combine	3.1094	3.2934	4.861	4.4663	0.95938	5.7018	6.9122	3.5729	3.619	5.2983	1.3772	0.88248	3.5925	3.0822	5.2006	3.5032	3.1213	20	3.66507	3.72682	4.56217
SUB007	0.3	13	3	Alone	2.9122	3.627	3.9948	3.3959	1.1144	4.7417	7.1021	3.2159	3.2124	5.1225	1.162	0.43143	3.5743	4.0268	3.612	4.0321	3.8867	20	3.35436	3.8894	4.5292
SUB010	0.3	13	3	Combine	1.8116	2.4317	3.3146	2.1874	6.4016	6.1678	5.9644	5.7194	4.8732	5.108	1.7833	1.012	3.3869	6.4815	6.0947	5.0896	6.9882	20	3.85861	6.1635	4.60182
SUB010	0.3	13	3	Alone	1.4933	2.1028	3.4177	2.3105	5.6041	4.8981	4.9393	5.7814	4.5024	4.3089	1.33	1.3089	3.1111	6.71	5.9843	5.3578	8.1549	20	3.46988	6.55175	4.17292
SUB011	0.3	13	3	Combine	10.3339	9.3422	7.2711	5.7126	9.5095	5.7242	5.9737	7.8678	3.5106	4.5017	2.6569	6.8415	7.2796	3.2542	3.5998	4.6832	7.3325	20	6.65579	4.71743	7.89318
SUB011	0.3	13	3	Alone	9.8994	8.8289	7.6203	4.2557	8.0574	6.3239	6.7191	6.2702	3.6389	4.615	3.6264	7.8402	6.1264	2.9281	2.5034	3.2276	5.675	20	6.44783	3.58352	7.45115
SUB012	0.3	13	3	Combine	2.8473	3.9397	5.1556	6.8523	5.8615	3.6514	5.5782	3.5064	1.7689	3.1757	3.0299	6.4726	5.8048	5.7957	5.1159	4.6372	5.6548	20	4.43418	5.3009	4.15937
SUB012	0.3	13	3	Alone	2.5517	3.9569	4.329	5.0506	5.0397	4.1854	4.9762	2.1547	2.4688	3.4565	3.2719	6.3434	4.5784	5.5143	4.9837	4.0254	6.4522	20	4.02794	5.2439	3.46173
SUB016	0.3	13	3	Combine	2.297	2.0004	2.189	2.3559	11.0983	7.8914	5.6023	5.3763	4.0301	2.4157	4.1937	5.2797	11.6741	5.5068	3.4785	7.4219	7.9171	20	5.10799	6.08108	4.37577
SUB016	0.3	13	3	Alone	1.152	1.6819	3.022	2.2893	10.7115	7.7257	4.7476	3.6151	4.2784	2.1275	4.429	5.5653	8.6958	4.6632	4.3934	5.8695	11.2263	20	4.61855	6.5381	3.25988
SUB018	0.3	13	3	Combine	3.2937	5.7487	4.0505	2.7937	5.8748	4.3316	4.1242	4.7574	5.2441	1.3477	3.7169	2.1278	8.8575	2.668	5.3239	5.178	8.8104	20	4.32835	5.49507	4.4676
SUB018	0.3	13	3	Alone	2.7011	4.9108	5.674	4.026	5.7557	4.0562	4.7061	5.1629	4.4607	1.2526	4.3193	2.5296	8.4193	2.5338	4.5975	3.6864	9.6824	20	4.45956	5.12502	4.55832
SUB019	0.3	13	3	Combine	2.9584	3.2729	6.7605	5.9595	9.0396	6.4575	6.0253	7.4484	4.5157	6.2494	4.4996	6.1969	9.7668	2.1097	7.7943	2.508	4.0475	20	6.0885	4.11487	5.52978
SUB019	0.3	13	3	Alone	2.7253	3.4683	8.5065	5.8572	9.1498	6.9782	5.6537	6.4184	5.1687	6.6836	3.1806	6.564	9.1817	1.9224	4.6771	2.2086	2.6553	20	6.11815	2.86585	5.0563
SUB023	0.3	13	3	Combine	3.5757	1.9447	2.0625	4.8488	6.8988	2.1476	6.4937	7.3935	5.5752	1.8858	2.3372	1.3233	8.8029	2.2678	3.1198	3.2524	2.6785	20	4.25305	2.82963	5.54913
SUB023	0.3	13	3	Alone	2.2987	2.0956	1.0776	3.1641	4.9255	1.5037	4.4643	5.292	5.3793	1.1383	1.7013	0.7154	6.2511	1.9881	2.7647	2.3069	3.0144	20	3.07745	2.51852	3.98448
SUB024	0.3	13	3	Combine	6.9065	11.0069	7.4818	3.7658	8.1239	5.2481	3.8088	3.2172	4.0472	7.0115	4.2568	3.2529	3.9598	5.2477	4.0716	4.6871	5.5782	20	5.54517	4.89615	5.32757
SUB024	0.3	13	3	Alone	4.8832	9.9785	7.4544	2.5279	6.8162	5.5845	3.4459	4.0659	4.4723	7.1191	3.7788	2.7449	4.6838	5.259	1.3199	1.2284	5.3432	20	5.19657	3.28763	4.98088
SUB025	0.3	13	3	Combine	7.1683	6.9177	7.7144	4.3271	4.081	3.5746	5.0213	6.2384	7.0237	6.2092	1.894	6.6683	8.7088	8.1737	1.0899	2.3649	8.1953	20	5.81129	4.95595	6.1009
SUB025	0.3	13	3	Alone	7.2881	6.8514	7.7695	4.6368	3.6677	3.0878	5.0796	6.5502	6.6339	5.9342	2.2218	6.7517	6.7948	4.2834	2.1897	2.5878	4.2664	20	5.63596	3.33183	6.23318
SUB111	0.3	13	3	Combine	7.2616	9.0843	4.5244	3.0729	7.6407	5.5587	7.3939	2.9535	5.5683	3.4988	2.7943	2.1945	6.7955	4.4868	3.6454	2.2911	2.9459	20	5.25703	3.3423	6.17345
SUB111	0.3	13	3	Alone	6.0866	7.9864	3.5928	3.0532	7.3069	4.7709	6.0882	1.7218	5.2591	3.0727	3.783	3.0163	6.6584	2.1131	2.0808	2.3302	3.7333	20	4.79972	2.56435	4.94883
SUB113	0.3	13	3	Combine	7.8694	7.5099	3.4391	6.9846	1.6011	5.1487	3.277	4.5795	6.196	4.2346	2.8504	2.6222	6.0729	1.4922	2.2047	2.8755	4.3915	20	4.79888	2.74097	5.18205
SUB113	0.3	13	3	Alone	8.1684	7.8227	3.9839	7.3545	1.2022	4.1602	3.1083	4.1019	6.6439	4.1156	3.3147	1.9584	5.6812	1.617	2.5141	3.2189	6.7262	20	4.73968	3.51905	5.06858
SUB115	0.3	13	3	Combine	5.4966	6.6918	5.286	5.0779	1.7921	2.4243	4.3578	4.0167	5.9114	3.8264	4.0221	2.4525	1.1478	3.6403	5.9786	1.6239	8.3707	20	4.03872	4.90337	4.8229
SUB115	0.3	13	3	Alone	5.1294	6.4425	4.7717	5.0198	1.3328	2.1466	4.6387	4.0068	5.4583	3.9759	4.1618	2.5078	0.88711	4.2559	5.3256	1.8611	8.5561	20	3.88302	4.99967	4.81048
SUB116	0.3	13	3	Combine	2.9016	1.823	8.5164	7.0398	8.0969	6.013	2.8252	4.7262	6.5934	4.2426	7.8911	9.2399	4.0793	4.4224	2.5762	3.2942	5.2385	20	5.69142	3.88282	3.30457
SUB116	0.3	13	3	Alone	2.0797	1.1693	7.9663	6.3603	8.1194	5.959	2.6537	3.8585	5.9861	3.1666	7.8199	9.2632	3.2961	1.8271	0.81349	2.8299	3.9306	20	5.20755	2.35027	2.71223
SUB117	0.3	13	3	Combine	2.9806	6.7685	4.1898	4.4076	3.8193	7.3478	5.5247	4.7231	0.75662	5.6519	4.0664	5.707	5.129	4.2383	4.9003	2.8325	4.2145	20	4.69787	4.0464	5.04078
SUB117	0.3	13	3	Alone	2.9326	5.6034	4.4722	4.7676	2.768	6.3076	5.406	3.6496	0.98347	4.6681	3.3424	5.3953	4.2828	3.6552	3.5847	2.4274	4.1276	20	4.19839	3.44873	4.4412
SUB118	0.3	13	3	Combine	3.445	1.9926	1.4913	1.91	3.3981	4.7683	1.7887	2.9671	2.2582	2.1026	5.1924	4.3611	4.5681	1.8534	3.2245	2.7599	3.1092	20	3.09565	2.73675	2.49153
SUB118	0.3	13	3	Alone	3.0017	1.9282	1.3824	1.8177	3.0921	4.4976	1.2577	2.661	2.1998	2.0739	5.0209	4.4348	3.9507	0.81118	2.7243	1.9783	3.7916	20	2.87065	2.32634	2.12788
SUB119	0.3	13	3	Combine	4.3673	4.648	5.658	5.7322	7.786	8.4371	6.0944	3.7952	5.222	5.4002	6.805	5.9895	4.132	1.6173	3.7199	4.3374	7.0447	20	5.69745	4.17983	4.79908
SUB119	0.3	13	3	Alone	4.3869	3.9348	5.1864	4.6771	7.2101	8.1205	6.0625	3.135	4.972	5.1528	6.8502	5.8874	3.6296	1.6345	3.5162	4.123	8.3446	20	5.32348	4.40458	4.45278
SUB121	0.3	13	3	Combine	4.3335	5.3271	5.5771	6.1355	12.1886	7.9904	6.035	3.6016	4.9675	4.3043	6.4472	8.1791	7.13	10.5547	11.7914	10.1776	17.0701	20	6.32438	12.3985	4.8223
SUB121	0.3	13	3	Alone	4.095	3.9377	6.275	6.0711	11.8973	7.7891	5.8702	4.8728	3.8678	3.3544	6.7061	7.8187	6.8222	7.5865	8.6133	8.4441	16.7092	20	6.10595	10.3383	4.91978
SUB157	0.3	13	3	Combine	3.7721	5.1192	10.7919	5.2039	4.7265	5.5062	4.1127	2.5171	6.8325	8.0135	3.4124	7.7579	6.0924	6.4931	7.1313	6.3297	9.302	20	5.68141	7.31402	3.69182
SUB157	0.3	13	3	Alone	3.3226	4.8798	10.6773	4.6077	4.1064	3.9646	3.5659	1.5541	6.9609	7.6203	3.7945	8.3545	4.8433	6.208	5.7517	5.1528	7.9181	20	5.25015	6.25765	3.07373
SUB161	0.3	13	3	Combine	8.7724	7.4474	9.2342	2.0984	10.8012	7.188	1.7938	8.1101	3.1124	6.5358	3.5877	1.9399	11.4586	5.3554	3.2269	8.4086	4.1279	20	6.31384	5.2797	6.0046
SUB161	0.3	13	3	Alone	8.9919	6.7414	10.4059	1.6081	9.5985	8.3626	1.1462	7.2281	3.1652	6.174	3.2247	1.326	12.2203	3.5069	1.956	5.1486	5.9789	20	6.16868	4.1476	5.41365
SUB162	0.3	13	3	Combine	3.8624	8.5988	6.4566	6.6448	4.3764	6.0027	4.5451	5.9577	3.0035	4.0945	2.0843	3.9173	5.6075	5.5955	5.0125	4.8116	5.6821	20	5.01166	5.27543	5.5778
SUB162	0.3	13	3	Alone	3.5589	8.2604	5.7168	6.0083	4.1413	6.0096	4.0721	5.5134	2.8603	4.6069	2.2079	4.1391	5.6768	4.38	4.0224	3.6035	4.6859	20	4.8286	4.17295	5.16505
SUB165	0.3	13	3	Combine	7.1373	5.2339	3.4583	5.8953	7.861	6.2674	6.4681	4.3996	3.7492	3.2165	1.9306	2.2686	2.5003	1.6341	2.6897	2.6497	4.7902	20	4.64508	2.94093	5.68443
SUB165	0.3	13	3	Alone	6.8737	4.7947	3.5244	5.0535	7.9167	6.3337	6.3693	3.7881	3.4922	3.2725	1.8887	2.0484	1.812	1.5872	4.1006	3.2185	7.5026	20	4.39753	4.10222	5.33053
SUB166	0.3	13	3	Combine	2.6384	5.6746	4.4159	3.7372	4.75	4.0691	3.7823	3.1127	0.96344	1.3963	2.4082	4.4149	6.7376	3.3202	5.008	4.8575	3.0292	20	3.70005	4.05373	3.68383
SUB166	0.3	13	3	Alone	2.3051	5.2812	4.3505	3.7044	4.6525	4.0335	3.9895	2.9814	1.1216	1.6208	2.7228	4.7681	6.4637	3.204	3.5921	3.7521	3.4469	20	3.69193	3.49877	3.58802
SUB169	0.3	13	3	Combine	4.1212	5.0587	6.2194	6.5465	4.3091	7.5729	3.9104	4.4777	2.0934	9.6314	6.3532	4.0441	10.4623	2.9682	2.2894	5.7111	5.9437	20	5.75387	4.2281	4.32602
SUB169	0.3	13	3	Alone	3.7059	3.9651	5.5273	5.7305	3.9303	7.5496	4.496	3.6028	1.6682	9.6798	5.899	4.1429	9.0402	2.442	0.56578	3.7298	5.2372	20	5.30289	2.99369	3.9781
SUB170	0.3	13	3	Combine	5.7389	1.4193	1.3945	2.5047	1.3096	4.1363	5.1618	5.7012	2.5126	1.4243	1.2787	2.6098	4.0169	2.3684	5.7727	4.0941	8.0104	20	3.01605	5.0614	4.81403
SUB170	0.3	13	3	Alone	5.6056	1.5896	1.4616	2.0896	1.8227	3.2027	4.3645	5.0402	2.3848	1.9661	1.4878	3.1273	3.8897	3.0485	4.6279	3.4631	8.4932	20	2.92555	4.90817	4.3341
SUB174	0.3	13	3	Combine	5.7805	4.5936	2.0582	5.8515	3.8147	3.7682	5.6345	3.385	0.93419	0.66859	2.2966	0.90559	5.1329	3.2607	2.3926	1.4151	1.2976	20	3.44801	2.0915	4.73552
SUB174	0.3	13	3	Alone	5.0384	3.4108	1.8849	5.0084	3.8121	3.3972	4.6274	2.9377	0.70932	0.78036	2.4153	0.61445	5.37	1.6613	2.5207	0.9329	2.2969	20	3.07741	1.85295	3.9299
SUB177	0.3	13	3	Combine	8.2973	2.8854	4.5435	4.8443	0.50495	2.8232	6.4608	9.865	4.5438	3.0212	6.4719	7.2276	7.8681	1.7542	2.2689	3.1953	0.79792	20	5.33516	2.00408	7.30572
SUB177	0.3	13	3	Alone	6.7708	1.3659	3.9742	4.8958	0.75083	3.541	5.5882	8.791	3.8526	3.5487	5.8974	6.9908	6.8124	2.3567	2.0245	1.8365	2.0993	20	4.8292	2.07925	6.14918
SUB179	0.3	13	3	Combine	5.1278	7.9774	4.5471	6.4036	4.429	7.1656	4.782	6.8154	1.3786	3.0569	5.5198	5.6527	6.4606	3.5267	4.6929	6.9871	7.2269	20	5.33204	5.6084	6.05
SUB179	0.3	13	3	Alone	4.6778	7.3292	4.1885	5.3709	3.7329	7.8647	4.6946	5.9922	0.63298	3.0225	4.2969	4.4935	6.9425	4.008	3.2376	5.5798	9.788	20	4.86455	5.65335	5.56343
SUB187	0.3	13	3	Combine	3.6515	3.0458	7.3286	7.4011	3.0153	7.1652	6.1284	3.929	4.8345	5.0846	6.3366	3.9855	1.8068	7.5677	7.4848	4.0732	12.3462	20	4.90099	7.86798	4.46868
SUB187	0.3	13	3	Alone	2.8743	2.4636	6.8224	7.3269	3.8948	6.3665	5.8232	3.0559	4.327	4.5893	6.0358	3.4264	1.6328	5.6755	4.4886	2.5382	7.9142	20	4.51068	5.15413	3.84935
SUB190	0.3	13	3	Combine	2.5356	3.9635	6.6577	7.8316	7.3372	1.0672	2.9876	4.866	4.3654	3.9776	1.1242	2.5777	4.1641	10.1217	9.8238	4.7072	7.9168	20	4.11195	8.14238	3.70105
SUB190	0.3	13	3	Alone	2.6866	2.1559	6.3855	6.5103	6.2139	3.3202	3.4656	4.3445	3.8178	2.9717	1.3807	1.0607	2.4631	6.6396	7.2051	3.8148	9.4473	20	3.59819	6.7767	3.41045
SUB192	0.3	13	3	Combine	4.1875	2.2259	5.347	10.792	8.3727	8.3389	3.4475	6.2076	2.9468	2.0225	8.5935	6.0997	4.113	4.3135	5.3164	3.8222	6.0835	20	5.59189	4.8839	4.28727
SUB192	0.3	13	3	Alone	3.8439	1.7002	7.1201	8.5236	6.6476	7.7427	2.9887	5.6647	2.4284	1.9243	9.1745	5.9946	4.0612	2.2953	1.3838	1.4002	2.103	20	5.2165	1.79557	3.80848
SUB195	0.3	13	3	Combine	2.8734	6.5669	5.1854	5.005	5.7312	8.2496	5.0176	8.8235	4.4222	7.4826	3.9173	4.9242	7.425	7.1314	7.0256	4.788	3.4445	20	5.81722	5.59738	6.18708
SUB195	0.3	13	3	Alone	3.3691	5.3279	3.9102	5.561	3.0238	6.4429	2.7774	7.3046	4.3807	6.6786	4.0401	4.293	6.9201	0.86516	3.9847	3.0852	3.0949	20	4.92534	2.75749	4.81017
SUB196	0.3	13	3	Combine	5.2222	1.9166	3.1704	7.3691	5.0889	8.9917	5.4403	6.2015	5.735	2.0394	8.1402	5.768	16.0153	2.889	3.8845	2.8192	5.9296	20	6.23835	3.88058	5.0704
SUB196	0.3	13	3	Alone	5.3511	1.6898	3.1544	6.9819	5.4807	8.1068	4.8748	6.4455	5.4999	2.207	8.315	6.2468	15.0007	2.9842	3.3224	3.1458	6.6928	20	6.10418	4.0363	4.94692
SUB200	0.3	13	3	Combine	6.8748	4.2099	4.897	2.4758	7.4816	6.2292	4.4512	4.5658	6.6422	6.1068	6.3337	4.1044	2.8075	9.4918	4.6594	9.709	5.5691	20	5.16768	7.35732	4.85312
SUB200	0.3	13	3	Alone	4.2477	3.4715	3.8272	3.4563	7.9722	7.5628	2.4894	4.1146	6.2388	4.8599	6.4877	3.9335	3.6137	5.626	4.6044	5.6563	5.9375	20	4.79041	5.45605	3.48787
SUB212	0.3	13	3	Combine	7.1957	7.777	1.7517	3.1871	6.3902	8.304	5.4775	6.0885	5.6147	4.6116	5.5053	4.4803	3.3391	4.6838	2.4004	3.9241	4.0705	20	5.36328	3.7697	6.35078
SUB212	0.3	13	3	Alone	6.1634	6.8564	3.0335	2.3815	4.5843	6.511	6.3923	6.3726	5.5595	3.2255	3.8696	2.7697	3.7031	1.5138	0.66965	1.2256	1.8182	20	4.7248	1.30681	6.42493
SUB213	0.3	13	3	Combine	4.8636	6.7552	2.3892	5.7278	7.3984	3.5909	2.2114	2.9847	7.4239	9.5876	6.9563	5.5993	9.3477	3.0311	1.4734	4.8802	7.7474	20	5.75662	4.28303	3.6685
SUB213	0.3	13	3	Alone	4.5996	6.3192	2.3141	5.502	6.7411	3.205	1.6011	3.3393	6.9056	9.418	6.4192	5.3466	8.0505	2.4222	2.0385	4.089	8.0081	20	5.36625	4.13945	3.4666
SUB002	0.3	13	3	Combine	8.2294	6.9502	7.1357	9.9991	6.6496	6.2084	3.5455	12.0582	3.3051	2.1548	2.8016	4.1565	6.783	3.2094	6.272	5.1834	3.9304	25	6.15208	4.6488	7.73117
SUB002	0.3	13	3	Alone	7.5601	6.5037	5.3918	8.7143	6.8725	6.7161	3.9651	11.4743	3.7537	1.2284	2.4953	3.4209	6.4325	3.6388	3.7426	2.9527	4.068	25	5.73298	3.60052	7.49043
SUB004	0.3	13	3	Combine	3.4383	6.4386	3.0089	4.3995	4.4303	11.0934	6.7827	3.2342	2.808	5.4032	3.3036	4.535	7.2481	1.7301	6.6053	4.3686	2.4336	25	5.08645	3.7844	4.98512
SUB004	0.3	13	3	Alone	3.6199	5.9956	2.4784	4.748	4.0579	10.6324	6.4544	3.0222	2.512	5.3642	3.6283	4.7135	6.7988	2.9785	4.3788	2.3679	3.1104	25	4.92505	3.2089	4.76145
SUB007	0.3	13	3	Combine	2.8994	3.719	4.9479	4.4346	0.94253	4.4989	5.9913	3.2325	3.4531	5.346	1.056	0.52653	3.3945	3.0559	4.4322	3.093	2.8395	25	3.41864	3.35515	4.17767
SUB007	0.3	13	3	Alone	2.6321	3.4839	3.7961	3.2792	1.0338	4.3111	6.4748	3.1364	3.1307	4.8716	0.66817	0.6175	3.2728	3.9044	3.3139	3.7556	3.8426	25	3.1314	3.70412	4.22307
SUB010	0.3	13	3	Combine	1.4423	1.7841	3.5926	2.1005	5.5944	4.9379	5.3309	5.9168	4.595	4.7883	1.5361	1.5518	3.1964	6.3715	6.4118	5.1049	7.002	25	3.5667	6.22255	4.28697
SUB010	0.3	13	3	Alone	1.2662	2.0722	3.4032	2.3997	5.5373	4.8252	4.725	5.6959	4.5543	4.2333	1.0798	1.3082	2.951	6.7314	5.9613	5.3988	8.173	25	3.38856	6.56612	4.03003
SUB011	0.3	13	3	Combine	9.7824	8.6863	6.6951	5.8471	7.5359	6.1983	4.8807	6.1284	2.827	4.2854	2.3289	6.5621	6.1374	3.0575	3.4509	4.1612	7.1896	25	5.99192	4.4648	6.74782
SUB011	0.3	13	3	Alone	9.6091	7.4586	6.2656	4.6927	6.5738	6.0801	4.6599	5.1762	3.0884	4.1582	2.8091	7.0704	5.7459	2.9646	2.5817	3.1967	5.7364	25	5.64523	3.61985	6.12332
SUB012	0.3	13	3	Combine	1.8148	3.7361	4.8902	6.2101	5.1184	3.6771	5.2469	3.0154	2.239	3.1642	2.6053	6.4141	3.7288	5.5677	4.9307	4.4663	5.5405	25	3.98926	5.1263	3.67925
SUB012	0.3	13	3	Alone	2.3889	3.6018	4.534	5.2538	4.6283	3.7037	4.9997	2.6287	2.0095	3.508	3.1528	6.6161	4.1507	5.5552	4.8929	4.0996	6.4634	25	3.93662	5.25277	3.54125
SUB016	0.3	13	3	Combine	1.9981	2.0729	2.5682	2.5301	9.8349	6.8883	5.6948	4.4946	4.7164	1.5573	4.2698	5.3557	9.6243	4.9424	3.701	7.1931	8.2362	25	4.73888	6.01818	4.07497
SUB016	0.3	13	3	Alone	1.2293	1.4536	3.0351	2.1492	10.1752	7.6365	4.9307	3.5673	4.4438	1.9588	4.4127	5.4471	8.2562	4.7133	4.6889	5.7017	11.4029	25	4.51504	6.6267	3.27982
SUB018	0.3	13	3	Combine	2.9486	4.8237	4.1153	3.0493	5.1382	4.5841	4.4364	4.6328	4.6821	1.4039	3.4451	1.6489	7.6111	2.8094	5.1768	5.1307	8.5199	25	4.03996	5.4092	4.31845
SUB018	0.3	13	3	Alone	3.2279	4.4712	4.6758	3.6277	5.2633	3.4593	4.0061	4.7454	4.2579	1.53	3.5643	2.2269	7.5819	2.5925	4.6817	3.6542	9.7661	25	4.04905	5.17362	4.20035
SUB019	0.3	13	3	Combine	2.7461	3.4208	6.8123	5.6755	7.7398	6.4269	5.5336	7.0897	4.3112	5.5317	4.15	6.0582	8.8556	1.8784	7.99	2.5425	4.4102	25	5.71934	4.20528	5.23558
SUB019	0.3	13	3	Alone	2.3385	2.8535	6.9078	4.917	7.5106	6.5629	4.7057	6.4875	4.8054	5.9148	3.2195	5.8435	9.0356	1.9158	4.4698	2.0788	2.5689	25	5.46941	2.75833	4.5964
SUB023	0.3	13	3	Combine	2.5471	1.8999	1.9803	4.3452	5.3085	2.2885	5.3267	6.4105	5.1596	1.5067	1.3024	1.0665	5.921	2.2831	3.1565	3.1833	2.3912	25	3.46638	2.75353	4.65357
SUB023	0.3	13	3	Alone	2.5015	2.101	0.89158	2.9835	4.8695	1.7334	4.2871	5.2587	5.2222	0.84186	1.8144	0.92535	5.7917	1.9653	2.7169	2.2938	2.986	25	3.01706	2.4905	3.94902
SUB024	0.3	13	3	Combine	6.2281	10.3953	7.6275	3.4576	7.8766	5.6469	3.9077	3.0625	4.2581	6.9502	4.4735	3.3826	3.9251	4.9103	3.989	4.4797	5.2958	25	5.47628	4.6687	5.09397
SUB024	0.3	13	3	Alone	4.8347	9.7149	7.0374	2.2119	6.6613	4.9935	3.0907	3.8296	4.2988	6.9651	3.3682	2.9388	3.8778	5.2631	1.3387	1.2186	5.3594	25	4.90944	3.29495	4.7317
SUB025	0.3	13	3	Combine	7.3154	7.2743	7.7954	4.3035	4.7765	3.4983	4.9307	6.4184	6.6948	5.7575	1.8052	6.5719	7.4388	7.7566	1.4948	2.4201	7.4212	25	5.73698	4.77318	6.21465
SUB025	0.3	13	3	Alone	7.1819	6.7907	6.624	4.892	3.5611	3.4354	4.8221	6.7271	6.9776	4.7312	1.6186	5.8618	6.3333	4.216	2.2153	2.546	4.1066	25	5.35052	3.27097	6.1785
SUB111	0.3	13	3	Combine	6.9806	8.4316	4.5153	3.0837	7.2277	5.8957	7.1032	2.482	5.4442	3.0031	2.4911	2.3264	6.8403	4.2124	4.2909	1.8796	3.3462	25	5.06345	3.43227	5.76377
SUB111	0.3	13	3	Alone	5.7289	7.4675	4.4961	3.4576	6.7919	4.2679	5.4079	1.3962	5.2532	2.4109	3.3806	2.9766	6.294	2.1494	2.1602	2.2962	3.8021	25	4.56379	2.60197	4.46743
SUB113	0.3	13	3	Combine	7.693	7.4997	3.417	6.7707	1.2322	4.7809	3.1133	4.4908	6.2523	4.2524	2.8573	2.3918	5.8977	1.4479	2.304	2.6771	4.1619	25	4.66532	2.64773	5.06682
SUB113	0.3	13	3	Alone	8.0017	7.4649	3.3687	6.9337	0.78938	4.7653	3.2532	4.1159	6.3686	3.9829	2.8227	2.1883	5.4669	1.6698	2.6331	3.1379	6.808	25	4.57863	3.5622	5.03413
SUB115	0.3	13	3	Combine	5.2481	6.5309	5.2062	4.9329	1.4175	2.6824	3.9498	4.2816	5.8874	3.7999	3.7765	2.5714	1.436	3.7605	6.1256	1.7931	8.291	25	3.97851	4.99255	4.70697
SUB115	0.3	13	3	Alone	4.9592	6.2534	4.6545	4.9509	1.3083	2.4053	4.3841	3.9718	5.5967	3.9731	4.1041	2.3886	0.95148	4.2837	5.2438	1.906	8.5627	25	3.83858	4.99905	4.65407
SUB116	0.3	13	3	Combine	2.8926	1.8825	8.2935	6.6584	7.6547	5.5824	2.7938	4.3015	6.5045	3.8911	7.7148	9.1927	2.9469	4.2467	2.4134	3.2675	5.2043	25	5.40842	3.78297	3.16095
SUB116	0.3	13	3	Alone	2.2059	1.1587	8.0041	6.0863	8.0556	5.6985	2.4461	3.5218	5.8485	3.024	7.648	9.2296	2.9681	1.8653	0.7261	2.6799	3.9832	25	5.06886	2.31363	2.55007
SUB117	0.3	13	3	Combine	3.3059	5.9934	3.8367	4.14	2.9792	6.8546	5.0653	4.1004	0.5745	5.0085	3.9647	5.471	4.9451	4.2136	4.6255	2.8109	3.8	25	4.3261	3.8625	4.60512
SUB117	0.3	13	3	Alone	2.8575	5.6012	4.2584	4.4732	2.4872	6.1663	5.4348	3.7224	0.82466	4.6042	3.4334	5.2724	4.2686	3.6603	3.549	2.4145	4.1484	25	4.10802	3.44305	4.46218
SUB118	0.3	13	3	Combine	3.3036	1.949	1.6023	1.783	3.5106	4.5451	1.7171	2.8249	2.0093	2.186	5.3214	4.4338	4.2421	1.9421	3.2434	2.8136	3.1801	25	3.03294	2.7948	2.38943
SUB118	0.3	13	3	Alone	2.9669	1.8732	1.114	1.8824	3.0488	4.1928	1.2955	2.7417	2.1016	2.4702	4.7781	3.9991	3.4002	0.82407	2.7552	1.9479	3.8446	25	2.75881	2.34294	2.15242
SUB119	0.3	13	3	Combine	4.0526	3.7238	5.805	5.4262	6.9261	8.02	5.4558	3.4248	4.9428	5.1883	6.6725	5.3859	3.4396	1.3752	4.1085	3.8406	7.4376	25	5.26642	4.19048	4.25627
SUB119	0.3	13	3	Alone	4.1926	3.3954	5.7067	4.5703	6.5392	7.4547	5.4655	3.024	4.897	5.5214	6.3589	5.5716	3.1033	1.6912	3.6979	4.0178	8.5553	25	5.06158	4.49055	4.0945
SUB121	0.3	13	3	Combine	4.2308	4.6154	5.7509	5.6528	11.8761	7.3971	5.8886	4.252	4.9916	4.028	6.7316	7.9946	6.1344	9.8682	11.4126	9.7163	17.0129	25	6.11876	12.0025	4.85457
SUB121	0.3	13	3	Alone	3.1213	3.2186	4.5033	5.0139	10.0597	7.2501	5.217	4.2456	4.2278	2.3199	5.4424	6.6263	4.7704	7.5311	8.682	8.3233	16.7903	25	5.07818	10.3317	4.21085
SUB157	0.3	13	3	Combine	3.6401	5.2991	10.5914	5.2962	4.6813	5.0869	3.4004	2.417	6.7612	7.7993	3.4059	7.9245	6.0273	6.3597	6.7861	6.3222	8.9934	25	5.56389	7.11535	3.429
SUB157	0.3	13	3	Alone	2.9515	5.0435	10.1086	4.704	4.1616	3.9784	2.9252	1.4561	6.6476	7.5862	3.7357	8.2694	4.1501	6.2012	5.7097	5.1571	7.9077	25	5.05522	6.24392	2.79293
SUB161	0.3	13	3	Combine	8.2058	7.0667	9.0172	1.505	9.7712	7.4286	1.3912	8.0886	3.215	6.7507	3.4172	2.2729	11.0697	4.7891	2.6023	7.9065	3.9435	25	6.09229	4.81035	5.70535
SUB161	0.3	13	3	Alone	8.7199	6.1865	10.2603	1.4951	8.503	8.0623	1.1805	6.9798	3.0319	5.888	2.6718	1.2935	11.5595	3.4216	1.9295	4.7922	6.0162	25	5.83324	4.03988	5.2045
SUB162	0.3	13	3	Combine	3.5123	8.5035	6.1247	6.5315	4.0867	6.156	4.3892	5.7475	3.196	4.1895	2.0983	3.9735	6.034	5.5784	5.1102	4.8614	5.6699	25	4.96482	5.30498	5.38153
SUB162	0.3	13	3	Alone	3.2552	8.2916	5.3991	5.8327	4.0864	5.8327	3.7838	5.6214	2.9387	4.6253	2.5936	4.4484	5.3566	4.3773	3.9861	3.5812	4.6882	25	4.77427	4.1582	5.05953
SUB165	0.3	13	3	Combine	6.855	4.9791	3.5798	5.7169	7.7219	6.4888	6.4059	4.0767	3.3818	3.1002	1.8008	2.2529	2.0936	1.6857	2.8848	2.7507	5.2224	25	4.49642	3.1359	5.46655
SUB165	0.3	13	3	Alone	6.5246	4.8075	3.0972	4.6422	7.0126	6.4244	6.0727	3.7266	3.6672	3.1966	2.1191	2.1974	1.8748	1.6082	4.171	3.2047	7.6027	25	4.25868	4.14665	5.15512
SUB166	0.3	13	3	Combine	2.6714	5.459	4.429	3.6114	4.8996	4.1853	3.9157	2.9166	1.039	1.397	2.4925	4.3747	6.178	3.1803	4.8341	4.6672	2.8796	25	3.65917	3.8903	3.6325
SUB166	0.3	13	3	Alone	2.0461	5.1883	4.0699	3.5148	4.6393	4.055	3.9196	2.9077	1.3888	1.4218	2.403	4.6554	5.8539	3.2022	3.5381	3.6769	3.4442	25	3.54335	3.46535	3.4815
SUB169	0.3	13	3	Combine	3.543	3.9899	6.2288	6.1902	4.1471	7.3839	3.7389	4.2893	2.2301	9.8141	6.2717	3.7931	8.7786	3.0275	1.8459	5.2878	6.0669	25	5.41528	4.05703	3.93155
SUB169	0.3	13	3	Alone	3.2762	3.8695	5.8574	5.8718	3.7093	6.31	3.8017	4.1785	2.0724	9.0088	5.9346	3.2685	7.7775	2.4572	0.56568	3.5247	5.2885	25	4.99509	2.95902	3.85102
SUB170	0.3	13	3	Combine	5.3694	1.372	1.5108	2.6057	1.3714	3.8391	4.8121	5.6408	2.4287	1.7384	1.2131	2.7838	4.019	2.4258	5.5577	4.1188	7.9702	25	2.97725	5.01812	4.60787
SUB170	0.3	13	3	Alone	5.4649	1.6221	1.5408	2.2355	1.6997	3.1923	4.4192	5.0234	2.336	1.8714	1.3522	3.0187	3.8792	3.0496	4.5672	3.4898	8.5081	25	2.89657	4.90367	4.3287
SUB174	0.3	13	3	Combine	5.5439	3.7662	2.0466	5.724	3.6865	3.2355	4.8386	2.8717	0.72869	0.46374	2.2054	0.57809	5.4383	3.3333	2.1366	1.6088	1.4985	25	3.16363	2.1443	4.12178
SUB174	0.3	13	3	Alone	4.8023	3.3834	1.7965	4.9002	3.8288	3.177	4.5813	2.847	0.77358	0.88711	2.2296	0.25125	5.0238	1.63	2.4922	0.94404	2.3646	25	2.96014	1.85771	3.84038
SUB177	0.3	13	3	Combine	7.2285	1.4935	4.4514	4.7044	0.88914	3.7028	5.3018	9.262	4.2354	3.2684	5.8903	6.9098	7.3874	1.9627	1.6656	2.7256	1.1603	25	4.97883	1.87855	6.30827
SUB177	0.3	13	3	Alone	6.4696	1.3545	3.999	4.8026	1.2836	3.2982	5.3201	8.8048	3.5881	3.5372	5.8731	7.062	6.5051	2.3943	1.9314	1.7844	2.1434	25	4.76138	2.06337	6.01232
SUB179	0.3	13	3	Combine	4.7919	7.8513	4.7453	6.1993	3.4892	6.5974	4.9227	6.2061	1.4778	2.743	5.1532	5.7536	6.2718	3.3704	4.695	6.6427	7.6466	25	5.09251	5.58868	5.8168
SUB179	0.3	13	3	Alone	4.3883	7.2271	3.6918	4.9049	3.3503	6.8672	4.3837	5.2766	0.77123	3.4142	4.1407	4.4212	6.3757	4.0233	3.3265	5.4398	9.8832	25	4.55484	5.6682	5.156
SUB187	0.3	13	3	Combine	3.4945	2.933	7.0869	7.1855	3.0389	6.9522	5.9217	3.6738	4.5633	4.5908	6.2317	3.9399	2.1873	7.4225	7.4591	3.9457	12.0997	25	4.75381	7.73175	4.26975
SUB187	0.3	13	3	Alone	3.0473	2.3699	6.1523	6.7345	3.6671	5.996	5.7693	3.2015	4.3703	4.6545	5.5996	3.9445	1.758	5.6013	4.1228	2.4887	7.6612	25	4.40498	4.9685	3.89313
SUB190	0.3	13	3	Combine	2.9576	3.465	6.3939	7.4934	7.159	1.5919	2.3373	4.1253	4.4211	3.4055	0.86459	2.3073	3.4956	10.0754	9.7873	4.4388	8.1071	25	3.8475	8.10215	3.22463
SUB190	0.3	13	3	Alone	2.6336	2.29	6.1624	6.1511	5.3613	3.0006	3.3835	4.1142	4.0253	2.7461	1.2705	0.65006	2.3165	6.67	7.1837	3.828	9.5873	25	3.3927	6.81725	3.31983
SUB192	0.3	13	3	Combine	4.1324	1.7781	5.3898	9.7545	6.5847	7.4682	3.3754	5.9419	2.7508	2.6559	8.1818	5.8104	3.1149	4.0881	4.7818	3.7697	5.3156	25	5.14914	4.4888	4.09085
SUB192	0.3	13	3	Alone	4.0591	1.6151	5.8602	7.9971	6.0621	7.3287	2.9267	5.3833	2.67	2.7164	8.4715	5.8053	3.2963	2.3201	1.3856	1.3986	2.1471	25	4.93783	1.81285	3.7157
SUB195	0.3	13	3	Combine	3.5247	5.8813	5.166	5.3636	5.3726	7.4441	5.0495	8.1626	4.5351	7.3917	4.13	5.1498	7.1231	7.1957	7.0398	4.6668	3.0919	25	5.71493	5.49855	5.9717
SUB195	0.3	13	3	Alone	3.1495	5.4168	3.7837	5.4028	3.0943	6.1087	2.9369	7.0545	4.316	6.9674	3.875	4.0979	6.6616	0.82435	3.9277	3.0036	3.1296	25	4.83578	2.72131	4.75818
SUB196	0.3	13	3	Combine	4.9166	1.8572	2.8338	7.1355	4.9875	8.3215	5.051	5.7338	5.8249	2.1851	7.7501	5.8887	15.3485	3.0789	3.796	3.2549	5.9004	25	5.98725	4.00755	4.7239
SUB196	0.3	13	3	Alone	5.034	1.6971	2.9072	6.8447	5.1144	8.3398	4.554	6.0653	5.8735	2.418	7.8619	5.7484	14.9283	2.9845	3.3291	3.1353	6.7019	25	5.95282	4.0377	4.66162
SUB200	0.3	13	3	Combine	6.5006	3.8661	4.8573	2.522	7.2121	6.4438	4.4371	4.7874	6.6659	6.0902	6.3529	4.2443	2.8501	9.4631	4.7424	9.6463	5.6817	25	5.14075	7.38338	4.80262
SUB200	0.3	13	3	Alone	4.0985	3.5383	3.4499	3.5787	7.9986	7.4066	2.6924	3.8929	6.0408	4.4397	6.6121	3.7743	3.3953	5.6891	4.7044	5.5502	6.0846	25	4.68601	5.50708	3.4679
SUB212	0.3	13	3	Combine	6.9753	7.1716	1.8371	2.7208	5.7835	8.019	5.196	5.8482	5.5659	3.9095	5.1592	4.0826	3.5064	4.8698	1.642	4.3293	4.0167	25	5.05962	3.71445	6.03922
SUB212	0.3	13	3	Alone	5.6327	6.6441	2.7167	1.6291	4.6788	6.2832	5.6267	5.9514	4.8843	2.4676	3.4113	2.0434	3.8044	1.5163	0.60913	1.168	1.8138	25	4.29028	1.27681	5.9055
SUB213	0.3	13	3	Combine	5.0279	6.302	2.7039	5.2261	6.6552	3.8678	2.187	3.0252	6.8804	9.51	6.226	5.3522	8.3886	3.0939	1.7917	5.0291	8.0237	25	5.48864	4.4846	3.62572
SUB213	0.3	13	3	Alone	4.4732	6.2011	2.3521	5.5058	6.6976	3.1002	1.6091	3.4515	6.8021	9.37	6.5278	5.379	8.0305	2.4144	2.0896	4.0201	8.0037	25	5.34615	4.13195	3.46592
SUB002	0.3	13	3	Combine	7.7065	6.7624	6.1698	9.1323	6.0976	6.1826	3.7958	11.3959	3.5004	1.672	2.8862	3.7524	6.8796	2.8694	5.63	4.7496	3.5749	30	5.84104	4.20597	7.47538
SUB002	0.3	13	3	Alone	7.2942	6.1898	5.3107	8.0935	5.9682	5.7711	3.9865	10.4292	3.3334	1.7264	2.5596	3.5226	6.3894	3.6193	3.5412	2.8121	4.0358	30	5.42882	3.5021	7.05257
SUB004	0.3	13	3	Combine	3.4004	6.3082	2.9852	4.199	4.6506	11.3189	6.6516	3.3119	2.929	5.2752	3.0728	4.4403	7.1743	1.8146	6.4245	4.2895	2.2716	30	5.05518	3.70005	4.93927
SUB004	0.3	13	3	Alone	2.6666	5.6555	2.692	4.5869	4.4535	9.6274	5.9702	3.1188	2.1861	5.325	3.1115	4.5581	5.2033	2.8601	3.9065	1.9024	3.1454	30	4.55038	2.9536	4.41668
SUB007	0.3	13	3	Combine	2.8684	3.7638	4.6094	4.0848	0.78068	4.3492	5.9882	3.2731	3.3823	5.0332	0.8985	0.46142	3.5067	3.2141	4.588	3.1816	3.0279	30	3.30767	3.5029	4.19247
SUB007	0.3	13	3	Alone	2.5237	3.3569	3.6144	3.2322	1.0838	4.1876	6.4663	2.8511	3.439	4.9712	0.60049	0.60997	2.9643	3.9368	3.253	3.7093	3.9129	30	3.0693	3.703	4.0859
SUB010	0.3	13	3	Combine	1.3307	1.8507	3.3637	2.0523	5.5588	4.8344	5.3023	5.7647	4.5821	4.5528	1.4042	1.2752	3.1446	6.2628	6.2582	4.9755	6.9289	30	3.46281	6.10635	4.21923
SUB010	0.3	13	3	Alone	1.2329	1.8619	3.401	2.3706	5.3998	4.6897	4.7159	5.5698	4.6974	4.2499	0.99776	1.0793	2.6505	6.7323	5.9319	5.4414	8.2125	30	3.30127	6.57953	3.94437
SUB011	0.3	13	3	Combine	9.5186	7.8592	6.5807	5.2998	7.0799	6.3378	4.9391	5.629	2.7693	3.8164	2.0102	6.7349	6.1939	3.3419	3.1366	4.4726	7.2358	30	5.75145	4.54673	6.419
SUB011	0.3	13	3	Alone	9.0189	7.3347	5.5892	4.7625	6.6105	5.1808	4.5343	4.7945	2.6351	3.6872	2.7176	6.7058	6.1107	2.9789	2.6958	3.1297	5.829	30	5.36014	3.65835	5.8352
SUB012	0.3	13	3	Combine	1.6679	3.5125	4.9725	5.9098	4.6114	3.4657	5.0445	2.9062	2.1895	2.9496	2.9653	6.4549	3.6387	5.7299	5.0507	4.5782	5.6966	30	3.86835	5.26385	3.51363
SUB012	0.3	13	3	Alone	1.9693	3.2076	4.3444	5.3268	4.3959	3.6303	4.9658	2.6871	2.2249	3.2105	2.5934	6.2779	3.288	5.561	4.8401	4.1402	6.5059	30	3.70168	5.2618	3.41378
SUB016	0.3	13	3	Combine	1.8316	1.8642	2.5418	2.276	9.6278	6.8364	5.5996	4.4809	4.7473	1.6411	4.2146	5.1607	9.6611	5.03	3.5855	7.3101	8.3036	30	4.65255	6.0573	3.97613
SUB016	0.3	13	3	Alone	0.91319	1.5079	3.093	2.0809	9.7024	7.3645	4.6702	3.6997	4.3049	1.6813	4.3064	5.3904	7.5244	4.6741	4.8517	5.6342	11.5522	30	4.32609	6.67805	3.19348
SUB018	0.3	13	3	Combine	3.1566	4.782	3.996	2.9318	4.9341	4.6206	4.4331	4.4872	4.7681	1.5835	3.468	1.5744	7.2415	2.8236	5.2817	5.1157	8.6538	30	3.99822	5.4687	4.29653
SUB018	0.3	13	3	Alone	3.3489	4.2002	4.4557	3.5668	4.2156	3.5363	4.1953	4.6353	3.9574	1.6474	2.9932	2.002	5.876	2.749	4.7313	3.6753	10.0317	30	3.74078	5.29683	4.20172
SUB019	0.3	13	3	Combine	2.6163	2.7265	6.6554	5.081	6.8601	6.4535	5.6446	7.1333	4.2247	5.585	4.3516	5.5684	8.3789	1.9707	7.1409	2.0162	4.3286	30	5.48302	3.8641	5.14977
SUB019	0.3	13	3	Alone	2.7659	3.1109	6.1087	4.9688	7.3597	5.5113	4.7474	5.6239	4.4709	5.7862	2.9702	5.5353	8.3696	1.7982	4.0049	1.7004	2.5355	30	5.17914	2.50975	4.43657
SUB023	0.3	13	3	Combine	2.2768	1.7818	2.1127	4.1844	5.327	2.1646	5.1485	5.9685	5.3804	1.4223	1.5845	1.2218	5.7006	2.3902	3.2931	3.1961	2.3697	30	3.40568	2.81228	4.3821
SUB023	0.3	13	3	Alone	2.4122	2.1499	1.0096	2.9743	4.7349	1.5171	4.132	5.3516	5.0036	0.75061	1.7182	1.0348	5.6773	1.9397	2.6824	2.26	3.034	30	2.95893	2.47903	3.92155
SUB024	0.3	13	3	Combine	5.8098	10.4055	7.6607	2.9513	7.4558	5.6016	3.8794	3.1563	4.3631	6.9054	4.4829	3.7152	4.1057	4.8539	3.8764	4.4283	5.2842	30	5.42252	4.6107	5.04778
SUB024	0.3	13	3	Alone	4.9953	9.7994	6.9774	2.2508	6.6668	4.7911	3.0774	4.0572	4.1646	6.7986	3.2992	2.8777	3.5563	5.3263	1.3569	1.1782	5.4587	30	4.87014	3.33003	4.84398
SUB025	0.3	13	3	Combine	7.2954	7.2043	7.0991	4.2752	4.6596	3.3812	4.7312	6.327	6.6564	5.3212	1.5288	6.3068	7.0656	7.6804	1.8214	2.8165	7.4373	30	5.52706	4.9389	6.10268
SUB025	0.3	13	3	Alone	7.1225	6.6642	6.5848	4.8809	3.7334	3.5778	4.6708	6.7968	6.7908	4.8708	1.5854	6.015	6.0032	4.1598	2.2223	2.493	3.9726	30	5.33049	3.21192	6.12032
SUB111	0.3	13	3	Combine	6.9865	8.2369	4.4036	3.2568	6.9969	5.5562	6.9675	2.2211	5.378	2.6798	2.7878	2.3754	6.6612	4.2218	4.0742	1.911	3.2586	30	4.96213	3.3664	5.6001
SUB111	0.3	13	3	Alone	5.4807	7.0194	4.4908	3.3873	6.1565	3.6882	5.482	1.0445	4.7428	2.5773	3.3332	2.7053	5.2496	2.1869	2.2493	2.2554	3.9205	30	4.25828	2.65302	4.25885
SUB113	0.3	13	3	Combine	7.6535	7.2716	3.2112	6.8274	1.2827	4.7261	3.2342	4.5562	6.0289	4.0568	2.744	2.495	5.7749	1.3377	2.3328	2.632	4.0497	30	4.60481	2.58805	5.08432
SUB113	0.3	13	3	Alone	7.5626	7.3479	3.4415	6.715	0.65892	4.2707	3.3164	4.29	6.1496	3.8549	2.7322	2.522	4.6593	1.7824	2.7441	3.109	6.9859	30	4.42469	3.65535	5.02055
SUB115	0.3	13	3	Combine	5.3166	6.5008	5.0782	4.9471	1.353	2.6436	3.9547	4.3686	5.9035	3.8969	3.6537	2.4295	1.5368	3.842	6.0305	1.8481	8.2517	30	3.96792	4.99308	4.744
SUB115	0.3	13	3	Alone	4.686	5.7972	4.5781	4.929	1.2491	2.3015	4.1352	3.7758	5.4953	3.6107	3.6945	1.9771	0.88319	4.3893	5.165	1.9341	8.7033	30	3.62405	5.04793	4.3842
SUB116	0.3	13	3	Combine	2.8519	1.6391	8.1497	6.3591	7.71	5.5082	2.5502	4.2355	6.3219	3.8564	7.4716	8.9765	2.7247	4.0395	2.24	3.0494	4.9553	30	5.25806	3.57105	3.0104
SUB116	0.3	13	3	Alone	1.9345	1.4969	7.682	5.9985	7.7549	4.9854	2.5503	3.1501	5.3032	3.1032	7.353	8.8934	2.6034	1.8679	0.66757	2.5105	3.9834	30	4.83145	2.25734	2.47203
SUB117	0.3	13	3	Combine	3.0811	5.843	3.6338	4.2117	2.9845	6.677	5.0621	3.8228	0.64516	4.7768	3.774	5.4534	4.7486	4.2332	4.5048	2.8685	3.8229	30	4.20877	3.85735	4.44898
SUB117	0.3	13	3	Alone	2.727	5.7266	4.2035	4.3492	2.3348	5.8622	5.4269	3.8208	0.73785	4.6012	3.6159	5.0766	3.7455	3.6992	3.4937	2.4053	4.2085	30	4.01754	3.45167	4.4915
SUB118	0.3	13	3	Combine	3.2184	1.5602	1.6722	1.6881	3.3167	3.9556	1.5004	2.2512	2.099	2.2052	4.9467	4.3004	3.3373	1.8576	3.0231	3.0082	3.1149	30	2.77318	2.75095	2.04697
SUB118	0.3	13	3	Alone	2.835	1.7449	1.1168	1.7952	3.427	3.8331	1.408	2.5858	1.9837	2.324	4.8685	3.9264	2.8362	0.84757	2.7243	1.9438	3.9212	30	2.66805	2.35922	2.09458
SUB119	0.3	13	3	Combine	3.8632	3.5292	5.9422	5.2722	6.532	7.529	5.3058	3.3039	4.8232	5.6638	6.4812	5.1799	3.1536	1.6187	4.0465	3.8806	7.3959	30	5.12148	4.23543	4.10197
SUB119	0.3	13	3	Alone	4.1734	3.2323	5.4832	4.4759	6.4251	7.2098	5.5843	2.9758	4.8206	5.5036	6.29	5.3873	2.9515	1.7604	3.7688	3.9907	8.709	30	4.96252	4.55722	4.08765
SUB121	0.3	13	3	Combine	3.481	4.2413	4.8846	4.5195	10.5737	7.531	5.0312	3.7506	4.8938	2.5957	5.8432	7.131	4.8239	9.3818	11.2485	9.0234	16.6621	30	5.33081	11.5789	4.21432
SUB121	0.3	13	3	Alone	3.2128	2.8959	4.2805	4.7418	9.9819	7.2219	5.0762	4.2716	3.6304	1.9455	5.4281	6.6337	4.8056	7.507	8.8211	8.248	17.0173	30	4.93276	10.3983	4.13405
SUB157	0.3	13	3	Combine	3.4653	5.2802	10.4421	5.1734	4.6103	4.964	3.3976	2.0817	6.8131	7.4963	3.1522	7.9877	5.7753	6.4611	6.7008	6.3541	9.0528	30	5.43378	7.1422	3.28402
SUB157	0.3	13	3	Alone	2.9941	4.9757	9.7656	4.4569	3.9606	4.1223	2.8553	1.704	6.1793	7.1731	3.6869	8.2203	4.2724	6.1783	5.6516	5.1592	7.8858	30	4.95127	6.21873	2.84807
SUB161	0.3	13	3	Combine	8.2897	6.5046	8.9775	1.4194	9.1289	6.5475	1.4192	8.2809	3.0692	6.5911	3.7613	2.2097	10.1954	4.4522	2.2695	7.6159	3.7285	30	5.87649	4.51652	5.69908
SUB161	0.3	13	3	Alone	8.8333	6.0423	9.9447	1.3219	8.1648	7.4888	1.1127	6.5462	3.259	6.1205	3.0964	1.2536	11.0712	3.3221	1.9984	4.5203	6.0955	30	5.71195	3.98407	5.03223
SUB162	0.3	13	3	Combine	3.2772	8.4335	5.3653	6.3045	4.1371	5.7468	4.1675	5.613	3.1917	4.6126	2.362	4.0115	5.7897	5.5013	5.1006	4.7551	5.6051	30	4.84711	5.24052	5.21195
SUB162	0.3	13	3	Alone	3.1396	8.3503	5.2431	5.8024	3.9998	5.8207	3.7483	5.5166	2.9518	4.6235	2.5034	4.3157	5.466	4.4094	3.9946	3.5705	4.7635	30	4.72932	4.1845	5.00328
SUB165	0.3	13	3	Combine	6.1861	4.9089	3.5453	5.1199	6.8078	6.4038	5.9779	3.6089	3.627	3.2608	2.0376	2.6318	2.0252	1.7196	2.8648	2.9816	5.3637	30	4.31854	3.23242	5.04477
SUB165	0.3	13	3	Alone	6.526	4.5841	2.7007	4.5045	6.5311	6.1313	6.0875	3.428	3.8815	2.9563	2.5897	2.3344	1.7724	1.7022	4.2041	3.1743	7.7885	30	4.15596	4.21727	5.02352
SUB166	0.3	13	3	Combine	2.3927	5.4698	4.3409	3.5052	4.8446	4.1937	3.9949	2.8923	1.1621	1.3219	2.4761	4.3783	5.8155	3.1801	4.7193	4.5713	2.9184	30	3.59908	3.84728	3.60615
SUB166	0.3	13	3	Alone	2.252	4.9534	3.9135	3.3615	4.5716	3.6783	3.6665	2.8376	1.1687	1.5049	2.1796	4.3625	5.2672	3.2003	3.4826	3.578	3.4568	30	3.36287	3.42942	3.36893
SUB169	0.3	13	3	Combine	3.4986	4.1184	6.3114	6.1846	3.9224	6.5097	3.3946	4.3241	2.373	9.6123	6.3476	3.6671	8.0396	2.9218	2.0855	5.4169	5.8703	30	5.25411	4.07362	3.8424
SUB169	0.3	13	3	Alone	3.2789	3.183	5.634	5.4629	3.7749	5.4825	3.5144	3.955	2.618	9.1633	6.1412	3.3537	7.4882	2.4726	0.66512	3.3238	5.3314	30	4.85	2.94823	3.56678
SUB170	0.3	13	3	Combine	5.254	1.3864	1.4479	2.5705	1.3082	3.7337	4.7585	5.5066	2.2947	1.7778	1.262	2.6938	4.1622	2.3409	5.4525	4.1083	7.8561	30	2.9351	4.93945	4.52843
SUB170	0.3	13	3	Alone	5.2825	1.4626	1.3797	2.2367	1.6511	3.3769	4.3341	4.8086	2.4505	1.9214	1.5442	2.8739	3.6187	3.0327	4.5052	3.5452	8.5251	30	2.84161	4.90205	4.17175
SUB174	0.3	13	3	Combine	5.2963	3.6246	2.0142	5.3774	3.6377	2.9636	4.8804	2.7116	0.7137	0.48063	2.2734	0.29873	5.1828	3.323	2.1406	1.652	1.5325	30	3.035	2.16202	4.01748
SUB174	0.3	13	3	Alone	4.7648	3.1837	1.6913	4.7647	3.7016	2.9237	4.5092	2.6819	0.65273	0.92439	2.2912	0.16195	4.9624	1.6353	2.5369	0.94588	2.5188	30	2.86258	1.90922	3.72178
SUB177	0.3	13	3	Combine	6.5486	1.6229	4.2327	4.5265	1.5707	3.1854	5.2024	9.1661	3.6082	3.4272	5.5682	6.6853	6.9482	1.9844	1.7891	2.8315	1.3458	30	4.79172	1.9877	6.15142
SUB177	0.3	13	3	Alone	6.0906	1.2658	4.04	4.8665	1.7309	3.3881	5.2338	8.5376	3.17	3.6692	5.5509	6.8119	5.6349	2.3955	1.787	1.6586	2.1686	30	4.61463	2.00243	5.81653
SUB179	0.3	13	3	Combine	4.692	7.7797	4.6097	6.2381	3.5527	6.3946	4.9954	5.8499	1.4146	2.7963	5.3913	5.6002	6.0833	3.4509	4.9045	6.5964	7.7678	30	5.0306	5.6799	5.69372
SUB179	0.3	13	3	Alone	4.2877	7.3839	3.6566	4.7658	3.1415	6.7633	4.4423	5.1811	0.64081	3.3756	4.1058	4.4443	6.3577	4.0284	3.4636	5.2868	9.94	30	4.50357	5.6797	5.15307
SUB187	0.3	13	3	Combine	3.4468	3.1555	6.3039	6.3603	2.6469	6.4394	5.7832	3.618	4.5951	4.6151	6.018	4.184	1.8717	7.5039	7.3638	4.1681	11.88	30	4.54138	7.72895	4.23412
SUB187	0.3	13	3	Alone	3.082	2.3247	6.1017	6.5554	3.5218	5.6372	5.6258	3.1106	4.1001	4.5063	5.4977	4.1606	1.8968	5.4062	3.875	2.4848	7.253	30	4.31698	4.75475	3.81325
SUB190	0.3	13	3	Combine	2.9054	3.2964	6.2997	7.3427	6.9987	1.4897	2.2394	3.7443	4.5115	3.4251	1.0672	2.426	3.3337	10.1893	9.7971	4.5277	8.3562	30	3.77537	8.21758	3.0282
SUB190	0.3	13	3	Alone	2.6989	2.5063	6.0073	6.0426	5.2118	2.7089	3.1917	4.2233	3.8882	2.7082	1.3536	0.555	2.4845	6.7482	7.0825	3.8462	9.7584	30	3.35233	6.85882	3.3392
SUB192	0.3	13	3	Combine	4.1631	1.8413	5.379	9.6635	6.0285	7.2258	3.574	5.6244	2.8646	2.6888	8.0651	5.6346	3.1366	3.9805	4.7053	3.7311	5.2937	30	5.06841	4.42765	4.06687
SUB192	0.3	13	3	Alone	3.709	1.4855	5.2395	7.7825	5.3857	7.0546	3.1	4.8931	2.7174	2.7041	7.9048	5.8467	3.193	2.3448	1.3699	1.3751	2.1922	30	4.69353	1.8205	3.53012
SUB195	0.3	13	3	Combine	3.4073	5.7733	5.1812	5.5482	5.126	7.0739	5.1623	8.0275	4.4973	7.4049	4.0234	5.1066	6.9865	7.0616	6.8448	4.6619	3.0779	30	5.63988	5.41155	5.9267
SUB195	0.3	13	3	Alone	2.9845	5.657	3.4518	5.2466	2.8015	5.5286	3.023	7.1741	4.1386	6.9457	3.3707	3.9664	5.8019	0.84906	3.851	2.9748	3.091	30	4.62234	2.69146	4.83928
SUB196	0.3	13	3	Combine	4.7176	1.727	2.4242	6.8404	5.4875	7.8832	4.9676	5.1983	5.5408	2.2015	7.3714	5.6309	14.3672	3.1812	4.0829	3.1373	6.0662	30	5.71982	4.1169	4.46273
SUB196	0.3	13	3	Alone	4.6621	1.5837	2.6008	6.2282	5.1886	7.5666	4.2879	5.2789	4.4973	2.4121	7.239	5.0763	12.9489	3.0196	3.3577	3.1119	6.8006	30	5.35157	4.07245	4.2299
SUB200	0.3	13	3	Combine	6.2427	3.7763	4.8878	2.5485	6.8908	5.9726	4.3294	4.4773	6.6237	5.8532	6.1435	4.1802	2.5776	9.392	4.7881	9.4934	5.7141	30	4.96182	7.3469	4.6054
SUB200	0.3	13	3	Alone	3.795	3.4918	3.3999	3.5066	7.5375	7.0157	2.6651	3.845	5.7112	4.1164	6.3176	4.0293	3.5219	5.7164	4.7864	5.4856	6.2351	30	4.53485	5.55588	3.3845
SUB212	0.3	13	3	Combine	6.8183	7.0941	1.8377	2.7438	5.8236	8.2423	5.0704	5.8481	5.4063	3.5294	5.0547	3.8885	3.4772	5.0992	1.7324	4.3058	4.26	30	4.98726	3.84935	5.95823
SUB212	0.3	13	3	Alone	5.8172	6.3418	2.7291	1.442	4.4711	5.7951	5.5252	5.6471	4.8071	2.379	3.2212	2.0123	3.7841	1.5333	0.52928	1.0831	1.8124	30	4.15172	1.23952	5.7506
SUB213	0.3	13	3	Combine	4.6343	6.4097	2.4915	5.1146	6.5118	3.6345	2.2328	3.2321	6.7202	9.354	6.2404	5.2277	8.1165	3.0367	1.9177	5.171	7.8977	30	5.37847	4.50577	3.6623
SUB213	0.3	13	3	Alone	3.8705	6.1889	2.567	5.1689	6.3592	3.0253	1.6813	3.102	6.4494	9.2281	6.5082	5.0847	6.9412	2.459	2.2265	3.9105	8.1231	30	5.09036	4.17978	3.271
SUB002	0.3	13	3	Combine	7.8166	6.7782	6.2791	8.8733	5.9134	5.7428	4.1724	11.3384	3.4324	1.8921	2.6831	3.4507	6.4927	2.9223	5.5776	4.6599	3.709	36	5.75886	4.2172	7.60273
SUB002	0.3	13	3	Alone	7.1305	6.0888	5.6959	8.4141	5.6257	5.4506	3.6718	10.133	3.3111	1.692	2.3722	3.3735	6.1244	3.6486	3.4758	2.7678	4.0826	36	5.31412	3.4937	6.80482
SUB004	0.3	13	3	Combine	2.8727	5.6919	3.1536	4.549	4.6522	9.8345	6.0015	2.6295	2.4356	5.1746	3.0601	4.3164	5.4405	2.0881	6.1092	3.6611	2.4847	36	4.60093	3.58577	4.30443
SUB004	0.3	13	3	Alone	2.5792	5.387	2.7377	4.6336	4.5304	9.3525	5.7725	2.6647	2.1696	4.9097	2.9279	4.2266	4.8666	2.8164	3.7431	1.737	3.1609	36	4.366	2.86435	4.1401
SUB007	0.3	13	3	Combine	2.6635	3.5505	4.5952	4.0251	0.86443	4.1006	5.9052	3.0974	3.6503	5.0102	1.0209	0.57957	3.0209	3.2241	4.5122	3.0297	2.9899	36	3.23722	3.43898	4.03653
SUB007	0.3	13	3	Alone	2.2295	3.1974	3.6845	3.1227	0.75689	3.8388	6.2251	2.5414	3.4767	4.6329	0.84905	0.46148	2.9807	3.8694	3.1102	3.4703	3.8285	36	2.92286	3.5696	3.82665
SUB010	0.3	13	3	Combine	1.2003	1.6233	3.5099	2.1499	5.1427	4.583	5.2768	5.5246	4.7961	4.5158	1.4196	1.3518	2.4768	6.1956	6.2751	4.9057	6.872	36	3.35158	6.0621	4.07107
SUB010	0.3	13	3	Alone	1.059	1.4261	3.4891	2.1948	4.7214	4.0151	4.6121	5.2215	4.5809	4.2489	1.3087	1.4733	2.1182	6.7152	5.8884	5.4626	8.2607	36	3.11301	6.58173	3.69205
SUB011	0.3	13	3	Combine	9.2404	7.9482	5.9657	5.2946	7.2244	5.5618	4.7588	5.1748	3.0922	3.5176	2.2818	7.0399	6.0295	3.3258	3.0448	4.3402	7.1369	36	5.62536	4.46192	6.17597
SUB011	0.3	13	3	Alone	8.8002	7.2593	5.1032	4.8322	6.541	4.9894	4.343	4.7226	2.8242	3.526	2.5229	7.0116	5.7995	2.9927	2.7098	3.1485	5.8788	36	5.25193	3.68245	5.69845
SUB012	0.3	13	3	Combine	1.7032	3.1453	4.9172	5.727	4.4731	3.2414	5.0687	2.7896	2.2423	2.957	2.8702	6.5512	3.1784	5.7641	5.0079	4.5741	5.7499	36	3.75882	5.274	3.42752
SUB012	0.3	13	3	Alone	1.8647	2.7948	4.3178	5.0296	4.1156	3.1999	4.6475	2.4323	2.2105	3.0449	2.7663	6.2623	2.972	5.5448	4.8121	4.1469	6.5302	36	3.51217	5.2585	3.13652
SUB016	0.3	13	3	Combine	1.6445	1.6847	2.2261	1.8933	9.2858	6.8116	5.7723	4.2819	4.5724	1.4585	4.0179	5.1827	8.6938	5.0111	3.3603	7.4898	8.2046	36	4.42504	6.01645	3.90627
SUB016	0.3	13	3	Alone	0.8784	1.3945	2.636	1.5867	9.2157	6.8878	4.7094	3.6813	4.2813	1.8037	4.4155	5.5256	7.0351	4.6827	4.886	5.7056	11.733	36	4.15777	6.75183	3.17572
SUB018	0.3	13	3	Combine	3.2819	4.5491	3.7035	3.0499	4.4506	4.4181	4.3157	4.4638	4.6572	1.7923	3.4152	1.6866	5.8233	2.8771	5.5074	4.9521	8.5955	36	3.81594	5.48302	4.23167
SUB018	0.3	13	3	Alone	3.1322	4.2721	4.318	3.5412	3.9083	3.5852	4.0832	4.9241	4.0027	1.7427	2.9079	1.9379	5.4389	2.7879	4.7251	3.7076	10.0911	36	3.67649	5.32793	4.23648
SUB019	0.3	13	3	Combine	2.8387	2.9642	6.2499	5.6743	7.0602	6.2661	5.8032	7.1442	3.7778	5.3754	4.1957	5.1429	6.8936	1.9987	6.9929	1.6534	4.6076	36	5.3374	3.81315	5.28295
SUB019	0.3	13	3	Alone	2.6328	2.5857	5.5887	4.8076	6.7656	5.8837	4.7647	6.0646	3.5093	5.0746	3.2979	4.7256	6.7139	1.6843	3.797	1.5073	2.7019	36	4.80113	2.42263	4.47952
SUB023	0.3	13	3	Combine	2.4235	2.0707	1.8649	4.0287	5.4535	2.2249	4.994	5.8703	4.8782	1.4236	1.6482	1.0748	5.0584	2.2512	3.2796	3.0919	2.2071	36	3.30875	2.70745	4.37047
SUB023	0.3	13	3	Alone	2.2201	2.132	1.0601	3.1922	4.5843	1.7564	4.1402	5.1456	4.5538	1.0653	1.7479	0.95288	4.9156	1.9409	2.6818	2.2561	3.0567	36	2.88203	2.48388	3.82062
SUB024	0.3	13	3	Combine	5.4106	10.0939	7.6737	2.6745	7.7631	5.1084	3.7514	3.3412	4.1402	6.4208	4.4782	3.3114	3.25	4.8795	3.8452	4.4976	5.2128	36	5.18595	4.60877	4.94828
SUB024	0.3	13	3	Alone	4.3971	8.4184	6.1965	2.1563	7.2897	4.2158	2.9361	2.8672	3.6271	6.2238	3.6319	3.0298	2.3552	5.3255	1.3693	1.1648	5.4671	36	4.41115	3.33168	4.07035
SUB025	0.3	13	3	Combine	7.5434	7.105	6.9941	4.3582	4.2562	3.2316	4.5173	5.7377	6.8557	5.0895	1.4822	6.1647	6.3591	7.5707	1.8111	2.8236	7.2735	36	5.36113	4.86973	5.85973
SUB025	0.3	13	3	Alone	7.4763	6.4857	6.4647	4.9104	3.2446	3.6532	4.3171	6.1044	6.8488	4.6906	1.3729	5.8086	5.219	4.0253	2.2296	2.4274	3.7158	36	5.12279	3.09952	5.80083
SUB111	0.3	13	3	Combine	6.9585	7.7185	4.5325	3.3253	6.9003	4.8301	6.6605	2.742	4.9712	2.3647	2.7521	2.6398	5.3797	4.2627	3.9639	2.2272	3.3017	36	4.75194	3.43887	5.58033
SUB111	0.3	13	3	Alone	5.5314	6.8823	4.4782	3.2101	5.9206	3.49	5.0382	1.4183	4.7511	2.3776	3.1828	2.742	5.0505	2.2172	2.2718	2.2797	4.0125	36	4.15947	2.6953	4.22112
SUB113	0.3	13	3	Combine	6.946	6.8702	3.5109	6.3386	1.2934	4.195	3.168	4.7362	5.8309	3.9006	2.4421	2.4506	5.0275	1.3045	2.4065	2.5961	3.9286	36	4.36231	2.55892	4.93743
SUB113	0.3	13	3	Alone	6.7964	6.3971	3.0999	6.2435	0.93885	4.0472	2.9342	4.4192	5.7345	3.5859	2.2329	2.3829	4.3982	1.8584	2.81	3.1096	7.1347	36	4.09313	3.72818	4.65005
SUB115	0.3	13	3	Combine	4.9303	5.9639	4.732	5.1885	1.4916	2.3966	3.4627	3.9969	5.7896	3.7174	3.7636	1.9066	1.2317	3.8835	5.8527	1.7092	8.3437	36	3.73626	4.94727	4.30223
SUB115	0.3	13	3	Alone	4.468	5.5155	4.3225	4.9417	1.2585	2.1476	3.5417	3.68	5.5365	3.5846	3.7249	1.9533	1.0524	4.4582	5.0345	1.9963	8.8112	36	3.51748	5.07505	4.07115
SUB116	0.3	13	3	Combine	2.8238	2.0246	7.6985	5.7541	7.3128	4.6747	2.714	3.402	5.8053	3.3996	7.3212	8.7292	2.1551	3.7755	2.3094	3.5772	5.133	36	4.90884	3.69878	2.84673
SUB116	0.3	13	3	Alone	2.1193	1.768	7.1705	5.1552	7.1839	4.4854	2.3041	2.5546	5.336	2.9946	7.1345	8.5325	2.2248	1.7872	0.61808	2.3279	3.8556	36	4.53565	2.14719	2.26745
SUB117	0.3	13	3	Combine	3.0015	5.862	3.3388	4.2159	2.8174	6.3793	4.866	3.9338	0.66655	4.6937	3.9418	5.25	4.201	4.118	4.5095	2.812	3.8295	36	4.08983	3.81725	4.41052
SUB117	0.3	13	3	Alone	2.7048	5.6286	3.4598	4.1521	2.2245	5.3632	4.863	3.5038	0.68412	4.4855	3.5376	5.2395	3.6826	3.7286	3.387	2.3702	4.318	36	3.80993	3.45095	4.17783
SUB118	0.3	13	3	Combine	3.1768	1.588	1.5842	1.5559	3.2808	3.7635	1.4378	2.1381	2.0001	2.204	4.8362	4.1616	3.1554	1.8148	3.0226	3.1262	3.2341	36	2.68326	2.79943	1.9861
SUB118	0.3	13	3	Alone	2.8251	1.4661	1.1276	1.5806	3.2408	3.3787	1.3651	2.1448	1.9104	2.2153	4.543	3.7649	2.6498	0.88814	2.7207	1.974	4.025	36	2.47786	2.40196	1.88517
SUB119	0.3	13	3	Combine	3.5987	3.2489	5.5586	4.6242	6.3758	7.7377	5.1868	3.3062	4.415	5.2324	6.2472	5.1837	3.1111	1.4997	4.0196	3.9864	7.4334	36	4.90972	4.23477	3.97227
SUB119	0.3	13	3	Alone	3.8614	3.0129	5.3505	4.1097	6.3403	7.1279	5.1145	3.0974	4.413	5.2931	6.1417	5.1909	2.901	1.8282	3.829	3.9875	8.878	36	4.76572	4.63068	3.88302
SUB121	0.3	13	3	Combine	3.2852	3.6549	4.4167	4.2692	9.6215	7.2489	4.5156	4.0424	4.0073	1.7645	5.8996	7.1854	3.9043	8.9215	11.2335	8.4692	16.3073	36	4.90888	11.2329	4.00935
SUB121	0.3	13	3	Alone	3.1338	3.2458	4.0112	4.5541	9.0217	7.1556	4.725	4.3391	3.8494	1.5575	5.5174	6.4127	3.8696	7.4964	8.7497	8.3577	17.2395	36	4.72253	10.4608	4.08463
SUB157	0.3	13	3	Combine	3.0356	4.8036	9.7274	4.8757	4.3704	4.0884	3.025	2.4702	5.9069	7.1736	3.1886	7.8143	4.1673	6.2502	6.3418	6.3669	8.8715	36	4.97285	6.9576	3.13827
SUB157	0.3	13	3	Alone	2.6685	4.5496	9.4	4.2642	3.7166	3.1745	2.4755	1.5929	5.7161	7.0756	3.6612	8.0057	3.0099	6.1925	5.6245	5.1835	7.9319	36	4.56233	6.2331	2.55915
SUB161	0.3	13	3	Combine	7.7972	6.065	8.7677	1.7029	8.3211	5.7867	1.0826	7.3085	2.6247	6.1057	3.3524	2.4155	8.5929	4.3804	2.033	7.5467	4.0066	36	5.37868	4.49167	5.1074
SUB161	0.3	13	3	Alone	7.41	5.4727	9.2222	0.94571	7.0562	6.5512	1.8273	5.7304	2.7773	5.4053	2.1362	1.31	8.6871	3.2863	2.0495	4.3877	6.1509	36	4.96397	3.9686	4.66635
SUB162	0.3	13	3	Combine	3.1066	8.3798	5.3259	6.4403	4.1299	5.6681	4.2285	5.2881	3.0826	4.6306	2.4634	3.9154	5.7765	5.5279	5.2028	4.8281	5.6399	36	4.80275	5.29967	5.0866
SUB162	0.3	13	3	Alone	2.9664	8.1723	4.6699	5.7847	4.048	5.7546	3.8803	4.9201	2.809	4.5856	2.3022	4.0143	5.561	4.4337	3.9982	3.5752	4.8141	36	4.57449	4.2053	4.78992
SUB165	0.3	13	3	Combine	5.5154	4.8536	3.1806	4.3966	6.7261	6.2394	5.8544	3.2269	3.7777	2.8901	2.0748	2.6519	1.8315	1.7028	2.8443	3.205	5.4551	36	4.09377	3.3018	4.75527
SUB165	0.3	13	3	Alone	5.4351	4.5994	2.6705	3.9044	6.4587	5.9056	5.5591	2.9797	3.7489	2.6364	2.1937	2.3139	1.7042	1.7792	4.1947	3.2278	7.9404	36	3.85458	4.28552	4.51868
SUB166	0.3	13	3	Combine	2.3382	5.3688	4.4233	3.5311	4.6229	3.6048	3.9453	2.7697	1.2213	1.4277	2.3086	4.456	5.5447	3.1523	4.6067	4.4414	2.8852	36	3.5048	3.7714	3.52283
SUB166	0.3	13	3	Alone	2.297	4.9834	4.0074	3.2753	4.3864	3.3655	3.5506	2.8002	1.4003	1.6004	2.192	4.2587	4.8864	3.196	3.4648	3.5448	3.4322	36	3.30797	3.40945	3.33033
SUB169	0.3	13	3	Combine	3.5038	3.5034	6.0913	5.3748	3.5556	5.3949	3.0508	3.6639	2.8956	9.473	6.3147	3.1873	8.1939	2.9497	2.2022	5.8687	6.1773	36	4.93869	4.29947	3.4061
SUB169	0.3	13	3	Alone	3.2859	3.1723	5.4854	5.044	3.3082	5.0098	3.3989	3.3098	2.707	9.1108	6.0894	2.8589	7.4918	2.4779	0.7369	3.1384	5.2781	36	4.63632	2.90782	3.3126
SUB170	0.3	13	3	Combine	5.1757	1.3144	1.3461	2.5077	1.3643	4.003	4.6647	5.3293	2.4516	1.8331	1.3517	2.5839	3.4785	2.3996	5.5425	4.0429	7.9195	36	2.87723	4.97612	4.41302
SUB170	0.3	13	3	Alone	5.2367	1.3864	1.2021	2.1875	1.6332	3.4317	4.1783	4.8182	2.4495	2.032	1.5238	2.6889	3.3261	3.0607	4.3776	3.6545	8.6355	36	2.77649	4.93208	4.10268
SUB174	0.3	13	3	Combine	5.0716	3.4182	1.8427	5.224	3.5504	2.7433	4.8151	2.5715	0.97923	0.65177	2.3615	0.29769	4.4067	2.9981	2.0185	1.5358	1.3471	36	2.91798	1.97488	3.87717
SUB174	0.3	13	3	Alone	4.7031	3.0645	1.5566	4.7224	3.5281	2.8685	4.1213	2.3286	0.81452	0.85258	2.1361	0.1754	4.3547	1.6124	2.4552	1.0294	2.7307	36	2.70972	1.95693	3.44457
SUB177	0.3	13	3	Combine	5.8665	1.2103	4.2956	4.3451	1.5651	3.3251	4.8483	8.6753	3.5515	3.1405	5.2472	6.7546	6.1062	1.993	1.9144	2.9824	1.3202	36	4.53318	2.0525	5.68733
SUB177	0.3	13	3	Alone	5.0753	0.97176	3.5787	4.3109	1.5076	3.3293	4.669	7.9154	3.3404	3.1286	5.0441	6.6034	6.016	2.3836	1.6617	1.5505	2.1825	36	4.2685	1.94458	5.20264
SUB179	0.3	13	3	Combine	4.2721	7.593	4.5401	6.1061	3.3126	5.8217	4.9405	5.7976	1.5033	3.0996	5.2223	5.4945	6.1926	3.5089	5.072	6.3482	7.6215	36	4.91508	5.63765	5.55688
SUB179	0.3	13	3	Alone	3.9898	6.9358	3.6507	5.1038	2.773	6.1956	3.9042	5.1617	1.0874	3.4043	4.0301	4.3122	6.1878	4.0346	3.482	5.2895	10.0112	36	4.36434	5.70433	4.8429
SUB187	0.3	13	3	Combine	3.5059	3.2167	5.876	6.1475	3.0171	5.8983	5.6393	3.5914	4.7334	4.4616	5.8733	4.3188	1.8649	7.5213	7.055	4.0616	11.6661	36	4.47263	7.576	4.19733
SUB187	0.3	13	3	Alone	3.1535	2.5402	5.3391	5.9799	3.1973	4.8995	5.271	2.9638	4.0992	4.3248	5.504	3.8857	1.8089	5.4301	3.8199	2.4722	7.2815	36	4.07438	4.75093	3.69388
SUB190	0.3	13	3	Combine	3.0123	3.128	5.967	6.8476	6.4854	1.2395	2.0115	3.7656	4.1629	3.4061	0.80819	2.2685	3.0626	10.0605	9.555	4.5759	8.545	36	3.55117	8.1841	2.94908
SUB190	0.3	13	3	Alone	2.8725	2.313	5.8742	5.6721	5.2337	2.7979	2.738	3.9873	3.5924	2.8767	1.1962	0.69211	2.2671	6.8321	6.884	3.9663	10.0452	36	3.23948	6.9319	3.10602
SUB192	0.3	13	3	Combine	4.5549	2.175	5.2605	9.0323	6.0218	7.0162	3.1335	5.3479	2.9947	3.034	7.9758	5.5313	3.252	3.7808	4.6227	3.5629	5.1468	36	5.02538	4.2783	3.94878
SUB192	0.3	13	3	Alone	3.8666	1.6383	4.8813	7.3727	5.1695	6.8575	2.3384	4.7987	2.8488	2.9814	7.6707	5.5126	3.1771	2.347	1.3696	1.3681	2.2043	36	4.5472	1.82225	3.29652
SUB195	0.3	13	3	Combine	3.3685	5.9076	4.9529	5.2253	5.3242	6.3355	5.1286	7.7362	4.3686	7.5222	3.7871	5.2202	5.7389	6.7715	6.8564	4.3084	2.8895	36	5.43198	5.20645	5.83428
SUB195	0.3	13	3	Alone	3.1175	5.3772	3.2715	5.0038	2.9752	5.3348	3.0443	6.6859	4.1428	7.0845	3.0051	3.8581	5.471	0.71269	3.693	2.9723	3.3103	36	4.49013	2.67207	4.65918
SUB196	0.3	13	3	Combine	4.6564	2.0515	2.5227	6.306	4.9283	6.4057	4.4939	4.3177	4.7926	1.9141	6.9895	4.5309	12.4914	3.1724	3.579	3.3318	6.3007	36	5.10775	4.09598	4.05518
SUB196	0.3	13	3	Alone	4.6309	2.0697	2.5652	6.1154	4.8322	6.1204	4.1655	4.3637	4.5833	1.9584	6.5404	4.1512	11.6737	3.0378	3.3675	3.1122	6.8597	36	4.90538	4.0943	3.95983
SUB200	0.3	13	3	Combine	6.1124	4.0406	4.3712	2.6594	6.6904	5.5919	4.0908	4.4515	6.0599	5.3894	6.3503	4.6016	2.479	9.2007	4.8883	9.3408	5.8777	36	4.83757	7.32688	4.5396
SUB200	0.3	13	3	Alone	3.6449	3.4261	3.1671	3.4768	7.2206	6.8341	2.6571	3.8678	5.5973	3.9742	6.215	3.7003	3.3905	5.7175	4.827	5.4654	6.3429	36	4.39783	5.5882	3.35347
SUB212	0.3	13	3	Combine	6.761	6.9248	1.8405	2.7211	5.7496	8.1761	4.9627	5.6864	5.4329	3.7299	5.0777	3.8602	3.6271	5.0998	1.7626	4.3318	4.2026	36	4.96538	3.8492	5.83067
SUB212	0.3	13	3	Alone	5.5646	5.6441	2.8013	1.3102	3.7409	5.8273	5.045	4.9487	4.8444	2.6835	3.2936	1.885	3.2636	1.5474	0.49971	1.0253	1.8011	36	3.91171	1.21838	5.19935
SUB213	0.3	13	3	Combine	3.8644	5.9092	2.6456	4.6785	6.4314	3.4974	2.0631	2.9169	6.4945	9.5879	6.2066	4.9741	7.6809	2.877	1.7644	5.052	7.7088	36	5.15004	4.35055	3.28893
SUB213	0.3	13	3	Alone	3.4666	5.539	2.4224	4.5661	5.9614	3.0781	1.7653	2.8356	6.2048	9.2518	5.893	4.7286	7.2518	2.4574	2.3112	3.8136	8.1308	36	4.84342	4.17825	3.03457
SUB002	0.3	12	4	Combine	13.1883	10.1563	9.6336	10.5538	9.8341	9.6141	9.2528	16.6527	5.0866	4.2916	4.3311	4.9354	11.7341	3.0661	3.5592	3.9307	3.0693	5	9.17419	3.40633	12.5259
SUB002	0.3	12	4	Alone	13.4787	10.6229	9.6887	10.4319	9.6608	9.7506	9.1024	16.7084	5.0406	4.3317	4.3785	4.8741	11.7887	2.4928	3.5902	3.7	2.7185	5	9.21985	3.12538	12.6205
SUB004	0.3	12	4	Combine	4.2582	9.4136	4.4337	4.7499	3.6755	14.6339	7.1686	2.7312	4.1584	6.5149	5.8868	8.4627	12.3754	1.6405	5.6374	6.0907	0.57451	5	6.80483	3.48578	5.57857
SUB004	0.3	12	4	Alone	4.5374	9.5433	5.058	4.8376	4.3836	14.6391	6.7555	2.7017	4.4261	6.6268	5.2232	7.7546	11.4903	2.05	5.7413	5.2934	1.0881	5	6.76748	3.5432	5.49918
SUB007	0.3	12	4	Combine	4.464	5.372	4.3656	5.7455	2.8957	5.3707	9.3039	6.0017	4.6055	6.3375	1.8054	1.8163	3.715	3.1477	6.0115	3.4098	3.0715	5	4.75375	3.91013	6.7412
SUB007	0.3	12	4	Alone	3.8978	5.3441	4.299	5.112	1.9643	4.7097	9.0237	5.6012	4.2888	6.3065	1.903	1.5877	4.0051	3.1477	4.4774	4.3371	2.5189	5	4.46484	3.62027	6.41528
SUB010	0.3	12	4	Combine	1.9179	3.9575	6.4903	4.1292	7.6788	7.3481	7.349	6.0134	5.5162	5.286	1.9468	1.7846	3.4822	6.3457	5.2898	5.233	6.0043	5	4.83846	5.7182	5.43337
SUB010	0.3	12	4	Alone	1.4944	3.5992	5.2081	3.8124	6.2012	6.1735	6.5995	5.959	5.4134	5.0691	1.9318	1.5627	4.7666	3.4183	3.1419	2.8749	3.2248	5	4.44545	3.16498	5.0351
SUB011	0.3	12	4	Combine	11.5244	13.4685	17.8047	8.2488	16.2303	16.5168	11.7756	10.5029	3.467	4.0822	2.6945	7.419	9.3475	4.1325	1.7966	2.369	4.6723	5	10.2371	3.2426	11.5917
SUB011	0.3	12	4	Alone	11.263	12.9888	17.7139	8.3095	15.9007	16.0391	11.5288	10.6518	3.6065	4.2436	2.4996	7.2742	9.4478	2.3296	1.376	1.5023	2.4992	5	10.1129	1.92678	11.4355
SUB012	0.3	12	4	Combine	1.2705	3.4695	11.9334	10.165	12.5299	7.8395	5.4775	5.4443	3.0764	1.7406	3.4271	7.0097	9.265	6.323	4.5996	4.9561	5.5582	5	6.35757	5.35922	4.4306
SUB012	0.3	12	4	Alone	1.8638	3.9026	10.6991	8.2455	12.4708	7.4449	3.4045	5.2121	2.7968	2.1973	3.1076	6.8437	8.1237	2.4062	2.4867	2.1122	2.2623	5	5.87018	2.31685	3.83327
SUB016	0.3	12	4	Combine	3.0381	1.2145	5.6153	1.6775	10.5111	8.6226	8.1229	6.7714	3.7324	1.7718	4.5996	6.0463	13.9079	4.606	2.5093	4.7156	5.6124	5	5.8178	4.36083	5.67353
SUB016	0.3	12	4	Alone	1.8867	0.9015	5.8744	0.69754	10.6708	8.431	8.0052	6.7785	3.4433	2.0642	5.5564	6.6512	12.733	3.3889	1.5224	2.3646	3.9236	5	5.66875	2.79988	5.3926
SUB018	0.3	12	4	Combine	2.8525	7.4605	3.7936	2.7	8.1566	9.0327	7.2123	6.5519	6.7185	3.2061	4.7934	4.8003	11.1115	3.0931	3.6337	3.2246	5.6006	5	6.02999	3.888	6.3069
SUB018	0.3	12	4	Alone	2.2174	6.8945	5.9567	4.2111	7.5202	7.5258	6.9565	7.6841	6.003	2.9208	4.2944	3.9476	10.5552	3.2753	2.2891	1.771	3.6681	5	5.89902	2.75087	6.39885
SUB019	0.3	12	4	Combine	4.2534	5.247	14.5284	8.3907	16.1153	15.4819	11.0195	13.0696	4.7917	4.4058	5.2457	5.2007	13.9825	3.8967	4.1727	2.0973	4.059	5	9.36402	3.55642	9.6131
SUB019	0.3	12	4	Alone	4.9725	4.7018	14.4058	8.1435	15.615	15.1201	9.8656	11.7497	5.1054	4.3807	5.0779	5.3524	15.3804	1.7003	5.1592	4.5944	0.97152	5	9.22083	3.10636	8.81748
SUB023	0.3	12	4	Combine	4.1831	3.5178	1.3038	4.7873	8.9616	4.5823	8.0109	9.4051	6.2495	2.101	2.1033	1.5318	11.9651	3.2166	4.2792	4.3945	2.9731	5	5.28482	3.71585	7.08882
SUB023	0.3	12	4	Alone	4.1821	3.421	2.6093	4.1561	6.3973	2.5874	7.095	8.4578	6.0106	1.9686	2.3328	0.8257	11.579	1.8587	3.1541	2.8871	1.4928	5	4.74021	2.34818	6.45145
SUB024	0.3	12	4	Combine	9.7078	15.1165	11.2582	6.7364	13.9145	11.1421	5.7581	3.9277	3.9144	7.3428	4.4019	2.9311	5.2804	4.4967	2.188	2.3718	4.5716	5	7.80245	3.40702	7.36598
SUB024	0.3	12	4	Alone	9.6998	14.7262	11.7443	6.9141	13.1859	10.8452	6.8582	4.1053	3.7991	7.3833	4.9504	3.3773	5.2081	3.7113	0.92912	0.84588	3.6367	5	7.90748	2.28075	7.7255
SUB025	0.3	12	4	Combine	11.5134	11.7177	11.703	5.2795	3.5776	5.0763	9.1076	8.2394	6.0866	7.66	3.4758	8.7041	14.0932	7.4184	2.36	3.6356	8.1693	5	8.17186	5.39583	9.65418
SUB025	0.3	12	4	Alone	11.0871	11.0498	11.4452	5.2435	3.9587	5.2552	8.7559	7.8272	6.4041	7.6232	3.1706	8.0641	12.3844	6.5908	2.3469	2.9913	6.2024	5	7.86685	4.53285	9.21718
SUB111	0.3	12	4	Combine	10.3089	12.4815	8.5941	5.852	12.8159	9.9127	12.9018	6.2526	7.0989	3.547	4.4132	5.4016	7.7964	4.8519	2.9245	2.9709	3.0626	5	8.25974	3.45247	10.1832
SUB111	0.3	12	4	Alone	8.6657	11.564	8.307	6.1952	12.7648	10.5683	11.8197	5.2253	7.2592	3.7008	5.5119	6.8211	8.4332	0.80545	0.71445	0.83445	0.86873	5	8.21817	0.80577	9.05328
SUB113	0.3	12	4	Combine	7.9941	11.2462	9.9345	8.6201	5.7924	5.3187	6.2124	6.6504	8.7579	6.5361	2.9953	4.0103	8.9766	1.3124	1.5456	2.6562	3.0127	5	7.15731	2.13173	7.49432
SUB113	0.3	12	4	Alone	8.5949	11.2677	10.2461	9.5237	3.5355	4.8166	5.8048	5.4163	8.6556	6.5422	3.5586	5.5699	10.1482	1.1907	1.3617	1.6516	1.4486	5	7.20616	1.41315	7.0508
SUB115	0.3	12	4	Combine	8.4076	9.6761	11.7091	4.779	2.7064	4.182	7.353	9.1492	7.8262	5.4657	4.4758	2.0029	2.9784	4.7313	4.7706	3.3094	6.4426	5	6.20857	4.81347	8.51468
SUB115	0.3	12	4	Alone	8.111	9.3799	10.9589	4.2631	2.2889	4.6284	6.8561	9.046	7.491	5.3464	4.3491	2.1697	1.8482	4.3126	3.4151	3.4702	5.0042	5	5.90282	4.05053	8.21585
SUB116	0.3	12	4	Combine	3.8521	1.7851	9.0163	9.0406	8.41	8.5297	3.9632	5.9879	7.6009	4.9367	9.6825	11.1211	3.6673	5.4442	3.4575	1.7772	3.6205	5	6.73795	3.57485	4.25657
SUB116	0.3	12	4	Alone	3.4455	1.5902	8.7016	8.3263	8.4987	8.7263	3.4813	4.9563	7.2527	4.3602	10.3136	11.7939	3.755	2.823	2.6088	2.6408	2.8483	5	6.55397	2.73022	3.65182
SUB117	0.3	12	4	Combine	3.5632	8.1474	5.9099	5.5849	5.1866	9.4195	7.1258	5.6937	1.8612	5.0483	4.1737	5.6848	7.4045	4.4047	4.6533	3.2531	4.3125	5	5.75412	4.1559	6.22493
SUB117	0.3	12	4	Alone	3.2425	8.2643	6.6208	6.1485	4.1805	8.5003	6.968	5.3562	2.0222	5.1022	3.6319	5.6017	6.7695	3.0402	2.6589	2.543	3.0081	5	5.56989	2.81255	6.02587
SUB118	0.3	12	4	Combine	3.6663	1.2153	3.18	1.8061	4.8919	7.152	1.7774	2.7964	2.9514	3.474	6.915	7.452	6.6323	2.745	3.4404	3.2563	2.0341	5	4.14693	2.86895	2.3382
SUB118	0.3	12	4	Alone	4.0925	1.8096	3.6669	1.5022	4.5983	6.76	1.8652	2.2732	3.0639	3.608	6.4806	6.726	5.7486	0.34737	2.2174	2.0892	0.26059	5	4.015	1.22864	2.36315
SUB119	0.3	12	4	Combine	4.2211	4.8922	8.0067	8.1846	12.3998	7.8418	9.8858	6.0647	6.9255	4.6543	8.6663	8.5165	3.5762	1.5469	1.0502	2.0632	2.9897	5	7.21812	1.9125	6.83572
SUB119	0.3	12	4	Alone	4.6415	5.4905	8.5508	7.4344	12.5724	6.8076	9.2373	5.0063	6.9708	4.7375	8.7899	8.8778	3.7475	0.91841	0.89897	1.6089	0.99612	5	7.14341	1.1056	6.43653
SUB121	0.3	12	4	Combine	7.0814	6.4974	9.6426	8.6764	19.892	11.5285	9.6292	6.4203	5.2265	2.7877	7.5104	8.8358	9.2307	8.9566	9.2294	8.0251	12.8652	5	8.68915	9.76908	7.61297
SUB121	0.3	12	4	Alone	7.069	5.388	8.9239	7.3662	18.5279	10.5372	11.2	8.2402	4.0809	2.3328	7.2551	8.2691	9.8675	4.171	3.8898	4.2747	4.6086	5	8.38906	4.23602	8.55623
SUB157	0.3	12	4	Combine	4.7132	4.8066	17.5885	7.428	7.2925	10.8814	9.0573	3.1696	5.1614	7.2867	4.4292	7.6945	9.966	6.8107	7.2895	6.1166	8.7651	5	7.65192	7.24547	5.66227
SUB157	0.3	12	4	Alone	3.0757	3.6098	16.9991	7.1063	5.1628	7.998	8.0088	2.8571	5.864	8.1472	5.4376	8.7988	9.1026	5.2417	3.9923	3.8632	5.4015	5	7.08983	4.62467	4.73622
SUB161	0.3	12	4	Combine	10.7881	8.7204	11.016	1.109	11.0063	6.511	4.523	10.7011	4.4454	6.6501	4.8702	3.3502	12.7992	5.2272	2.8681	7.1268	3.1018	5	7.42231	4.58098	8.32612
SUB161	0.3	12	4	Alone	10.5297	8.5207	11.7435	1.1216	10.8439	8.228	5.4096	9.3556	4.7532	6.8011	4.4331	1.8147	13.6931	2.6983	3.523	4.458	2.9615	5	7.4806	3.4102	8.0968
SUB162	0.3	12	4	Combine	5.4278	11.5136	9.4495	10.3648	6.3369	5.0693	8.7212	11.3473	4.0895	6.5232	3.7398	4.0949	9.3919	5.4667	5.1162	5.1438	5.5604	5	7.38998	5.32178	9.51307
SUB162	0.3	12	4	Alone	6.4527	12.4617	8.6157	9.3236	6.4523	5.0876	8.3062	11.1264	4.05	6.8339	3.2166	3.4098	9.9481	2.2067	3.0898	2.91	2.0885	5	7.32958	2.57375	9.62993
SUB165	0.3	12	4	Combine	7.9509	7.2836	3.4239	6.7851	10.3531	7.8102	7.3395	4.7081	4.8216	4.6033	2.7917	2.3177	4.0001	3.8238	2.9601	2.6184	2.5349	5	5.70683	2.9843	6.55495
SUB165	0.3	12	4	Alone	7.4748	6.1247	3.9277	6.6759	9.6265	6.7637	6.6861	4.5033	5.0784	4.6588	2.9309	2.2378	3.5219	0.80761	1.6356	1.5297	0.9694	5	5.40081	1.23558	5.99638
SUB166	0.3	12	4	Combine	3.1724	6.2034	8.4421	3.4012	4.7582	7.5187	3.5574	4.8677	1.0986	1.3896	3.596	5.8	9.6715	2.831	5.2125	4.9045	2.5263	5	4.88283	3.86857	4.371
SUB166	0.3	12	4	Alone	3.1549	6.3569	8.3325	3.3931	4.276	7.3956	4.0018	4.9809	1.1851	1.3024	3.8376	6.0707	10.287	1.4793	3.7945	3.7182	1.1749	5	4.96727	2.54173	4.57953
SUB169	0.3	12	4	Combine	6.3605	5.7751	14.1245	7.8398	9.1052	13.2705	6.6711	7.6704	3.895	12.0974	5.7631	3.3311	13.4813	4.5211	4.8503	2.7158	3.6845	5	8.41423	3.94292	6.8031
SUB169	0.3	12	4	Alone	7.2124	6.1793	12.2413	5.4765	9.1896	12.5704	7.5565	7.5332	3.8321	11.764	5.5602	2.9462	12.4014	1.9154	2.7593	3.0661	2.2546	5	8.03562	2.49885	7.26185
SUB170	0.3	12	4	Combine	6.6956	2.8976	2.64	4.2137	2.7376	5.3429	5.6331	6.6018	2.1052	1.8242	2.247	3.0177	6.9364	2.7951	4.7243	3.8536	5.6611	5	4.06868	4.25853	5.67717
SUB170	0.3	12	4	Alone	6.6892	3.1692	2.6719	3.6348	2.1827	4.5411	4.962	5.8366	2.5395	2.0692	2.551	4.1951	5.3436	3.614	3.7063	3.6719	4.4363	5	3.87584	3.85712	5.2426
SUB174	0.3	12	4	Combine	7.0949	5.7904	6.4352	8.006	4.4192	3.2513	8.5454	7.7459	3.1023	1.5387	3.847	2.6426	6.7637	3.4255	2.9516	2.5905	3.0809	5	5.32174	3.01213	7.57798
SUB174	0.3	12	4	Alone	6.4563	5.1866	5.089	6.8977	3.6674	2.4976	7.2901	6.7151	3.2376	1.7613	3.9559	3.2574	6.4689	2.8326	1.7009	1.3252	2.4022	5	4.80622	2.06522	6.60888
SUB177	0.3	12	4	Combine	9.6027	4.0964	5.64	4.9476	1.25	4.1011	8.1296	13.5813	5.371	3.6792	8.2852	9.0333	8.3803	3.8852	3.0695	3.3661	3.3383	5	6.6229	3.41478	9.52015
SUB177	0.3	12	4	Alone	9.3706	3.9857	5.5895	5.2626	1.4785	4.3649	8.1376	13.3248	5.3529	3.8516	8.246	9.0183	8.6713	1.2559	2.75	2.7361	0.89658	5	6.66572	1.90965	9.38018
SUB179	0.3	12	4	Combine	5.6275	9.7075	13.2374	9.608	5.0643	12.0566	10.2077	10.9826	2.8897	2.092	7.5575	7.188	8.0401	5.4038	5.9041	7.4234	5.8443	5	8.01992	6.1439	9.61927
SUB179	0.3	12	4	Alone	3.9752	8.2801	10.3505	7.124	3.239	9.5465	8.7649	8.3411	3.2841	2.147	5.516	5.4288	10.7083	2.9857	3.792	4.6388	4.268	5	6.66965	3.92112	7.74455
SUB187	0.3	12	4	Combine	5.0215	5.3719	11.3776	7.2114	4.9911	13.5486	11.3633	5.1298	6.4084	6.2453	8.2929	6.1184	4.6358	8.1252	6.9077	4.0656	11.2361	5	7.36277	7.58365	7.22993
SUB187	0.3	12	4	Alone	5.2816	5.3563	11.2348	8.2747	5.4958	12.7713	10.8139	3.2422	5.8853	5.7964	7.2695	5.6077	5.3312	7.8565	3.7872	4.2563	7.376	5	7.10467	5.819	6.45835
SUB190	0.3	12	4	Combine	3.5191	5.4647	9.4606	10.815	10.5429	2.9415	3.7604	6.122	5.893	4.4716	3.2761	5.4659	4.5134	9.7794	7.8953	4.9595	7.1879	5	5.86509	7.45552	4.79143
SUB190	0.3	12	4	Alone	4.1334	5.8713	9.4834	9.8883	8.9639	3.1497	4.4537	6.9229	5.9347	4.0015	2.0588	4.1812	3.5426	3.3579	4.3137	3.8676	3.8454	5	5.58349	3.84615	5.45965
SUB192	0.3	12	4	Combine	7.8048	2.5987	19.8765	17.6743	7.8619	10.905	5.0447	6.7756	2.1789	2.0552	11.7722	9.8757	5.6436	4.2713	6.1686	3.9946	6.9688	5	8.4667	5.35083	5.67402
SUB192	0.3	12	4	Alone	5.1738	2.1087	18.0029	14.7734	6.555	11.5193	5.5785	6.6601	1.2728	2.743	13.7512	11.5597	7.4034	1.018	1.0063	0.91498	0.84613	5	8.2386	0.946353	5.29328
SUB195	0.3	12	4	Combine	1.7715	7.6484	5.8904	5.1263	8.6364	12.1614	5.6192	9.8536	4.3661	8.1257	4.7439	7.2006	10.6266	7.6157	8.0379	5.2202	3.4426	5	7.05924	6.0791	6.72758
SUB195	0.3	12	4	Alone	3.3419	6.7749	3.8902	5.9014	3.0554	8.401	2.2581	8.2153	4.6265	7.4757	3.3151	4.5734	8.1075	1.7608	4.5994	4.2513	0.83666	5	5.37972	2.86204	5.17727
SUB196	0.3	12	4	Combine	5.5666	1.3958	3.1409	7.7812	6.6976	9.2709	8.449	3.7838	6.345	1.855	10.4198	8.0091	20.3556	3.4896	2.5546	2.6294	4.6044	5	7.15925	3.3195	5.238
SUB196	0.3	12	4	Alone	5.9016	1.0901	3.3851	8.0454	6.118	8.5835	8.8431	3.8676	6.7	2.0139	10.2162	7.4069	21.2957	1.7524	1.0576	1.0043	1.9201	5	7.18978	1.4336	5.40218
SUB200	0.3	12	4	Combine	8.3362	6.2167	6.0538	3.0348	8.1188	5.3595	4.9846	4.4186	8.1131	6.7309	7.2875	3.6847	4.0802	11.2406	5.2082	9.8591	6.0629	5	5.87842	8.0927	5.55988
SUB200	0.3	12	4	Alone	4.9537	4.9407	5.1605	3.8584	8.8551	7.1091	2.3843	3.7557	6.8843	4.8429	7.3958	3.8188	4.2112	3.2086	2.8702	3.5309	3.0772	5	5.24388	3.17172	3.69573
SUB212	0.3	12	4	Combine	10.1251	10.5653	2.1766	5.5644	10.9064	15.5842	8.2771	9.0042	5.1727	5.2925	7.7025	8.1274	6.4886	5.5954	3.58	5.9855	4.8055	5	8.07592	4.9916	9.20883
SUB212	0.3	12	4	Alone	10.3158	10.4673	1.6255	3.5884	6.6673	11.5781	9.6327	10.2963	4.373	3.7918	5.0077	4.9621	6.1839	1.0107	1.1012	1.3212	1.2442	5	6.80692	1.16932	10.1068
SUB213	0.3	12	4	Combine	5.6485	7.8427	7.0499	9.9071	12.9175	10.5591	3.9864	2.5755	7.4001	10.1997	6.6722	4.921	11.7057	3.2184	1.3829	3.4395	5.5879	5	7.79888	3.40718	4.43583
SUB213	0.3	12	4	Alone	5.8116	7.9013	6.3496	10.2966	12.5202	9.2109	4.96	3.0115	7.2845	9.6569	5.7023	4.4232	13.2672	2.4166	1.8797	2.1943	2.7347	5	7.72275	2.30633	4.94265
SUB002	0.3	12	4	Combine	11.2273	9.8342	9.5195	10.0802	7.4836	6.3658	5.6618	13.8571	4.0851	3.155	4.1603	5.3103	10.3157	2.2381	4.5287	4.1638	2.6703	10	7.77353	3.40022	10.0166
SUB002	0.3	12	4	Alone	11.6312	10.1516	6.6648	9.447	7.6516	6.4205	5.7742	14.7497	3.1254	2.8123	4.1659	5.8016	9.5978	1.5799	2.707	2.8509	1.9074	10	7.53797	2.2613	10.4718
SUB004	0.3	12	4	Combine	4.019	8.7917	4.0252	5.2852	3.7956	12.5014	7.961	4.1251	3.3394	5.1635	5.3698	7.5681	13.057	1.6094	6.0183	5.882	0.90661	10	6.53862	3.60408	6.16382
SUB004	0.3	12	4	Alone	3.5702	8.5546	4.1375	5.7276	3.7778	11.7625	8.3382	4.3212	3.1455	4.6847	4.4708	6.4208	12.9808	2.0541	4.8752	4.3896	1.1774	10	6.2994	3.12407	6.2406
SUB007	0.3	12	4	Combine	3.3481	4.0315	5.7153	4.7837	0.96542	5.9357	7.2664	4.7417	4.1079	5.8187	1.8934	1.1336	3.7096	2.9109	4.9061	3.2913	3.0011	10	4.11162	3.52735	5.23263
SUB007	0.3	12	4	Alone	3.2707	4.1098	3.6238	4.0925	1.0634	5.3768	7.3069	3.4494	3.6321	5.4835	1.0824	0.76807	4.9368	2.1387	3.6286	3.5525	1.5675	10	3.7074	2.72182	4.81552
SUB010	0.3	12	4	Combine	1.2083	2.5855	3.7654	3.4998	6.2249	6.0851	7.7703	7.3363	5.4253	5.0822	1.9774	1.4528	4.9505	5.4776	4.9226	4.5454	5.2848	10	4.4126	5.0576	5.66783
SUB010	0.3	12	4	Alone	2.0301	2.5139	3.7972	3.1428	5.9287	5.4877	6.1976	5.5448	5.6119	5.347	1.19	1.592	5.3498	2.0464	2.0559	1.7721	1.9734	10	4.13335	1.96195	4.67147
SUB011	0.3	12	4	Combine	13.1302	13.7151	13.5291	7.3327	11.428	9.8251	8.7326	8.6584	4.1089	4.3809	2.7953	7.3084	9.2589	5.4671	4.4649	5.2746	6.2675	10	8.78489	5.36852	10.2712
SUB011	0.3	12	4	Alone	12.5501	13.1716	11.1626	6.9687	10.5013	9.6698	7.903	7.1642	4.4889	3.5766	4.0306	9.239	9.2358	1.3739	0.83562	1.02	1.5339	10	8.43555	1.19085	9.30935
SUB012	0.3	12	4	Combine	2.2652	3.3155	8.1484	7.5796	9.5211	6.4355	5.4985	4.3095	2.6906	2.2833	4.0202	7.1687	9.4161	3.0362	2.1133	2.6834	2.7941	10	5.58863	2.65675	4.19945
SUB012	0.3	12	4	Alone	2.8286	3.8408	5.1235	6.2766	7.1243	5.0562	6.6268	3.4011	2.5584	3.9173	4.1196	5.6078	9.6851	1.7222	2.0813	1.6717	1.5574	10	5.0897	1.75815	4.4542
SUB016	0.3	12	4	Combine	2.6916	1.3859	2.8434	1.9219	11.1709	7.963	6.6772	5.3584	4.1747	2.2396	4.5761	5.6741	13.8917	4.4006	1.6492	4.0041	5.4517	10	5.42835	3.8764	4.69145
SUB016	0.3	12	4	Alone	0.71933	0.77833	4.1112	2.1149	10.4318	7.6386	6.0035	4.5618	3.4319	2.6388	4.8362	5.5322	13.5857	2.7124	0.92108	1.8485	3.0601	10	5.10648	2.13552	3.77138
SUB018	0.3	12	4	Combine	3.0759	6.4787	5.4552	3.5725	5.8635	5.8577	4.8113	4.8381	6.0547	0.98273	4.2625	3.9575	11.9012	2.6266	3.0174	3.0224	4.8603	10	5.16243	3.38167	4.8089
SUB018	0.3	12	4	Alone	2.4483	6.3034	6.7439	4.6478	5.4367	4.1032	4.1229	5.9768	4.9093	1.2951	3.9709	3.2114	10.8288	2.1138	1.6991	1.3711	2.4819	10	4.92296	1.91648	4.82518
SUB019	0.3	12	4	Combine	3.6797	3.8784	9.5629	6.8679	11.3286	10.3612	7.681	8.3484	4.3178	5.2158	3.313	6.1645	11.5299	3.5124	5.8602	3.6629	3.5816	10	7.09608	4.15428	6.60282
SUB019	0.3	12	4	Alone	4.2982	3.909	8.1794	6.7317	10.9589	9.665	5.7185	6.7502	4.5223	6.1742	3.1208	6.4353	11.8103	1.5796	4.3524	3.8083	0.87504	10	6.79029	2.65384	5.5241
SUB023	0.3	12	4	Combine	3.4834	2.9212	1.3363	5.3313	8.2863	4.11	7.498	8.657	6.2821	2.0017	1.9257	1.6611	11.1044	3.2393	3.7414	3.7582	2.3748	10	4.96912	3.27843	6.45243
SUB023	0.3	12	4	Alone	3.6682	2.5987	1.1263	4.1984	5.7992	2.7067	6.1896	6.5191	5.6995	1.965	2.3412	0.94904	12.376	1.3288	2.8356	2.636	1.0009	10	4.31823	1.95032	5.28072
SUB024	0.3	12	4	Combine	8.8358	15.059	9.1181	6.0493	10.9085	6.7268	4.1812	4.654	5.0746	8.3562	5.3603	3.3192	4.5373	4.2982	2.945	3.0461	4.1594	10	7.09079	3.61218	6.92753
SUB024	0.3	12	4	Alone	9.2577	15.2488	9.6933	5.8565	10.6392	6.493	3.8642	6.1899	5.1713	8.9211	5.5713	3.0385	4.8354	3.6127	0.8421	0.57965	3.5034	10	7.29078	2.13446	7.43578
SUB025	0.3	12	4	Combine	10.0992	10.3115	9.7601	4.1775	5.146	4.7377	7.2378	6.557	6.6671	6.8514	3.1186	7.8715	11.9241	8.9743	1.7674	2.2993	7.7688	10	7.26612	5.20245	8.00005
SUB025	0.3	12	4	Alone	7.818	8.3535	7.8221	4.5536	3.7393	3.3824	5.5168	6.6329	6.7709	6.3588	1.8031	7.2289	10.3748	4.5272	2.0912	2.3128	4.0399	10	6.18116	3.24277	6.74515
SUB111	0.3	12	4	Combine	8.6897	9.892	4.6946	2.9832	9.9593	6.5329	10.4016	4.4311	6.4561	3.9084	3.463	4.2646	10.4987	4.2395	3.0888	2.4717	2.8577	10	6.62886	3.16442	8.04118
SUB111	0.3	12	4	Alone	6.3743	9.1165	5.124	3.0249	8.9417	4.3468	7.4229	1.9291	5.5144	3.7563	4.0747	4.213	9.531	0.59521	0.4908	0.62136	0.59424	10	5.64382	0.575403	5.69913
SUB113	0.3	12	4	Combine	7.801	9.2373	6.5215	8.2311	3.3908	4.7604	4.2951	5.4733	7.6955	5.4218	3.6654	2.4012	9.8808	1.8741	1.392	1.9129	3.5793	10	6.05963	2.18958	6.09585
SUB113	0.3	12	4	Alone	10.1686	10.2482	6.8997	9.0073	3.1447	4.4292	4.9802	4.8432	7.0751	4.3669	4.1382	3.5475	10.682	1.1098	1.1163	1.3511	1.2484	10	6.42545	1.2064	6.67727
SUB115	0.3	12	4	Combine	6.7833	8.0088	5.4894	4.2507	3.0374	2.3753	4.9843	4.5783	6.7714	4.7891	5.3366	2.9727	1.4026	4.1818	4.1305	2.5967	5.9272	10	4.67538	4.20905	5.65288
SUB115	0.3	12	4	Alone	5.6767	7.6685	4.5477	4.8063	1.8639	2.6967	4.8738	4.243	5.8884	4.638	4.8189	2.9079	1.2307	3.5949	2.6696	2.6954	4.1596	10	4.29696	3.27987	5.26313
SUB116	0.3	12	4	Combine	3.5691	2.0242	8.7978	7.3877	8.2535	7.1762	4.1822	5.7746	7.4211	4.9325	9.0546	10.2776	5.6819	5.396	3.7261	2.2584	3.8065	10	6.50254	3.79675	4.25115
SUB116	0.3	12	4	Alone	2.5408	1.8403	8.146	6.4966	8.1355	6.4797	3.0755	4.0044	6.776	4.1085	8.5134	9.6341	6.3672	1.9074	2.1977	2.1299	1.7957	10	5.85523	2.00767	3.09015
SUB117	0.3	12	4	Combine	3.389	7.8661	5.786	5.8582	4.956	9.5731	7.1991	5.4615	1.9062	5.1171	4.2008	5.6485	7.5901	4.2287	4.6273	3.1571	4.2891	10	5.73475	4.07555	6.09605
SUB117	0.3	12	4	Alone	2.1502	8.1132	5.3828	6.2879	3.6908	7.9396	6.5852	4.469	1.5807	5.0941	3.6093	5.1684	5.9984	2.0945	2.1348	1.9958	2.0873	10	5.08228	2.0781	5.3953
SUB118	0.3	12	4	Combine	4.1942	1.6514	3.0798	1.8783	4.4536	5.0744	2.1778	2.823	3.0206	2.764	6.0538	6.2505	6.6669	2.4699	2.9876	2.685	2.2505	10	3.85295	2.59825	2.6412
SUB118	0.3	12	4	Alone	3.3051	0.95165	2.0272	2.5214	3.7143	5.0865	2.1987	2.6656	2.4388	2.2595	5.1774	4.6522	6.1189	0.39226	1.9437	1.8192	0.31394	10	3.31671	1.11728	2.33089
SUB119	0.3	12	4	Combine	4.64	4.5426	5.7491	6.5425	9.8462	7.8387	7.0994	3.5899	6.4432	4.7939	8.6107	7.9485	5.8539	1.2059	0.85145	1.8978	2.8822	10	6.42297	1.70934	5.09353
SUB119	0.3	12	4	Alone	5.4012	4.6548	5.3365	6.2333	8.8885	8.2821	5.6129	3.7099	5.7846	5.2109	6.7533	5.8055	5.5459	0.73254	0.59302	1.2999	0.88139	10	5.93995	0.876713	4.7836
SUB121	0.3	12	4	Combine	7.2793	5.9062	7.4164	6.6652	14.0917	7.9225	6.3156	4.1302	4.6311	3.5813	8.0347	9.9054	9.926	10.7114	9.5851	8.8033	13.5439	10	7.36966	10.6609	5.67952
SUB121	0.3	12	4	Alone	4.9709	4.1205	6.7977	5.9134	11.3739	8.4379	6.7552	4.313	3.6576	4.1309	7.1616	9.0724	10.0532	2.834	2.3859	2.7063	3.4237	10	6.67371	2.83747	5.20463
SUB157	0.3	12	4	Combine	4.0671	3.9063	14.6839	7.1567	6.9591	7.4892	6.5489	2.4917	6.164	8.2215	2.9916	7.4549	9.8574	4.5781	4.9746	4.1328	7.1103	10	6.76864	5.19895	4.34243
SUB157	0.3	12	4	Alone	3.6092	3.2745	12.6367	5.4597	5.1669	5.2162	5.2546	1.7606	6.9825	7.7507	4.2379	9.0437	7.1123	3.1392	2.5704	2.513	3.3576	10	5.96196	2.89505	3.48568
SUB161	0.3	12	4	Combine	10.7717	8.9734	10.2345	1.9422	10.3999	5.9473	3.7395	9.6785	4.3971	6.5122	4.7455	3.4546	12.9319	5.6829	2.2994	7.4006	2.311	10	7.20987	4.42347	7.76352
SUB161	0.3	12	4	Alone	7.5767	4.8704	10.538	2.1203	8.7875	6.4294	3.3611	7.26	2.8313	5.8907	3.2672	2.0559	16.893	2.2897	2.8054	3.7107	2.6053	10	6.29858	2.85278	5.61488
SUB162	0.3	12	4	Combine	5.719	11.8358	9.7489	9.5806	7.2593	3.8529	7.8198	9.0791	4.5269	5.8709	3.3628	4.1402	9.051	4.2063	4.7609	4.9494	4.3459	10	7.06517	4.56562	8.55877
SUB162	0.3	12	4	Alone	4.4169	10.152	7.8426	7.6842	5.5739	4.3934	5.3512	6.7896	3.6552	5.5849	2.6512	5.0333	7.8523	1.6125	2.3941	2.2866	1.5782	10	5.92159	1.96785	6.47508
SUB165	0.3	12	4	Combine	7.2985	6.4782	4.1222	6.4497	9.3252	7.3918	6.9509	5.0189	5.1159	4.2107	2.893	2.7706	3.5073	2.2269	1.5802	1.2839	1.7148	10	5.50253	1.70145	6.28605
SUB165	0.3	12	4	Alone	7.4425	5.9833	3.4263	6.1002	8.369	6.2787	6.0667	4.2524	4.4259	3.485	2.0035	1.8098	2.737	0.62474	1.4842	1.374	0.87284	10	4.79848	1.08895	5.67733
SUB166	0.3	12	4	Combine	3.4462	6.5836	6.2817	3.3108	4.8467	4.7293	3.8698	3.5917	1.2557	1.4923	3.3562	5.8969	9.5317	1.8388	4.4221	4.6793	1.5394	10	4.47635	3.1199	4.1588
SUB166	0.3	12	4	Alone	3.108	5.8506	5.7228	3.2562	5.1232	4.8325	3.5083	3.8256	1.4473	2.2258	2.9521	5.5625	9.5284	1.2745	3.5852	3.4626	0.82308	10	4.38025	2.28634	3.93773
SUB169	0.3	12	4	Combine	6.7578	6.0037	9.1649	6.7138	4.6706	8.3881	5.6552	5.1439	2.9379	11.0309	6.3038	4.9384	15.2668	3.6676	4.4094	3.6663	3.4305	10	7.15198	3.79345	5.72662
SUB169	0.3	12	4	Alone	5.3624	4.6115	6.5112	5.6703	4.2642	7.3438	5.007	4.6972	2.6378	10.7886	6.5165	4.2558	14.7503	1.4127	2.3979	2.6544	1.7176	10	6.33974	2.04565	4.89705
SUB170	0.3	12	4	Combine	6.0743	1.7732	1.3325	3.0566	1.9834	4.8162	5.5658	5.9231	2.1884	1.7473	2.2845	2.57	6.0745	2.9065	4.0517	3.3859	5.2486	10	3.49152	3.89817	5.13755
SUB170	0.3	12	4	Alone	6.4684	2.2041	1.5326	2.7915	1.9377	3.6926	5.2482	5.1524	2.3601	1.7508	1.6426	3.1493	4.9428	1.6006	3.0092	2.7986	2.2257	10	3.29793	2.40853	4.91228
SUB174	0.3	12	4	Combine	5.7692	4.3898	1.2443	5.9929	3.4509	3.4735	6.3294	3.8117	1.8803	1.0431	2.705	1.6403	7.2698	2.8211	2.0392	1.3979	1.4303	10	3.76925	1.92213	5.07353
SUB174	0.3	12	4	Alone	5.6268	4.5997	1.3666	5.8951	3.6466	3.5281	5.3416	3.1271	1.6212	1.0067	2.2594	1.1162	6.713	1.754	1.3943	0.96132	1.2934	10	3.52678	1.35075	4.52732
SUB177	0.3	12	4	Combine	8.0627	4.0802	4.6257	5.3276	2.177	2.9468	7.8536	11.7328	4.7842	3.9498	7.9039	8.9229	8.1214	2.0398	3.3139	3.2957	1.8503	10	6.19143	2.62493	8.55262
SUB177	0.3	12	4	Alone	8.0484	3.8733	4.4578	4.6668	1.6437	2.2164	6.7963	9.8205	5.1374	3.3953	7.0182	7.508	10.402	1.2508	2.3654	2.3193	0.85348	10	5.76801	1.69725	7.52588
SUB179	0.3	12	4	Combine	5.3796	8.9204	8.0237	7.9687	3.4818	9.2032	6.6002	7.9828	2.6624	1.5155	7.6669	7.1981	8.9479	2.9619	5.0809	5.8303	5.7376	10	6.58086	4.90268	7.24433
SUB179	0.3	12	4	Alone	4.3526	8.0354	5.4129	5.6049	3.4989	8.8145	6.247	6.3258	1.6702	1.8551	5.076	4.7786	11.2115	2.0393	2.8699	3.3969	2.7907	10	5.60642	2.7742	6.2556
SUB187	0.3	12	4	Combine	5.7382	5.8493	10.2137	7.8658	1.8805	9.605	9.2233	5.7921	5.8958	5.0335	7.6951	5.1035	3.4598	8.4605	6.8926	4.5346	10.9445	10	6.41197	7.70805	6.93638
SUB187	0.3	12	4	Alone	3.6087	2.9375	7.9387	7.8513	3.9382	7.1931	6.8853	4.247	5.2228	5.0693	5.5241	3.5083	2.0162	6.3966	3.1992	3.6308	5.8623	10	5.07235	4.77223	4.8018
SUB190	0.3	12	4	Combine	3.3264	4.6197	8.9802	8.5693	7.9883	1.6112	2.1153	3.4887	5.4057	4.6507	2.4152	4.4859	3.8018	8.9089	7.8093	4.5481	6.6575	10	4.72757	6.98095	3.19235
SUB190	0.3	12	4	Alone	2.3291	4.2061	7.1609	7.8694	6.7821	3.4841	4.0818	5.764	5.2766	3.707	1.0235	2.0424	3.17	3.3449	3.9199	3.472	3.7338	10	4.37669	3.61765	4.37113
SUB192	0.3	12	4	Combine	4.3979	1.6819	9.2494	12.2535	8.2872	9.2431	2.405	6.6012	2.0154	1.6853	9.6553	6.5407	5.3752	6.1909	6.4629	5.2762	7.4441	10	6.10701	6.34352	4.01537
SUB192	0.3	12	4	Alone	2.8905	1.1431	7.0048	9.2463	6.9586	7.9689	1.6029	5.9329	2.0608	1.5112	9.2306	5.7479	6.5447	0.9836	0.86002	0.76077	0.81373	10	5.21871	0.85453	3.1842
SUB195	0.3	12	4	Combine	2.789	7.0187	4.2958	4.5305	7.4374	9.6161	4.7075	9.6388	5.0114	7.4125	4.0489	6.6666	9.4266	7.3432	6.5822	4.109	2.1065	10	6.35383	5.03522	6.41672
SUB195	0.3	12	4	Alone	2.9701	7.2398	4.2874	6.4073	3.6845	7.435	2.3627	7.6482	4.5333	6.9063	3.5697	4.2549	8.0186	1.5753	4.4008	4.059	0.61297	10	5.33214	2.66202	5.03862
SUB196	0.3	12	4	Combine	5.8718	1.4482	1.7183	8.8062	4.9881	8.061	7.9953	4.0982	6.0938	1.3042	9.7152	7.7269	20.1721	2.5518	2.0393	2.2171	3.6544	10	6.76918	2.61565	5.25117
SUB196	0.3	12	4	Alone	6.1115	1.5546	2.1628	8.4251	4.8728	7.2922	8.4526	4.7797	6.4402	1.1269	9.7724	7.2894	20.6642	1.4622	1.0102	0.95583	1.6103	10	6.84188	1.25963	5.68845
SUB200	0.3	12	4	Combine	7.3333	5.6013	4.6895	2.5191	7.7165	5.0188	6.1067	7.0663	7.6582	6.8291	7.0146	3.9938	4.231	9.337	3.8215	8.7111	4.449	10	5.82909	6.57965	6.54677
SUB200	0.3	12	4	Alone	3.8577	3.8661	4.1738	3.4769	8.6245	7.18	2.4513	4.0993	6.3809	4.933	6.5031	4.2286	4.4263	2.5663	2.4388	3.1576	2.3916	10	4.93858	2.63858	3.47083
SUB212	0.3	12	4	Combine	10.34	10.9655	1.673	4.9218	7.4293	11.3119	7.4045	6.8901	4.7549	5.472	6.9638	6.7781	5.9934	4.7039	3.0155	4.802	4.998	10	6.99218	4.37985	8.31578
SUB212	0.3	12	4	Alone	7.4903	7.5404	3.251	2.7537	5.6332	6.1985	8.7974	7.0729	4.5776	3.7536	4.7273	3.887	8.0609	0.79539	0.82805	1.011	0.9761	10	5.6726	0.902635	7.79522
SUB213	0.3	12	4	Combine	4.0976	7.7292	4.5784	7.7525	8.5616	5.5475	1.6784	2.9188	6.8021	9.6428	6.2035	4.7337	12.1383	4.6525	2.3678	3.2201	5.8129	10	6.33726	4.01333	3.50353
SUB213	0.3	12	4	Alone	4.2434	7.4083	3.0606	7.0567	6.3936	3.2199	1.4349	2.8721	6.8209	8.9388	5.0464	4.9105	13.6012	1.7777	1.718	1.9074	1.9594	10	5.76979	1.84063	3.37762
SUB002	0.3	12	4	Combine	9.7484	7.7163	7.7516	9.5779	6.0688	5.1555	4.9063	13.0842	2.8786	2.3022	3.8273	4.8668	9.7381	2.3452	4.753	4.8699	2.363	15	6.74015	3.58277	8.90762
SUB002	0.3	12	4	Alone	9.0556	7.9081	7.0508	9.1014	6.9647	5.541	4.097	12.9319	3.5133	2.4736	4.0402	4.8368	10.6385	1.3721	2.5265	2.6238	1.6404	15	6.78099	2.0407	8.50358
SUB004	0.3	12	4	Combine	3.7641	8.5418	3.7907	4.8496	3.4308	11.8778	7.7655	4.6772	2.6717	4.7345	4.9154	6.9293	12.6226	1.1272	6.5361	5.8608	1.1748	15	6.19777	3.67473	6.19855
SUB004	0.3	12	4	Alone	3.1837	6.8844	3.1855	5.4275	3.4575	11.3707	7.3502	3.9898	2.7561	4.6029	4.3542	5.7169	11.0651	2.0943	4.7594	4.2608	1.2418	15	5.64188	3.08907	5.45802
SUB007	0.3	12	4	Combine	2.9886	3.6864	5.0412	4.6105	1.0766	5.6459	6.7299	4.0634	3.5186	5.4969	1.1526	0.75217	4.6342	2.1522	5.0801	3.4483	2.5953	15	3.79977	3.31898	4.71027
SUB007	0.3	12	4	Alone	2.8635	3.7499	3.3147	3.9475	0.86842	4.8521	6.8	3.1938	3.1946	5.1426	1.1612	0.37399	5.2528	2.1449	3.5581	3.4763	1.5798	15	3.43962	2.68978	4.4335
SUB010	0.3	12	4	Combine	1.9097	2.4166	3.6264	3.3609	5.9765	5.5992	6.543	6.1561	5.3778	5.6317	1.295	1.5052	5.3023	5.0529	4.7281	4.1933	4.9046	15	4.20772	4.71973	4.95408
SUB010	0.3	12	4	Alone	1.3021	1.7055	3.253	2.1707	5.585	5.0418	5.0829	5.4819	4.5873	4.4648	1.2638	1.1863	4.0313	1.9949	1.861	1.5972	1.9239	15	3.47357	1.84425	4.02287
SUB011	0.3	12	4	Combine	11.7542	11.7489	10.8852	7.0071	9.3252	8.5507	8.2095	7.8806	3.9283	4.5344	3.1487	7.7133	9.6906	4.5783	3.9901	3.7577	5.9286	15	8.02898	4.56367	9.28055
SUB011	0.3	12	4	Alone	9.7493	9.9293	8.4254	4.6931	7.4803	6.5367	7.4067	5.8099	3.4464	4.4532	3.3187	7.5776	8.7231	1.275	0.72322	0.88843	1.4391	15	6.73459	1.08144	7.6853
SUB012	0.3	12	4	Combine	2.6282	4.7785	4.9607	6.6937	7.1732	5.2998	6.3656	4.3025	2.2531	3.1359	4.0669	6.5099	9.3024	3.2638	3.3312	3.2918	3.0733	15	5.19003	3.24002	4.79048
SUB012	0.3	12	4	Alone	2.4975	4.0586	4.1087	5.5991	6.4217	4.6273	6.8619	3.6282	2.2472	3.1479	3.8222	6.0465	9.4447	1.7323	1.965	1.5467	1.5603	15	4.80858	1.70107	4.58938
SUB016	0.3	12	4	Combine	2.2647	0.96675	3.092	2.3203	10.7819	7.3856	5.9106	4.6611	3.3515	2.0561	4.0236	5.4526	14.7915	4.3842	1.774	3.9543	5.0768	15	5.15833	3.79733	4.06248
SUB016	0.3	12	4	Alone	0.7801	0.72721	3.651	2.0541	10.315	7.3039	6.0953	4.3835	3.3946	2.5707	4.6086	5.5551	13.5233	2.4761	0.75522	1.5411	2.8154	15	4.99711	1.89696	3.74415
SUB018	0.3	12	4	Combine	2.9359	6.5042	4.9951	3.1972	6.1346	5.2724	4.2206	4.9643	5.6316	1.0994	3.9931	3.265	11.2825	2.6143	3.047	2.9167	4.7539	15	4.8843	3.33298	4.63498
SUB018	0.3	12	4	Alone	2.6888	5.2039	6.0845	4.547	5.4412	4.1525	3.9444	5.1294	4.7477	1.0359	3.9383	2.43	10.7845	1.8701	1.4426	1.15	2.2803	15	4.62524	1.68575	4.34005
SUB019	0.3	12	4	Combine	3.6562	3.6698	8.2926	7.3872	10.6287	9.083	6.8512	8.0797	4.5182	6.1726	3.8869	6.1782	12.3407	2.3839	6.6716	3.7077	3.0294	15	6.98038	3.94815	6.19797
SUB019	0.3	12	4	Alone	4.1314	2.9259	7.0472	6.5912	11.3054	8.1719	5.088	6.0388	4.5942	6.6342	3.0932	6.2667	13.2462	1.7152	4.2202	3.6589	1.0159	15	6.54879	2.65255	4.88515
SUB023	0.3	12	4	Combine	3.5504	2.1855	1.6413	5.2646	7.5603	3.3163	6.9439	7.5298	6.0507	2.5322	2.1067	0.71863	11.1563	2.6298	3.4003	3.6056	2.7474	15	4.6582	3.09577	5.78055
SUB023	0.3	12	4	Alone	3.4868	2.5422	1.2871	4.2764	5.9027	2.7032	6.4396	6.3125	5.5513	1.8288	2.3467	0.82125	12.4641	1.1613	2.4324	2.2523	0.89271	15	4.30482	1.68468	5.25553
SUB024	0.3	12	4	Combine	8.8459	13.7647	8.0579	6.2579	9.9579	6.3196	4.3507	4.2467	4.2337	8.1779	4.7753	3.0491	4.929	4.0495	3.1801	3.6737	4.5576	15	6.68972	3.86522	6.63423
SUB024	0.3	12	4	Alone	6.7904	11.8489	8.8737	5.7785	8.906	6.2214	3.9706	4.5761	4.0514	7.5225	4.6572	3.1769	6.2927	3.3748	0.92677	0.63269	3.2324	15	6.35895	2.04167	5.95545
SUB025	0.3	12	4	Combine	7.9847	7.8337	8.0928	4.3386	3.901	3.6445	5.4407	6.4071	6.4969	7.0834	2.0428	7.188	11.4032	7.6748	1.5703	2.5205	6.5211	15	6.29672	4.57167	6.58567
SUB025	0.3	12	4	Alone	7.5367	7.3095	7.8004	4.278	3.2147	3.3685	5.1971	6.202	6.5352	6.1863	2.0337	6.8305	9.792	4.4787	2.0784	2.2676	3.9881	15	5.86805	3.2032	6.27407
SUB111	0.3	12	4	Combine	7.5616	9.8394	5.0772	2.8774	9.1076	6.0365	8.9675	4.2991	5.6755	3.3537	3.1991	3.8291	9.8104	3.5752	3.2978	1.6978	2.8093	15	6.1257	2.84503	7.32237
SUB111	0.3	12	4	Alone	5.4774	7.6643	3.921	2.4072	7.8729	4.4721	6.7845	2.0613	5.7308	3.6009	3.1634	2.8821	9.5161	0.58692	0.46439	0.58823	0.58528	15	5.04262	0.556205	5.13888
SUB113	0.3	12	4	Combine	7.7203	8.0436	4.598	8.3845	3.0084	4.5305	4.2914	5.2642	7.5241	5.4041	3.3212	2.2378	9.4837	0.85308	0.54852	1.9542	2.4413	15	5.67783	1.44928	5.81252
SUB113	0.3	12	4	Alone	9.4134	8.901	5.0192	8.7339	2.4983	4.1329	4.2918	4.839	6.8575	5.2293	3.6407	2.8235	11.3112	1.0776	1.0722	1.325	1.2114	15	5.97628	1.17155	6.096
SUB115	0.3	12	4	Combine	5.973	7.3641	5.3215	4.3691	2.9937	2.2543	4.6235	4.5933	6.5291	4.5054	5.2076	3.0972	1.1697	4.2167	3.9808	2.3672	6.0061	15	4.46165	4.1427	5.29512
SUB115	0.3	12	4	Alone	5.5576	6.9738	4.8394	4.4205	1.6141	2.4223	4.6006	3.7616	5.728	4.3245	4.8769	2.744	1.7599	2.8678	2.0481	1.9854	3.3652	15	4.12486	2.56663	4.87597
SUB116	0.3	12	4	Combine	3.4947	2.1744	8.6924	7.3768	7.7925	6.6953	3.4065	5.2477	7.2781	4.8744	8.4468	9.5327	5.5768	5.5523	3.7651	2.1403	3.8264	15	6.19916	3.82102	3.82958
SUB116	0.3	12	4	Alone	2.1058	1.3569	7.9275	6.2256	8.0108	5.8621	3.365	3.8433	5.6334	3.2644	7.7134	9.0494	5.7521	1.8632	2.0815	2.0259	1.7721	15	5.39305	1.93568	2.97988
SUB117	0.3	12	4	Combine	3.1151	7.4306	4.3644	5.9744	5.0421	8.623	6.6225	4.9101	1.9958	5.1986	4.2275	5.6215	6.85	3.8365	3.828	2.6463	3.4961	15	5.38274	3.45173	5.60182
SUB117	0.3	12	4	Alone	3.1689	5.8401	4.7485	5.385	3.6824	6.9379	6.0634	4.2045	1.1861	4.8651	3.7556	5.466	6.9052	1.8762	1.8219	1.6604	1.8204	15	4.78528	1.79473	4.92413
SUB118	0.3	12	4	Combine	3.2698	1.4406	2.3349	2.3635	3.8138	4.9676	1.7154	2.7491	2.2832	2.4885	5.5316	5.0116	6.0721	1.8985	2.7721	2.5206	2.0325	15	3.38782	2.30593	2.27323
SUB118	0.3	12	4	Alone	2.8888	1.2349	1.8601	2.4808	3.6402	4.7709	1.8372	2.9342	2.4031	2.2884	5.1814	4.6208	6.0417	0.31779	1.734	1.6202	0.26862	15	3.24481	0.985152	2.27775
SUB119	0.3	12	4	Combine	5.0485	5.1764	5.5547	6.2653	8.4938	8.1893	6.3175	4.3979	6.1256	5.0358	7.1512	6.247	6.4782	0.89426	0.59432	1.8015	2.9028	15	6.19086	1.54822	5.27595
SUB119	0.3	12	4	Alone	5.3293	4.2959	4.9528	6.1682	8.5513	8.1743	5.5707	3.5169	5.503	5.1316	6.9191	5.5911	5.7621	0.74079	0.5903	1.294	0.884	15	5.8051	0.877273	4.6334
SUB121	0.3	12	4	Combine	5.9404	6.6065	6.1695	7.6556	13.1419	7.3593	5.692	4.4211	4.8795	4.4602	7.8714	9.3862	10.2423	9.6648	8.5509	8.1785	11.5531	15	7.21738	9.48682	5.46218
SUB121	0.3	12	4	Alone	4.3508	3.5953	6.5309	6.5989	11.2313	8.3676	5.8805	4.0642	4.3722	3.6951	6.4412	8.1155	10.0862	2.6989	2.1827	2.5996	3.3105	15	6.40998	2.69793	4.63925
SUB157	0.3	12	4	Combine	3.5677	3.7984	12.201	5.5071	6.0993	5.8938	5.2307	2.252	6.489	8.2649	3.4505	7.6985	8.439	4.9548	4.7196	4.073	6.6924	15	6.06861	5.10995	3.72192
SUB157	0.3	12	4	Alone	3.7139	4.4071	11.3109	4.937	4.7135	4.1555	4.2988	1.0173	6.7734	7.6353	4.053	8.5461	5.5842	3.0645	2.5046	2.4493	3.2747	15	5.47277	2.82327	3.12553
SUB161	0.3	12	4	Combine	7.7487	5.6691	9.1452	2.4291	9.5237	5.8712	3.3329	9.0852	3.0825	6.1254	4.1245	2.8681	16.5894	4.7018	3.3387	7.8056	2.8239	15	6.58423	4.6675	6.37567
SUB161	0.3	12	4	Alone	7.451	4.5787	10.2085	2.2695	8.1251	6.7405	3.2278	7.868	2.924	5.5734	3.4744	2.0827	18.1836	1.9549	2.5318	3.3498	2.2143	15	6.36209	2.5127	5.70355
SUB162	0.3	12	4	Combine	4.1844	9.7172	8.066	7.6106	5.539	4.476	5.065	6.3212	3.3615	4.3813	2.1519	4.1247	7.3675	4.6244	4.2961	4.3476	4.7599	15	5.56664	4.507	6.11233
SUB162	0.3	12	4	Alone	4.2579	8.4689	6.4133	6.2185	4.5913	5.2733	4.5191	5.7874	2.6166	4.3557	2.3341	4.1933	6.1876	1.462	2.0831	1.9949	1.4583	15	5.01669	1.74957	5.55663
SUB165	0.3	12	4	Combine	7.4787	5.5983	3.6465	5.8525	8.2232	6.7662	6.249	4.4879	4.2635	3.6228	1.5802	2.0341	2.5109	1.8989	1.5246	1.3952	1.9655	15	4.79337	1.69605	5.75847
SUB165	0.3	12	4	Alone	7.3242	5.3627	3.3091	6.1888	7.8207	6.0433	6.1756	4.2232	3.9945	3.1143	2.159	1.9528	2.5098	0.52078	1.3422	1.259	0.76448	15	4.62908	0.971615	5.58075
SUB166	0.3	12	4	Combine	3.3448	5.9371	4.9656	2.8286	5.0675	4.4603	4.2303	3.3681	1.3527	1.8094	3.0003	5.3896	9.885	2.3817	4.361	4.4766	2.158	15	4.27995	3.34432	4.07978
SUB166	0.3	12	4	Alone	2.6127	5.3902	4.5789	3.5029	4.9321	4.0699	3.7396	3.4007	1.3289	2.2354	3.0484	5.2144	8.8568	1.181	3.1112	3.0202	0.84066	15	4.07007	2.03826	3.71392
SUB169	0.3	12	4	Combine	5.6781	5.6366	6.834	6.5768	4.5096	7.2557	4.5738	5.6023	2.8243	10.5873	6.4196	4.8588	14.4862	4.0399	3.5165	3.0157	3.6277	15	6.60332	3.54995	5.27782
SUB169	0.3	12	4	Alone	4.5106	4.5906	5.2968	5.5303	4.1756	6.8999	4.9784	5.0174	1.922	10.1657	6.1179	4.2871	14.0469	1.2716	2.1132	2.3516	1.5488	15	5.96455	1.8213	4.8488
SUB170	0.3	12	4	Combine	5.9675	1.832	1.0663	3.0217	1.8145	4.8095	5.457	6.1689	1.9621	1.6008	2.3216	2.3952	5.8913	2.7026	4.2123	3.3895	4.9003	15	3.40834	3.80117	5.17522
SUB170	0.3	12	4	Alone	5.7438	1.2577	1.1626	2.5155	1.7433	3.5083	4.6142	5.202	2.7056	1.9153	1.8041	2.8033	5.5761	1.6531	2.6645	2.4539	2.2406	15	3.11937	2.25303	4.43898
SUB174	0.3	12	4	Combine	5.7507	4.6178	1.3619	5.7022	3.5323	3.4069	5.4757	3.4283	1.3597	0.63457	2.1876	1.3159	6.6376	3.1039	2.0585	1.2512	1.6427	15	3.49317	2.01408	4.69608
SUB174	0.3	12	4	Alone	5.0684	4.0369	1.1105	5.7098	4.1487	3.2298	5.026	3.2999	1.5324	0.70205	2.029	1.0862	7.0364	1.6664	1.2191	0.8006	1.2286	15	3.38585	1.22868	4.29285
SUB177	0.3	12	4	Combine	7.9771	2.807	4.7815	5.4526	1.3506	1.935	6.5114	9.8198	5.1581	3.4968	6.9471	7.7366	10.1217	1.9388	2.3131	3.2137	0.88403	15	5.69964	2.08741	7.24108
SUB177	0.3	12	4	Alone	7.166	2.7237	4.7767	4.8315	1.3641	2.7068	6.1794	9.5498	4.6797	3.1162	6.5721	7.4784	10.0001	1.3446	2.1193	2.0473	0.96226	15	5.47265	1.61836	6.89135
SUB179	0.3	12	4	Combine	4.3388	8.0563	5.588	6.5569	3.4365	7.3295	5.1469	6.0387	2.5454	1.8233	6.0683	6.1712	7.9793	2.9057	3.9997	5.5742	4.4856	15	5.46762	4.2413	5.79438
SUB179	0.3	12	4	Alone	4.2892	6.3334	3.9465	4.9375	3.7501	8.0847	5.8861	4.8807	1.2383	2.0695	4.6813	4.1513	11.3727	1.7894	2.5031	3.0598	2.6285	15	5.04779	2.4952	5.35937
SUB187	0.3	12	4	Combine	4.2246	3.4615	8.1347	7.0722	2.1683	7.778	7.3275	4.5634	5.8412	5.0703	6.0567	4.1554	2.5623	8.3906	5.8803	4.1652	9.6659	15	5.26278	7.0255	5.24465
SUB187	0.3	12	4	Alone	3.5811	2.6088	7.547	7.6863	4.0933	6.952	6.4559	3.7021	4.6416	4.8006	5.8303	3.272	1.7222	5.6482	2.4523	2.7763	5.1075	15	4.83794	3.99607	4.41765
SUB190	0.3	12	4	Combine	2.9246	4.3064	7.8211	8.8097	7.4633	1.8048	2.8304	4.0472	5.6827	3.8418	2.0567	3.7035	4.097	7.9891	7.5516	4.251	6.3525	15	4.5684	6.53605	3.4977
SUB190	0.3	12	4	Alone	2.2469	2.6035	6.4613	7.3682	6.4248	2.8052	3.7786	5.3563	4.312	3.0477	1.1188	1.3783	3.152	3.19	3.5774	3.1181	3.4984	15	3.85028	3.34598	3.85337
SUB192	0.3	12	4	Combine	3.7443	2.7416	6.875	12.056	8.806	8.8124	2.6451	5.8415	2.3405	1.0992	9.5315	6.5276	4.409	4.6266	4.974	4.3215	5.3797	15	5.80228	4.82545	3.90985
SUB192	0.3	12	4	Alone	3.3932	1.3372	6.795	9.3995	7.1597	7.7656	1.1228	5.3159	2.3307	1.5245	9.1103	5.9976	6.5844	0.99234	0.83855	0.73464	0.82351	15	5.21818	0.84726	2.93463
SUB195	0.3	12	4	Combine	2.5375	7.3442	4.358	4.7436	7.1827	9.2708	4.4224	9.142	4.7866	7.2624	3.4054	5.7153	9.3266	6.7633	6.1507	4.0146	2.192	15	6.11519	4.78015	6.16842
SUB195	0.3	12	4	Alone	2.4321	6.2912	3.2228	5.7116	3.6614	6.6541	2.2541	6.7126	4.6919	6.5791	3.4256	4.5101	9.7847	1.3171	3.79	3.4805	0.46907	15	5.07164	2.26417	4.44278
SUB196	0.3	12	4	Combine	5.6925	1.7567	1.362	8.076	4.7415	7.1837	8.5186	4.1745	5.7613	0.84468	9.4976	7.4329	21.0654	2.6466	2.57	2.313	3.7732	15	6.62364	2.8257	5.47257
SUB196	0.3	12	4	Alone	5.8043	1.6826	1.8571	7.7728	4.6866	6.3113	8.0469	4.8723	4.967	1.1821	9.1605	6.3184	21.594	1.3038	0.91498	0.92436	1.4683	15	6.48122	1.15286	5.55422
SUB200	0.3	12	4	Combine	6.703	4.3545	5.0994	2.4219	8.1161	5.901	4.8475	5.9143	7.3252	6.7622	6.4412	4.4293	3.3438	7.9027	3.4276	8.1097	3.9554	15	5.51226	5.84885	5.43018
SUB200	0.3	12	4	Alone	4.1997	3.4801	4.2051	3.4907	8.2541	7.2406	2.2363	3.978	6.1465	4.6137	6.4979	3.9882	4.2086	2.2271	2.0578	2.6804	1.9591	15	4.81073	2.2311	3.3514
SUB212	0.3	12	4	Combine	7.9306	8.5142	2.0174	3.9658	6.6649	8.0254	6.6592	6.1224	5.6266	5.1675	5.9129	5.238	5.827	4.9773	2.1864	3.9102	3.7942	15	5.97476	3.71703	7.00133
SUB212	0.3	12	4	Alone	6.8486	7.0148	3.3852	2.6346	4.9877	6.2086	7.6591	6.3473	5.3631	3.9542	4.2326	2.9541	7.0438	0.68977	0.7449	0.90606	0.85677	15	5.27952	0.799375	6.97937
SUB213	0.3	12	4	Combine	4.2813	6.8351	3.3181	7.4849	7.2988	3.7907	1.4866	2.7826	6.7364	9.0007	6.5062	5.076	11.8678	4.0572	2.7166	3.4541	4.8516	15	5.88194	3.76987	3.2758
SUB213	0.3	12	4	Alone	4.119	6.4209	2.244	7.178	6.0944	2.6119	1.4086	2.6016	6.8522	8.7938	5.3852	4.6512	12.6913	1.7227	1.556	1.7709	1.9328	15	5.46555	1.7456	3.09338
SUB002	0.3	12	4	Combine	9.2295	7.3295	7.6144	9.2342	6.2925	4.9169	4.7502	12.5236	3.1981	2.1147	3.4019	4.4405	10.1453	2.4688	4.9912	5.0765	2.5241	20	6.55318	3.76515	8.51777
SUB002	0.3	12	4	Alone	7.9916	6.1814	6.3781	7.8953	7.2194	5.9616	4.7336	11.6461	3.9502	1.7451	3.5041	4.2264	10.3338	1.343	2.4599	2.551	1.6025	20	6.28975	1.9891	7.82207
SUB004	0.3	12	4	Combine	2.9762	7.5707	3.434	4.8805	3.2699	11.9981	8.0616	4.5455	3.1183	4.6933	3.9218	5.6391	11.7215	1.1784	6.1069	5.5104	0.8581	20	5.83312	3.41345	5.96018
SUB004	0.3	12	4	Alone	2.7335	6.0196	3.3648	5.5323	2.9171	11.2039	7.3505	3.9334	2.7182	4.2821	3.9797	5.614	11.7147	2.0955	4.5881	4.0766	1.2664	20	5.48952	3.00665	5.22015
SUB007	0.3	12	4	Combine	2.7754	3.6763	4.399	4.6712	1.13	5.3283	6.7607	3.9098	3.5893	5.3158	1.3776	0.79625	4.812	1.9767	4.8358	3.3244	2.3443	20	3.73397	3.1203	4.63212
SUB007	0.3	12	4	Alone	2.547	3.7482	3.4671	3.7359	1.1565	4.5415	6.6322	2.9073	3.0131	5.0359	1.1629	0.34454	5.7551	2.0606	3.3771	3.3051	1.5292	20	3.38825	2.568	4.22903
SUB010	0.3	12	4	Combine	1.8074	2.2473	3.575	2.9669	5.6415	5.7259	5.9121	6.1897	4.885	5.3693	1.7097	1.4669	4.3978	4.3887	4.3013	3.8006	4.3096	20	3.99188	4.20005	4.70972
SUB010	0.3	12	4	Alone	1.164	1.7502	3.4495	2.1929	5.3122	4.7959	4.9631	5.7756	4.4204	4.1621	1.276	1.3465	4.5872	1.9662	1.8497	1.5892	1.9078	20	3.47658	1.82822	4.06527
SUB011	0.3	12	4	Combine	10.2905	10.2615	7.9348	6.0846	9.3436	5.7524	7.3808	7.3825	3.4379	4.2166	1.882	5.9772	9.8156	2.8283	2.1522	2.993	4.708	20	6.90462	3.17037	8.34643
SUB011	0.3	12	4	Alone	9.9712	9.3729	7.554	4.4595	7.5939	5.5822	7.7792	5.3288	3.5306	4.2682	3.2818	7.2789	10.0839	1.2737	0.71688	0.87669	1.4361	20	6.62193	1.07584	7.59335
SUB012	0.3	12	4	Combine	2.4771	4.0204	4.5275	6.6865	6.3588	4.8493	6.1612	4.0939	1.7447	2.8043	3.4778	6.4809	8.466	3.926	3.4907	3.413	3.7362	20	4.78065	3.64148	4.50128
SUB012	0.3	12	4	Alone	2.18	3.8006	3.7294	4.9795	5.0273	4.4216	5.9115	3.1641	2.2405	2.9433	3.4605	6.2921	7.4417	1.6581	1.8849	1.4868	1.5156	20	4.27632	1.63635	4.02197
SUB016	0.3	12	4	Combine	2.2977	0.86978	3.1922	2.1535	10.4695	7.2904	5.9924	4.7744	3.3834	2.2071	4.0354	5.5061	14.8024	4.2894	1.6019	3.875	5.0163	20	5.15187	3.69565	4.11685
SUB016	0.3	12	4	Alone	0.60599	0.69551	3.6952	1.8748	10.0955	6.9508	6.0573	3.9951	3.5669	2.2433	4.45	5.5889	12.6514	2.3915	0.75345	1.4767	2.737	20	4.80544	1.83966	3.56772
SUB018	0.3	12	4	Combine	3.2791	6.1365	4.4932	3.2005	5.7673	4.7573	4.1316	4.3947	5.3912	0.99315	3.3801	2.3002	11.3207	2.671	2.9071	2.756	4.767	20	4.58043	3.27527	4.41137
SUB018	0.3	12	4	Alone	2.6999	5.2263	5.6884	4.3023	5.2674	4.0815	3.9447	4.677	4.8181	1.3484	3.6515	2.2273	11.7538	1.7966	1.4453	1.1327	2.214	20	4.59128	1.64715	4.19493
SUB019	0.3	12	4	Combine	3.4171	2.7917	6.4925	5.9758	9.0755	6.4773	5.4958	7.3477	3.9636	6.1974	4.2206	5.9616	12.6645	1.7718	6.396	3.2836	2.7217	20	6.16008	3.54327	5.31597
SUB019	0.3	12	4	Alone	3.0182	2.8408	7.3433	5.8134	9.5486	7.0225	4.4006	5.4501	4.8653	6.5442	2.4462	5.9773	13.5306	1.5532	3.9777	3.4414	0.90853	20	6.06162	2.47021	4.26007
SUB023	0.3	12	4	Combine	3.1399	2.1982	1.9475	5.1908	6.8021	2.7604	6.9769	7.3013	5.4135	2.2811	2.3277	0.97618	11.7146	2.2094	3.1396	3.3405	2.3526	20	4.54078	2.76053	5.64908
SUB023	0.3	12	4	Alone	2.2643	2.0177	1.4136	3.4642	4.84	1.9138	5.2383	5.5095	5.2087	1.8191	1.9016	0.4575	10.3766	1.1164	2.3509	2.1744	0.85843	20	3.57115	1.62503	4.29627
SUB024	0.3	12	4	Combine	7.4516	11.2577	7.1217	3.899	8.2176	5.1962	3.6376	3.2987	4.269	7.371	4.2043	2.6646	4.9804	4.7799	3.7243	4.2427	4.9487	20	5.65918	4.4239	5.43032
SUB024	0.3	12	4	Alone	4.9762	9.4683	6.823	2.4932	6.9189	5.4607	3.3498	3.9918	4.4184	6.8587	3.3813	2.593	7.0224	3.2	0.8672	0.62667	3.0742	20	5.21198	1.94202	4.85462
SUB025	0.3	12	4	Combine	7.8582	7.5218	7.7946	4.626	3.9277	3.9077	5.1762	6.3856	6.836	6.5305	1.7268	6.6459	11.2819	7.8684	1.4796	2.4517	6.6661	20	6.17068	4.61645	6.41727
SUB025	0.3	12	4	Alone	7.3648	7.1333	7.4947	4.4347	3.4203	3.0351	4.7915	6.6206	6.531	6.0858	1.9923	6.6217	10.482	4.4121	2.0411	2.2328	3.9243	20	5.84675	3.15258	6.22038
SUB111	0.3	12	4	Combine	6.7496	8.6994	4.7904	2.7305	7.4781	5.6079	8.3801	3.5067	5.9236	3.5722	2.1744	2.2561	9.1619	3.4401	2.7831	1.8434	2.2544	20	5.46392	2.58025	6.5371
SUB111	0.3	12	4	Alone	5.2543	7.4906	3.8611	2.5208	7.2717	4.5703	6.7289	1.4699	5.7832	3.2895	3.2139	3.057	9.6762	0.57473	0.44721	0.56528	0.57672	20	4.93749	0.540985	4.85708
SUB113	0.3	12	4	Combine	7.6188	7.0374	3.438	6.9751	1.6206	4.4343	4.3763	5.4884	6.7909	5.0473	3.53	1.9546	9.2739	0.97731	0.59306	1.5281	2.3054	20	5.19889	1.35097	5.73093
SUB113	0.3	12	4	Alone	8.0617	7.3234	4.2032	7.4063	0.79253	3.4041	4.0223	4.6474	6.7984	4.6579	3.9519	1.9224	9.6851	1.0061	0.9818	1.2324	1.16	20	5.14436	1.09508	5.45408
SUB115	0.3	12	4	Combine	5.7354	6.4444	5.3246	4.1837	2.2718	2.184	4.2326	3.9788	6.2289	3.7822	4.3955	2.3675	1.4717	3.8807	3.4961	2.1205	5.4298	20	4.04624	3.73177	4.7671
SUB115	0.3	12	4	Alone	5.0497	6.3186	4.5608	4.8671	1.2495	2.0703	4.3659	3.7766	5.3592	3.9707	4.0959	2.4393	1.2384	2.7311	2.007	1.9217	3.2194	20	3.79708	2.4698	4.60888
SUB116	0.3	12	4	Combine	2.9762	2.1679	8.1456	6.8627	7.9549	6.1689	3.5497	4.8416	6.4284	4.2107	7.7256	8.9892	5.3724	5.2688	3.5688	2.1248	3.7109	20	5.79952	3.66833	3.65445
SUB116	0.3	12	4	Alone	2.0603	1.4309	7.7929	6.3488	7.7702	5.8632	3.2806	3.6367	5.7901	3.057	7.5935	8.9627	5.0894	1.7698	1.9541	1.9145	1.7027	20	5.28279	1.83527	2.88763
SUB117	0.3	12	4	Combine	3.3201	6.4971	3.5852	4.7345	4.2676	7.7029	6.309	4.7106	0.83333	5.2538	4.4385	5.7304	7.2717	3.5589	3.6436	2.387	3.2186	20	4.97344	3.20203	5.3094
SUB117	0.3	12	4	Alone	3.1083	5.3235	4.1139	5.0795	2.9093	6.4757	6.1129	3.5881	0.92806	4.1886	3.6257	5.3333	6.5531	1.8795	1.7746	1.6149	1.8212	20	4.41077	1.77255	4.63897
SUB118	0.3	12	4	Combine	3.0618	1.7632	2.2146	2.1807	3.7825	4.8811	1.6839	2.7662	2.3574	2.2795	5.4859	4.6543	5.8143	1.7911	2.7217	2.51	1.8649	20	3.30195	2.22192	2.28753
SUB118	0.3	12	4	Alone	2.5004	1.4359	1.8956	2.1769	3.2504	4.3979	1.7558	2.8512	2.4464	2.0164	5.076	4.2443	6.3069	0.30415	1.6885	1.5786	0.26594	20	3.10416	0.959298	2.19172
SUB119	0.3	12	4	Combine	4.8514	4.7821	5.283	5.6816	7.5294	7.9841	6.158	4.1354	5.6821	5.3902	7.0444	6.2191	6.4144	1.0351	0.91147	1.8211	3.0846	20	5.93502	1.71307	5.03672
SUB119	0.3	12	4	Alone	4.5695	4.2483	5.0346	4.9724	7.1089	7.8596	4.9542	2.7637	4.9455	5.1449	6.6106	5.8241	5.6482	0.70141	0.48401	1.1814	0.86319	20	5.36035	0.807502	4.04227
SUB121	0.3	12	4	Combine	5.0977	6.6386	5.5346	7.3318	12.8531	8.0283	5.1309	4.2615	5.7904	5.2365	6.7731	8.4671	9.9807	8.7901	8.1459	7.1994	11.1136	20	7.00956	8.81225	5.08685
SUB121	0.3	12	4	Alone	4.1405	3.3001	6.3011	6.365	11.6197	8.0692	5.7486	3.9978	4.0994	3.2654	6.2517	7.9128	10.9829	2.6671	2.1754	2.5612	3.2967	20	6.31186	2.6751	4.4889
SUB157	0.3	12	4	Combine	3.5395	4.0908	11.7261	5.6816	5.613	5.4767	5.1426	2.3391	6.6869	8.2842	3.3763	7.761	8.0221	5.0913	4.8754	4.2854	6.6971	20	5.97999	5.2373	3.76562
SUB157	0.3	12	4	Alone	3.0942	4.3689	10.7022	4.8923	4.3373	3.6757	4.5657	1.3507	6.9471	7.5935	3.8445	8.3057	7.7884	2.9786	2.3931	2.3466	3.1909	20	5.4974	2.7273	3.21598
SUB161	0.3	12	4	Combine	7.4132	5.5903	8.8639	2.4166	9.3597	5.736	3.2807	8.7981	3.137	6.3008	4.008	2.8784	16.2411	5.0875	3.4904	7.9399	3.1213	20	6.46337	4.90978	6.19352
SUB161	0.3	12	4	Alone	6.9287	4.0631	10.0327	2.1312	8.3847	6.9462	3.4542	7.5644	3.1489	5.8005	3.6115	2.2269	18.7202	1.8102	2.4537	3.2434	2.0681	20	6.38563	2.39385	5.50483
SUB162	0.3	12	4	Combine	4.4542	8.8132	7.0094	7.2261	4.6554	4.955	5.0093	5.5181	2.9235	4.487	1.8699	3.7585	6.9669	4.2582	4.0838	4.1253	4.4062	20	5.20358	4.21837	5.72037
SUB162	0.3	12	4	Alone	3.6336	8.5568	5.5119	5.9117	4.1362	5.5756	4.059	5.3596	2.8093	4.8887	1.9811	3.9857	7.4274	1.4057	2.0597	1.9743	1.4021	20	4.91051	1.71045	5.17127
SUB165	0.3	12	4	Combine	7.225	5.2259	3.377	5.4739	7.9329	6.4962	6.2161	4.1242	3.8504	3.0665	2.1714	2.0722	2.6684	1.7756	1.2805	1.171	1.9944	20	4.6077	1.55537	5.52192
SUB165	0.3	12	4	Alone	6.8612	4.7513	3.4905	4.9222	7.8438	6.2576	6.3354	3.783	3.4747	3.1892	1.846	2.0828	1.8883	0.5172	1.3232	1.2301	0.76362	20	4.36354	0.95853	5.30822
SUB166	0.3	12	4	Combine	3.1747	5.9622	4.4221	3.1799	4.6335	4.0631	3.9401	3.3901	0.93122	1.7724	2.5475	4.8407	9.1549	2.3345	4.3293	4.4084	2.1084	20	4.00096	3.29515	3.96622
SUB166	0.3	12	4	Alone	2.4432	5.2279	4.4173	3.6125	4.3768	3.6032	3.7092	3.5954	1.1451	2.3903	2.5072	4.7577	10.3343	1.1381	2.9929	2.9012	0.807	20	4.00924	1.9598	3.71338
SUB169	0.3	12	4	Combine	4.8828	5.3099	5.9783	6.5576	3.9363	7.0472	4.3009	5.6893	2.2576	9.9618	6.2469	4.2277	14.9514	3.5275	3.8708	3.3807	3.2592	20	6.25752	3.50955	5.02885
SUB169	0.3	12	4	Alone	4.1722	4.1021	4.9675	5.1333	3.5622	6.9204	4.3021	5.1186	1.8272	10.1265	5.7139	4.0191	14.1191	1.267	2.0258	2.2711	1.5473	20	5.69878	1.7778	4.51928
SUB170	0.3	12	4	Combine	5.7114	1.2758	0.85301	2.9689	1.4703	4.7326	5.3661	5.9965	2.4627	1.3435	1.9958	1.8769	6.1864	2.3318	3.9073	3.0893	4.5877	20	3.24922	3.47903	4.95207
SUB170	0.3	12	4	Alone	5.6105	1.2838	1.0351	2.6239	1.5725	3.3185	4.2407	5.1453	2.4277	2.1418	1.6884	2.8396	5.8924	1.6505	2.5212	2.3289	2.2418	20	3.06309	2.1856	4.27772
SUB174	0.3	12	4	Combine	5.7788	4.6429	1.3805	5.6807	3.5092	3.3982	5.5022	3.4369	1.2363	0.6494	2.202	1.2844	6.5471	3.1371	2.0319	1.2575	1.6866	20	3.48066	2.02828	4.71665
SUB174	0.3	12	4	Alone	4.7401	3.5396	1.2407	4.7298	3.3014	2.9296	3.9525	3.1551	1.1575	0.64837	1.8383	0.57701	8.0629	1.6376	1.1774	0.77209	1.2139	20	3.06714	1.20025	3.74915
SUB177	0.3	12	4	Combine	8.0256	2.5014	3.8753	4.8812	1.0085	2.1288	6.2991	9.5191	4.6037	3.1093	6.1896	6.7564	10.2315	1.7654	2.2469	3.2217	0.6259	20	5.31765	1.96497	7.02723
SUB177	0.3	12	4	Alone	6.3638	1.6301	3.2957	4.4019	1.4323	3.133	5.7879	8.6045	4.0606	3.5177	5.853	6.5838	10.0426	1.243	1.9585	1.9088	0.89653	20	4.97745	1.50171	6.12978
SUB179	0.3	12	4	Combine	4.2068	7.2045	4.818	6.0983	3.4798	7.34	5.2638	5.8303	1.4478	2.3273	5.946	5.7644	9.0792	2.8717	3.9575	5.5102	4.3965	20	5.29278	4.18398	5.59992
SUB179	0.3	12	4	Alone	4.1851	6.4922	3.9334	4.7322	3.5031	8.0459	5.3837	4.4927	0.76189	2.1135	4.6258	3.9652	11.5478	1.8152	2.4444	3.0032	2.6398	20	4.90635	2.47565	5.07168
SUB187	0.3	12	4	Combine	4.2105	3.7635	7.37	7.3184	2.5223	7.1941	7.0846	4.2888	5.3109	5.1601	6.1818	4.3983	2.5079	8.1533	5.648	3.9218	9.4588	20	5.17778	6.79547	5.12013
SUB187	0.3	12	4	Alone	2.9778	2.5327	6.7316	7.3424	3.9781	6.1819	5.9516	2.903	4.2313	4.365	5.9021	3.3736	2.0181	5.4367	2.4086	2.7326	4.9105	20	4.49917	3.8721	3.86995
SUB190	0.3	12	4	Combine	2.8124	3.7808	7.1827	8.3001	7.3093	1.3646	2.8268	4.193	4.6502	4.2712	1.7182	3.1942	4.7701	7.7326	7.7513	4.37	6.3523	20	4.33643	6.55155	3.4388
SUB190	0.3	12	4	Alone	2.5959	2.1837	6.113	6.5242	6.047	3.3994	3.3356	4.2102	3.7445	2.9492	1.3576	1.0486	2.6073	3.0507	3.4542	2.9679	3.3094	20	3.5474	3.19555	3.31187
SUB192	0.3	12	4	Combine	4.1095	2.7504	5.3011	11.3811	8.2481	8.3876	3.0412	6.0008	2.7883	1.771	8.7369	6.327	5.1229	3.6227	4.3824	3.2016	4.8575	20	5.68968	4.01605	4.15732
SUB192	0.3	12	4	Alone	3.408	1.8072	7.0474	8.4118	6.3923	7.4233	1.7042	5.2971	2.2547	1.4889	9.1263	6.0631	6.0155	0.95097	0.78648	0.69117	0.79328	20	5.11075	0.805475	3.20297
SUB195	0.3	12	4	Combine	2.6774	6.8757	4.4065	5.599	6.0919	8.2208	4.7082	8.4578	4.7121	7.3494	3.4274	5.28	9.6543	6.7489	6.0346	3.8697	1.456	20	5.9585	4.5273	5.98085
SUB195	0.3	12	4	Alone	2.8503	5.6395	2.9217	5.9739	3.1062	6.1696	2.4389	6.384	4.702	6.594	3.6102	4.1824	9.7547	1.2609	3.6641	3.3682	0.45505	20	4.94826	2.18706	4.35593
SUB196	0.3	12	4	Combine	5.0715	1.0942	1.4023	7.6545	4.9158	7.5063	8.0729	3.8397	4.6697	1.4356	8.724	5.8916	21.1123	2.3143	2.383	1.9269	3.6384	20	6.2608	2.56565	4.99848
SUB196	0.3	12	4	Alone	5.5646	1.7217	1.361	7.2598	4.9697	5.9526	7.6881	4.3016	4.4389	1.6286	8.9569	6.0282	21.3414	1.2402	0.87051	0.86986	1.4184	20	6.24716	1.09974	5.21095
SUB200	0.3	12	4	Combine	6.9329	3.9693	4.8985	2.2403	7.6322	5.8972	4.4145	5.4291	6.8872	6.3175	6.3938	4.3727	3.2755	7.5937	3.3564	8.051	3.7957	20	5.28159	5.6992	5.09823
SUB200	0.3	12	4	Alone	4.0463	3.3887	3.9531	3.3173	7.9598	7.3352	2.3775	3.9144	6.1529	4.8993	6.2971	3.9365	4.8093	2.2234	2.028	2.6486	1.9583	20	4.79903	2.21457	3.33647
SUB212	0.3	12	4	Combine	7.4867	8.12	1.4265	3.5257	6.4336	8.2896	6.1489	6.2111	5.9486	4.9232	5.6295	4.6021	5.2089	4.5039	2.1692	3.6565	3.6026	20	5.6888	3.48305	6.72112
SUB212	0.3	12	4	Alone	6.263	6.8036	2.886	2.4927	4.2705	6.0445	7.1205	6.1936	5.7713	3.4374	4.1299	2.8088	6.2875	0.68984	0.72843	0.88844	0.85359	20	4.96225	0.790075	6.6158
SUB213	0.3	12	4	Combine	4.4263	6.4013	3.4767	7.2208	6.9909	3.217	1.5358	2.7194	6.909	9.1497	6.4281	5.3268	11.8562	4.1127	2.5135	3.1106	4.8041	20	5.81985	3.63523	3.223
SUB213	0.3	12	4	Alone	3.9364	6.2027	2.4789	6.7163	6.1041	2.3619	1.203	2.6735	6.8164	8.9427	5.3928	4.7421	12.2789	1.6939	1.4542	1.6727	1.9138	20	5.37305	1.68365	2.98202
SUB002	0.3	12	4	Combine	8.3992	6.5612	7.6396	8.743	6.5024	5.3313	4.4815	11.9667	3.1588	2.2255	3.598	4.6174	10.5279	2.4465	5.2991	5.2066	2.7982	25	6.4425	3.9376	7.97613
SUB002	0.3	12	4	Alone	7.239	5.9917	5.965	7.1896	6.4932	5.8211	4.3323	11.2877	3.4338	1.2415	3.2231	3.4482	10.6858	1.1732	2.0735	2.1523	1.4047	25	5.87323	1.70093	7.41178
SUB004	0.3	12	4	Combine	2.7412	6.1487	3.4855	4.8902	3.4697	11.4155	7.5971	4.2394	2.8587	4.9655	3.5825	5.1397	11.3193	1.5622	5.653	5.2229	0.94814	25	5.52715	3.34656	5.42715
SUB004	0.3	12	4	Alone	2.6902	5.7321	3.1846	5.1202	3.2961	10.592	7.5347	4.2037	2.7135	4.6475	3.3275	4.8288	11.1029	2.0297	4.1472	3.6477	1.2718	25	5.30568	2.7741	5.31652
SUB007	0.3	12	4	Combine	2.4747	4.1142	4.5063	4.4275	1.1389	4.0798	6.105	3.4588	3.4421	5.3607	1.0992	0.40986	4.8288	2.0192	4.1728	2.875	2.0355	25	3.49584	2.77562	4.28608
SUB007	0.3	12	4	Alone	2.3581	3.6639	3.2458	3.4834	1.2346	4.0869	6.1951	2.844	2.8944	4.7336	0.7218	0.74646	5.4701	1.9427	2.9491	2.8732	1.4625	25	3.20601	2.30688	4.0167
SUB010	0.3	12	4	Combine	1.2393	1.2796	3.8668	3.0054	4.792	4.4282	5.3185	6.3966	4.6618	4.9939	1.5857	1.9528	4.5321	4.2437	4.561	3.8651	4.2316	25	3.69636	4.22535	4.32485
SUB010	0.3	12	4	Alone	0.96779	1.6544	3.3296	2.3114	5.2906	4.6275	4.904	5.6788	4.4082	4.0251	0.99009	1.2608	4.8084	1.9361	1.8587	1.5778	1.878	25	3.40436	1.81265	3.96463
SUB011	0.3	12	4	Combine	9.8538	9.6042	7.2696	6.4116	7.9072	6.0126	6.6678	5.6999	2.6709	3.8625	1.8325	5.6154	9.8815	2.6452	1.8018	2.4433	4.5126	25	6.40688	2.85072	7.36557
SUB011	0.3	12	4	Alone	9.6796	8.0247	6.2133	4.8458	6.0985	5.4598	5.8566	4.1905	2.9101	3.7856	2.3748	6.6587	9.9322	1.2558	0.70256	0.87481	1.4214	25	5.84848	1.06364	6.29975
SUB012	0.3	12	4	Combine	1.8913	3.7161	4.5434	6.0201	5.5864	4.7005	5.8649	3.6555	1.9878	2.7667	3.2021	6.6144	6.7427	3.6781	3.2945	3.2703	3.4949	25	4.40707	3.43445	4.10803
SUB012	0.3	12	4	Alone	1.9044	3.445	3.6997	5.0457	4.8033	3.8755	5.7327	3.3684	1.9979	2.8468	3.296	6.5743	7.6185	1.653	1.8325	1.4435	1.5197	25	4.16986	1.61218	3.92527
SUB016	0.3	12	4	Combine	1.9449	0.60111	3.2839	2.0463	10.0179	6.5804	6.2628	4.3808	3.6934	1.7012	3.9217	5.5168	13.957	4.0461	1.5977	3.5979	4.9166	25	4.91602	3.53958	3.9722
SUB016	0.3	12	4	Alone	0.77362	0.88296	3.4441	1.6846	9.9388	6.6466	6.1063	3.915	3.5282	2.2389	4.3151	5.4707	12.9646	2.3807	0.76113	1.4459	2.7274	25	4.76227	1.82878	3.61653
SUB018	0.3	12	4	Combine	3.2276	5.514	4.3539	3.2822	5.5006	4.9221	4.0705	4.0022	4.9574	1.1606	3.2372	1.9645	10.9973	2.4891	2.6229	2.8353	4.3853	25	4.39924	3.08315	4.14783
SUB018	0.3	12	4	Alone	3.0139	4.9494	5.1421	3.8642	4.8574	3.76	3.4331	4.3267	4.3518	1.3622	3.0375	1.8299	11.3176	1.6893	1.3359	1.1018	2.1051	25	4.24968	1.55802	3.91382
SUB019	0.3	12	4	Combine	3.1469	3.1562	6.4353	5.9211	8.0363	6.6692	5.0781	6.9119	3.7553	5.5006	4.1547	5.8765	12.2056	1.748	6.5505	3.4694	2.921	25	5.91136	3.67223	5.04718
SUB019	0.3	12	4	Alone	2.5268	2.2192	5.7516	4.6937	7.7619	6.7884	3.1012	5.4993	4.5338	5.8431	2.9158	5.3139	13.9138	1.5725	3.7813	3.251	0.94746	25	5.45096	2.38806	3.65783
SUB023	0.3	12	4	Combine	2.6684	1.9817	1.9318	4.7989	5.8835	2.6728	6.08	6.718	5.1543	2.0107	1.546	0.96294	9.429	2.1543	3.1279	3.2553	2.167	25	3.98754	2.67612	5.04102
SUB023	0.3	12	4	Alone	2.2567	1.8289	1.1323	3.3195	4.7942	2.2214	5.0326	5.4175	5.1206	1.6447	2.128	0.49242	10.2708	1.066	2.2809	2.1204	0.82894	25	3.51228	1.57406	4.1643
SUB024	0.3	12	4	Combine	6.6698	10.4602	7.2971	3.6828	7.7627	5.803	3.6563	3.2805	4.4436	7.067	4.3867	2.8536	5.8085	4.4325	3.7367	3.8987	4.6103	25	5.6286	4.16955	5.16727
SUB024	0.3	12	4	Alone	4.7896	9.3495	6.4867	2.2291	6.594	5.1192	3.0046	3.9034	4.2826	6.7055	3.1064	2.8636	6.511	3.1867	0.87695	0.62668	3.0531	25	4.99578	1.93586	4.65918
SUB025	0.3	12	4	Combine	7.554	7.6447	7.5314	4.385	3.9416	3.3844	5.0139	6.9063	6.4855	6.2162	1.5365	6.4862	11.4693	7.4673	1.8703	2.259	6.2765	25	6.04269	4.46828	6.50652
SUB025	0.3	12	4	Alone	7.1637	6.8825	6.5301	4.4943	3.3187	3.2812	4.5232	6.8862	6.7206	5.015	1.5909	6.0062	10.1249	4.3229	2.0356	2.2203	3.8417	25	5.57981	3.10512	6.14417
SUB111	0.3	12	4	Combine	6.4203	8.0727	4.8072	2.7802	7.204	5.9685	8.0094	2.9552	5.8639	3.1246	2.0313	2.4502	9.3639	3.0914	3.2448	1.4768	2.4523	25	5.31165	2.56632	6.07037
SUB111	0.3	12	4	Alone	4.9382	7.0567	4.6163	2.8907	6.7779	4.2633	6.0196	1.2408	5.6502	2.8169	2.9275	3.0905	9.6204	0.5703	0.45111	0.57404	0.56876	25	4.76223	0.541053	4.41928
SUB113	0.3	12	4	Combine	7.4468	7.0611	3.4472	6.8051	1.2806	4.0832	4.1634	5.3704	6.8513	5.0175	3.5033	1.8269	8.9749	0.83184	0.68268	1.4396	2.1092	25	5.06398	1.26583	5.59592
SUB113	0.3	12	4	Alone	7.8511	7.0215	3.6505	7.088	0.42209	4.0381	4.048	4.5643	6.4815	4.598	3.5672	1.8232	9.5603	1.0035	0.95824	1.1998	1.1641	25	4.97798	1.08141	5.34953
SUB115	0.3	12	4	Combine	5.4419	6.2979	5.2988	4.0924	1.9292	2.4873	3.7455	4.3211	6.1227	3.6962	4.2343	2.5351	1.9242	3.7447	3.5941	2.2107	5.2958	25	4.00974	3.71132	4.6455
SUB115	0.3	12	4	Alone	4.8989	6.1556	4.4432	4.8214	1.2087	2.3707	4.0613	3.7077	5.5203	3.9882	4.0373	2.2815	1.5374	2.7048	1.934	1.847	3.1852	25	3.77171	2.41775	4.43208
SUB116	0.3	12	4	Combine	2.9799	2.3063	8.0009	6.695	7.6003	5.6286	3.3737	4.4297	6.4693	4.0043	7.5413	9.0088	4.7345	4.9397	3.445	2.095	3.5025	25	5.59789	3.49555	3.48217
SUB116	0.3	12	4	Alone	2.1322	1.3418	7.6929	6.2046	7.7111	5.7235	3.1023	3.2826	5.8285	3.1329	7.3508	8.7919	5.0538	1.7639	1.8495	1.8114	1.7037	25	5.18068	1.78212	2.7073
SUB117	0.3	12	4	Combine	3.6523	5.547	3.2413	4.4823	3.3222	6.9969	5.9381	3.9126	0.4558	4.4794	4.2701	5.4376	7.5682	3.5793	3.4471	2.3633	2.9647	25	4.56183	3.0886	4.81678
SUB117	0.3	12	4	Alone	3.0145	5.3057	4.0005	4.7321	2.6902	6.2775	6.1155	3.5989	0.70831	4.1093	3.633	5.2572	6.7274	1.8602	1.7283	1.5705	1.802	25	4.32078	1.74025	4.62483
SUB118	0.3	12	4	Combine	2.9109	1.5912	2.2436	2.0724	3.3732	4.7869	1.8826	2.9598	2.3961	2.2423	5.3379	4.5591	6.5775	1.6949	2.6448	2.4567	1.7177	25	3.30258	2.12853	2.36448
SUB118	0.3	12	4	Alone	2.5598	1.3815	1.6998	2.2296	3.1119	4.2602	1.7366	2.9043	2.4377	2.2394	4.8861	3.9852	5.9414	0.29421	1.669	1.5615	0.25721	25	3.02873	0.94548	2.20385
SUB119	0.3	12	4	Combine	4.4946	3.9502	5.4082	5.41	6.9643	7.7786	5.4822	3.6617	5.2518	5.1316	6.6502	5.5247	6.0969	1.2088	1.0675	1.3005	3.1874	25	5.52346	1.69105	4.45543
SUB119	0.3	12	4	Alone	4.2677	3.5888	5.4163	4.8584	6.4052	7.2476	4.5955	2.795	4.8183	5.4682	6.1518	5.6248	5.079	0.69811	0.44118	1.1334	0.88116	25	5.10128	0.788462	3.77292
SUB121	0.3	12	4	Combine	4.7632	5.8482	5.6	6.8162	12.933	7.4512	4.5221	4.81	5.6545	4.8081	7.1317	8.3075	9.601	8.172	7.4781	6.7576	10.891	25	6.78821	8.32468	4.87927
SUB121	0.3	12	4	Alone	3.3791	2.6439	4.6046	5.2698	9.9682	7.4578	5.1329	3.9487	4.5375	2.2738	5.1519	6.7349	8.6181	2.5693	2.1142	2.3247	3.2234	25	5.36317	2.5579	4.03103
SUB157	0.3	12	4	Combine	3.2442	4.161	11.307	5.808	5.0015	4.6797	4.5311	1.8489	6.8088	8.071	3.5926	8.0357	9.5074	4.9503	4.6113	4.2937	6.238	25	5.89207	5.02332	3.36087
SUB157	0.3	12	4	Alone	2.9043	4.4686	10.2051	4.9649	4.381	3.7085	3.9747	1.43	6.7473	7.6241	3.8411	8.208	7.1343	2.9038	2.2887	2.255	3.1121	25	5.35322	2.6399	3.03038
SUB161	0.3	12	4	Combine	6.9483	5.0277	8.6381	2.4304	8.8121	5.9484	2.3694	8.8357	3.333	6.829	4.084	3.2703	16.1988	4.3581	2.8217	7.2183	2.6079	25	6.36348	4.2515	5.73103
SUB161	0.3	12	4	Alone	6.8891	3.8148	9.9406	2.359	7.3849	6.9921	3.2386	7.3791	2.9569	5.7023	3.0392	2.2371	18.3765	1.722	2.0958	2.8519	1.9395	25	6.17771	2.1523	5.32322
SUB162	0.3	12	4	Combine	3.9152	8.8937	6.4428	7.3	3.7927	5.1873	4.6961	5.0904	3.2384	4.6067	1.7257	3.8453	8.3155	4.2853	4.191	4.129	4.3875	25	5.15768	4.2482	5.39698
SUB162	0.3	12	4	Alone	3.4614	8.5053	5.2096	5.7405	4.0537	5.4589	3.9001	5.4647	2.8488	4.8778	2.2291	4.1874	7.0089	1.3406	1.9066	1.8347	1.3329	25	4.84202	1.6037	5.11605
SUB165	0.3	12	4	Combine	7.1068	5.0228	3.3879	5.3573	7.7602	6.5634	6.1862	3.8701	3.659	3.0273	2.1001	2.0787	2.294	1.9373	1.4033	1.2481	2.1718	25	4.49337	1.69013	5.3737
SUB165	0.3	12	4	Alone	6.497	4.7655	3.0478	4.5157	6.8956	6.3178	6.0086	3.7136	3.6405	3.1043	2.0949	2.2173	1.9556	0.50958	1.3044	1.2161	0.74867	25	4.2134	0.944687	5.11782
SUB166	0.3	12	4	Combine	2.8554	5.8516	4.4899	3.1901	4.3227	3.9857	4.0237	3.4291	1.0182	1.9272	2.5734	4.8428	9.8233	2.4292	4.2809	4.3896	2.2058	25	4.02562	3.32637	3.93543
SUB166	0.3	12	4	Alone	2.2835	5.1658	4.3653	3.552	4.4024	3.6359	3.6779	3.5334	1.2744	2.2843	2.402	4.6515	10.017	1.1181	2.9016	2.8095	0.79741	25	3.94195	1.90665	3.64532
SUB169	0.3	12	4	Combine	4.3088	4.3737	6.0814	6.104	3.8677	6.977	3.7286	5.5722	2.3278	10.2547	6.0752	3.9434	14.2745	3.4746	3.3669	2.8833	3.1821	25	5.99146	3.22673	4.54735
SUB169	0.3	12	4	Alone	3.7807	3.9547	5.3451	5.1746	3.4974	6.2324	3.8234	5.3762	2.0005	9.5738	5.6987	3.3593	13.0037	1.2882	1.849	2.0816	1.5383	25	5.44773	1.68927	4.35577
SUB170	0.3	12	4	Combine	5.1717	1.3105	0.88916	3.1214	1.1087	4.22	4.7323	6.0182	2.4357	1.8482	1.7598	2.0336	6.7596	2.2379	3.6514	3.0551	4.3854	25	3.1853	3.33245	4.66387
SUB170	0.3	12	4	Alone	5.4869	1.1649	1.1528	2.7918	1.4551	3.3131	4.199	5.1151	2.3415	1.9795	1.5734	2.719	6.0772	1.5811	2.3978	2.2488	2.1853	25	3.02841	2.10325	4.21333
SUB174	0.3	12	4	Combine	5.2722	3.7956	1.495	5.3706	3.0388	2.8608	4.5796	3.1342	1.1191	0.48714	2.0023	0.86729	7.6562	3.2771	1.7242	1.4241	1.872	25	3.20606	2.07435	4.08257
SUB174	0.3	12	4	Alone	4.6717	3.5132	1.0072	4.5267	3.3624	2.925	3.7862	3.0715	0.87925	0.65796	1.7806	0.4654	8.2165	1.6108	1.1214	0.72632	1.1946	25	2.98951	1.16328	3.65005
SUB177	0.3	12	4	Combine	6.7704	1.7322	3.7167	4.2477	1.3265	3.0735	5.6613	9.0944	4.5363	3.1281	5.4637	6.404	10.634	1.8499	1.5882	2.7143	0.79837	25	5.06068	1.73769	6.33567
SUB177	0.3	12	4	Alone	6.1084	1.6815	3.2501	4.1704	1.9997	3.1813	5.6921	8.5212	3.9398	3.4528	5.7938	6.5057	10.106	1.2483	1.8899	1.8368	0.91592	25	4.95406	1.47273	6.03608
SUB179	0.3	12	4	Combine	4.1249	7.0718	4.8478	5.8914	3.0042	6.8179	5.1061	5.0525	1.6731	1.9888	5.7723	5.8961	9.7397	2.6741	3.719	5.188	4.7522	25	5.15282	4.08333	5.25232
SUB179	0.3	12	4	Alone	3.84	6.4295	3.5585	4.2605	3.0636	7.2238	5.1044	3.9633	0.89061	2.3837	4.2946	3.8444	11.082	1.8232	2.3803	2.9063	2.6343	25	4.61069	2.43602	4.73415
SUB187	0.3	12	4	Combine	3.9755	3.832	7.1358	7.3246	2.8788	6.8312	6.9606	3.764	4.9966	4.4351	5.8924	4.3657	3.9134	7.9069	5.5277	3.9094	9.0492	25	5.10044	6.5983	4.87612
SUB187	0.3	12	4	Alone	3.1928	2.4129	6.0164	6.7516	3.7051	5.7688	5.9427	3.0459	4.2491	4.3923	5.3907	3.9356	2.1746	5.2647	2.081	2.3446	4.7419	25	4.38296	3.60805	3.93048
SUB190	0.3	12	4	Combine	3.0082	3.603	6.8038	7.7602	6.8276	0.99653	2.4256	3.6734	4.6995	3.8384	1.3487	2.8637	4.3794	7.7142	7.3965	3.9628	6.1895	25	4.01754	6.31575	3.13487
SUB190	0.3	12	4	Alone	2.5791	2.2961	5.8651	6.1338	5.1823	3.0201	3.2237	3.9805	4.0029	2.7161	1.2579	0.61378	2.4934	3.0255	3.0813	2.5996	3.1855	25	3.33575	2.97297	3.21393
SUB192	0.3	12	4	Combine	4.207	2.112	5.3796	10.0991	6.5366	7.7697	3.3715	5.9099	2.5802	2.4587	8.325	5.9707	3.8314	3.2976	3.9541	3.1118	4.1836	25	5.27318	3.63678	4.14697
SUB192	0.3	12	4	Alone	3.6727	1.73	5.8168	7.8686	5.8192	7.0606	2.0417	5.1603	2.5312	2.3349	8.4415	5.809	4.8621	0.94888	0.75895	0.66417	0.79709	25	4.85758	0.792272	3.30112
SUB195	0.3	12	4	Combine	3.15	6.0034	4.3965	5.7383	5.7705	7.5274	4.6087	7.7504	4.8297	7.3599	3.6739	5.2508	9.8634	6.8312	5.9354	3.9578	1.3214	25	5.84022	4.51145	5.64527
SUB195	0.3	12	4	Alone	2.7602	5.7184	2.5468	5.6381	3.0419	6.0729	2.663	6.3365	4.4659	6.7692	3.3714	3.9182	9.8803	1.2322	3.5889	3.2968	0.43857	25	4.86022	2.13912	4.41293
SUB196	0.3	12	4	Combine	4.9656	1.2971	1.3547	7.4257	4.4744	7.4021	7.4512	3.8112	4.6782	1.5283	8.1863	5.9423	21.0049	2.2407	2.3503	1.9328	3.5455	25	6.11708	2.51733	4.79792
SUB196	0.3	12	4	Alone	5.1807	1.7431	0.9695	7.3029	4.4309	6.309	7.1911	4.1018	4.6291	1.5971	8.5224	5.5298	21.3536	1.2235	0.84562	0.83878	1.4063	25	6.06623	1.07855	4.91827
SUB200	0.3	12	4	Combine	6.6744	3.7883	4.7825	2.1726	7.1932	6.0579	4.3048	5.6167	6.9212	6.329	6.2138	4.4381	3.6305	7.5832	3.2915	8.125	3.7073	25	5.24023	5.67675	5.05095
SUB200	0.3	12	4	Alone	3.9556	3.4559	3.6229	3.4098	7.9541	7.2318	2.6094	3.7398	6.0171	4.4845	6.39	3.7452	4.5192	2.2097	1.9525	2.5501	1.9435	25	4.70272	2.16395	3.35165
SUB212	0.3	12	4	Combine	7.2383	7.4001	1.5053	3.0426	5.9019	7.9845	5.7381	5.9358	5.9553	4.2238	5.2578	4.1214	5.2184	4.6322	1.5989	4.0611	3.6202	25	5.34795	3.4781	6.33103
SUB212	0.3	12	4	Alone	5.662	6.4111	2.3999	1.8355	4.3378	5.7643	6.2673	5.8539	5.0475	2.6095	3.6814	1.9714	6.3995	0.69789	0.65517	0.81321	0.84638	25	4.48008	0.753162	6.05258
SUB213	0.3	12	4	Combine	4.3286	6.0995	3.5997	6.776	6.6788	3.4021	1.5787	2.7825	6.4964	9.0813	6.1078	5.1662	11.4347	4.135	2.4759	3.0756	4.8852	25	5.65633	3.64292	3.19175
SUB213	0.3	12	4	Alone	3.5355	6.2351	2.6705	6.5271	5.9775	2.2275	1.1374	2.8397	6.5826	8.8189	5.5587	4.6092	12.7795	1.6677	1.365	1.5837	1.8921	25	5.34609	1.62713	2.95413
SUB002	0.3	12	4	Combine	7.8303	6.3877	6.5233	7.6841	5.8106	5.2085	4.7694	11.2693	3.3553	1.6411	3.6401	4.2191	10.8305	2.0972	4.5856	4.6326	2.4471	30	6.08995	3.44062	7.7159
SUB002	0.3	12	4	Alone	6.7538	5.6885	5.7359	6.3082	5.6379	5.1391	4.2898	10.1676	2.5088	1.3833	3.1879	3.6131	11.3899	1.1319	1.7403	1.8187	1.3292	30	5.52337	1.50503	6.89285
SUB004	0.3	12	4	Combine	2.8076	6.0158	3.5374	4.7555	3.539	11.3985	7.4708	4.1156	3.0946	4.8034	3.3847	5.0693	11.6075	1.5949	5.5916	5.1572	0.91648	30	5.50767	3.31504	5.3327
SUB004	0.3	12	4	Alone	2.2128	5.3167	3.2631	5.0579	3.6051	9.8024	7.1438	4.0615	2.3131	4.804	3.077	4.8376	10.1307	1.9147	3.6754	3.1945	1.2517	30	5.04813	2.50907	4.99002
SUB007	0.3	12	4	Combine	2.4478	4.1097	4.278	4.165	1.0542	4.0019	6.0978	3.4086	3.3174	5.0524	0.92943	0.37551	5.1065	2.1633	4.2954	2.9549	2.1621	30	3.4111	2.89393	4.26172
SUB007	0.3	12	4	Alone	2.305	3.6419	3.1685	3.4332	1.1009	4.1415	6.1617	2.6735	2.9677	4.7832	0.69881	0.55378	5.6702	1.9617	2.895	2.8147	1.4915	30	3.17691	2.29073	3.93622
SUB010	0.3	12	4	Combine	1.031	1.2752	3.5967	2.9575	4.7951	4.2941	5.355	6.1663	4.6364	4.678	1.3389	1.628	4.4416	4.1037	4.322	3.6517	4.1261	30	3.55337	4.05087	4.2248
SUB010	0.3	12	4	Alone	0.9876	1.5423	3.2901	2.2426	5.2046	4.5448	4.914	5.6502	4.4134	4.0494	0.98845	1.1012	4.7105	1.9176	1.8491	1.5704	1.8673	30	3.35686	1.8011	3.94305
SUB011	0.3	12	4	Combine	9.5837	8.7432	7.3989	5.8309	7.3124	6.1136	6.7161	5.2984	2.4974	3.4538	1.4625	5.7588	10.5544	2.723	1.5929	2.8179	4.4488	30	6.20955	2.89565	7.05932
SUB011	0.3	12	4	Alone	8.8341	8.0307	5.6369	5.1392	6.2052	4.4392	5.8398	3.9972	2.4814	3.2306	2.5641	5.7448	11.3586	1.2576	0.69246	0.85467	1.4214	30	5.65398	1.05653	6.0898
SUB012	0.3	12	4	Combine	1.5488	3.4979	4.4916	5.777	5.3007	4.5046	5.7251	3.4763	2.0697	2.6045	3.413	6.7691	7.1887	3.6924	3.3258	3.301	3.4996	30	4.33592	3.4547	3.90825
SUB012	0.3	12	4	Alone	1.6665	3.1023	3.6863	5.1866	4.5607	3.8311	5.6384	3.2854	2.1424	2.6534	2.8134	6.3158	6.7232	1.6447	1.7704	1.3928	1.5232	30	3.96965	1.58278	3.7694
SUB016	0.3	12	4	Combine	1.6575	0.54894	3.1245	1.7618	9.7704	6.3787	6.1724	4.5325	3.6123	1.7083	3.9456	5.3096	14.165	4.0708	1.566	3.5886	4.9299	30	4.82212	3.53883	3.93604
SUB016	0.3	12	4	Alone	0.39731	0.87373	3.409	1.5619	9.8861	6.1716	6.0295	3.8349	3.3512	1.8291	4.0615	5.2327	13.2843	2.365	0.76483	1.3895	2.7128	30	4.60945	1.80803	3.49997
SUB018	0.3	12	4	Combine	3.3539	5.3646	4.2459	3.1431	5.4139	4.8969	4.1458	3.8885	5.0335	1.312	3.134	1.8823	11.1041	2.4502	2.5524	2.875	4.3784	30	4.37835	3.064	4.13118
SUB018	0.3	12	4	Alone	2.9874	4.7512	4.9514	3.823	4.4249	3.6617	3.4141	4.2432	4.1437	1.5322	2.6816	1.9007	10.4394	1.6046	1.33	1.1175	2.0179	30	4.07342	1.5175	3.8422
SUB019	0.3	12	4	Combine	2.9337	2.6877	6.2499	5.5299	7.2201	6.6805	5.0991	6.9905	3.6657	5.5605	4.3627	5.4666	11.7531	1.9169	5.8485	2.952	2.938	30	5.70769	3.41385	4.96677
SUB019	0.3	12	4	Alone	2.6474	2.2601	5.0563	4.5856	7.5526	5.8858	3.2323	4.8589	4.1712	5.6482	3.0324	4.6225	13.9857	1.499	3.3352	2.8297	0.94665	30	5.19531	2.15264	3.51498
SUB023	0.3	12	4	Combine	2.3924	1.9892	2.0149	4.6472	5.8227	2.3917	5.9505	6.379	5.3491	2.0618	1.8103	1.1472	9.6252	2.2348	3.1098	3.2219	2.0946	30	3.96778	2.66527	4.8401
SUB023	0.3	12	4	Alone	2.1876	1.9026	1.1235	3.2488	4.7148	2.0284	4.963	5.3992	4.9137	1.5064	1.9926	0.62204	10.3271	1.0338	2.2277	2.0739	0.80523	30	3.45613	1.53516	4.13577
SUB024	0.3	12	4	Combine	6.1588	10.4875	7.2348	3.2635	7.3014	5.7242	3.6824	3.3496	4.5653	7.0181	4.4077	3.2829	6.2383	4.2772	3.5382	3.7223	4.5087	30	5.59342	4.0116	5.11838
SUB024	0.3	12	4	Alone	4.8598	9.3969	6.5051	2.2838	6.5001	5.0423	2.9853	3.9999	4.1496	6.6146	3.1212	2.8225	6.4516	3.1193	0.8951	0.66653	2.9859	30	4.97944	1.91671	4.70452
SUB025	0.3	12	4	Combine	7.6782	7.5507	7.0323	4.2051	3.7526	3.1794	4.9191	6.7699	6.3302	5.8898	1.3309	6.1546	11.4333	7.3047	2.0993	2.5704	6.1995	30	5.86355	4.54347	6.43448
SUB025	0.3	12	4	Alone	7.1635	6.7876	6.5039	4.4111	3.2674	3.2472	4.397	6.9379	6.6217	4.9878	1.5076	5.9612	10.357	4.2533	1.9999	2.1818	3.7749	30	5.55007	3.05248	6.10348
SUB111	0.3	12	4	Combine	6.4068	7.8814	4.6558	3.114	6.9369	5.6541	7.9331	2.6912	5.7965	2.7728	2.3093	2.4759	9.1992	3.1718	3.0953	1.5277	2.4383	30	5.21746	2.55828	5.9228
SUB111	0.3	12	4	Alone	4.7664	6.858	4.626	2.8291	6.2146	3.8717	6.0905	1.1087	5.3143	2.9224	2.8568	2.784	8.6625	0.56616	0.44129	0.56102	0.56603	30	4.53115	0.533625	4.33713
SUB113	0.3	12	4	Combine	7.3411	6.8511	3.169	6.9229	1.356	4.1825	4.247	5.3114	6.6466	4.7945	3.4643	1.8067	8.9069	0.59826	0.66817	1.4322	1.9024	30	5	1.15026	5.5515
SUB113	0.3	12	4	Alone	7.5919	6.9398	3.6762	6.9266	0.3366	3.8031	4.0356	4.6496	6.2708	4.4566	3.4589	2.0009	8.8871	0.96593	0.92731	1.1704	1.1229	30	4.84875	1.04664	5.31702
SUB115	0.3	12	4	Combine	5.4908	6.2961	5.1685	4.1563	1.7972	2.5144	3.6595	4.3815	6.1964	3.8041	4.0677	2.365	2.0614	3.7897	3.453	2.1332	5.2586	30	3.99684	3.65862	4.64482
SUB115	0.3	12	4	Alone	4.595	5.7212	4.3897	4.7806	1.101	2.3217	3.755	3.5464	5.416	3.5968	3.5468	1.8753	1.6121	2.6507	1.9039	1.8084	3.1233	30	3.55828	2.37157	4.15317
SUB116	0.3	12	4	Combine	2.9242	1.9809	7.8263	6.3648	7.6931	5.6497	3.0854	4.3399	6.3041	4.0097	7.2606	8.7362	4.5947	4.7056	3.2032	1.8395	3.2689	30	5.44382	3.2543	3.29262
SUB116	0.3	12	4	Alone	1.7622	1.7033	7.3225	6.1731	7.575	5.0951	3.1677	2.9669	5.1633	3.2026	6.9975	8.3902	4.719	1.7407	1.6997	1.664	1.6897	30	4.94142	1.69853	2.62245
SUB117	0.3	12	4	Combine	3.4845	5.4239	3.1367	4.4378	3.3107	6.8714	5.8724	3.8075	0.50339	4.3858	4.1308	5.3716	7.2597	3.5272	3.299	2.3239	2.9438	30	4.46125	3.02347	4.71137
SUB117	0.3	12	4	Alone	2.908	5.4455	4.0507	4.6636	2.5458	5.9746	6.0531	3.6827	0.5589	4.0605	3.7657	5.1155	6.7989	1.8626	1.6497	1.4903	1.7877	30	4.27873	1.69757	4.63752
SUB118	0.3	12	4	Combine	2.8486	1.347	2.2921	2.1563	3.1219	4.5143	1.7037	2.5408	2.5131	2.1611	4.9955	4.4541	6.1658	1.588	2.5491	2.3994	1.5938	30	3.13956	2.03258	2.1141
SUB118	0.3	12	4	Alone	2.5643	1.3315	1.6752	2.1846	3.1512	4.1959	1.767	2.856	2.3968	2.2779	4.8655	3.9335	5.7414	0.2915	1.6367	1.5373	0.2646	30	2.99545	0.932525	2.1903
SUB119	0.3	12	4	Combine	4.2799	3.6904	5.5112	5.2331	6.6167	7.3568	5.3754	3.5007	5.1511	5.5598	6.5023	5.3313	5.7754	1.4432	1.1756	1.3512	3.2174	30	5.3757	1.79685	4.28708
SUB119	0.3	12	4	Alone	4.2378	3.4051	5.2101	4.7461	6.3042	7.0035	4.7294	2.8049	4.7373	5.4742	6.104	5.4265	4.7636	0.67867	0.38256	1.0686	0.87194	30	4.9959	0.750443	3.78525
SUB121	0.3	12	4	Combine	4.0985	5.511	4.5641	5.4184	11.5278	7.4589	3.7777	4.8708	5.5278	3.4832	6.1904	7.2769	7.9376	7.7424	7.1686	6.1033	10.4745	30	5.97255	7.8722	4.48442
SUB121	0.3	12	4	Alone	3.4674	2.3011	4.3357	4.9982	9.8669	7.542	4.9546	3.6958	3.933	1.7685	5.1656	6.7599	9.14	2.5464	2.1149	2.2543	3.2042	30	5.22528	2.52995	3.84488
SUB157	0.3	12	4	Combine	3.0736	4.2943	11.1083	5.6357	5.0428	4.6983	4.5016	1.7434	6.877	7.7582	3.4627	8.0669	9.5128	4.9339	4.5771	4.1919	6.2051	30	5.82889	4.977	3.30965
SUB157	0.3	12	4	Alone	3.0012	4.4673	9.6646	4.855	3.869	3.9609	3.9607	1.3381	6.3767	7.0556	3.7525	8.2071	8.0878	2.8191	2.143	2.1261	3.0249	30	5.27665	2.52827	3.01102
SUB161	0.3	12	4	Combine	6.9808	4.7349	8.5991	2.5417	8.3523	5.7086	2.2174	8.8773	3.1617	6.6841	4.1881	3.2395	15.6932	4.135	2.7384	7.0444	2.2942	30	6.22913	4.053	5.65085
SUB161	0.3	12	4	Alone	6.8987	3.6454	9.7617	2.2211	7.3326	6.7142	3.2041	7.0858	3.2288	5.8213	3.2645	2.0296	18.1605	1.631	1.7937	2.5144	1.8043	30	6.10525	1.93585	5.18732
SUB162	0.3	12	4	Combine	3.6877	8.645	5.82	6.9922	3.8197	4.9394	4.5824	5.0422	3.2747	4.9139	2.0346	3.9561	8.103	4.0606	3.9596	3.8794	4.1536	30	5.06238	4.0133	5.26365
SUB162	0.3	12	4	Alone	3.38	8.6123	4.9742	5.7	3.8737	5.4494	3.9756	5.2236	2.7687	4.9064	2.0375	4.003	7.4201	1.3214	1.8911	1.8231	1.3034	30	4.79419	1.58475	5.06512
SUB165	0.3	12	4	Combine	6.4625	4.9877	3.2627	4.8059	6.8545	6.5003	5.8363	3.4348	3.8516	3.1536	2.3561	2.4434	2.1762	1.9713	1.4769	1.3928	2.2337	30	4.31735	1.76867	4.99873
SUB165	0.3	12	4	Alone	6.5004	4.5353	2.7169	4.4039	6.4122	6.0052	5.9615	3.4562	3.9236	2.8599	2.551	2.3552	2.0592	0.51862	1.2915	1.2096	0.75653	30	4.13388	0.944063	4.97852
SUB166	0.3	12	4	Combine	2.7191	5.8415	4.425	3.1544	4.3726	4.0169	4.0047	3.537	1.0847	1.9016	2.6214	4.7726	9.6269	2.37	4.2403	4.3456	2.1554	30	4.00603	3.27782	3.94067
SUB166	0.3	12	4	Alone	2.3324	4.8947	4.3723	3.5127	4.3344	3.3228	3.4508	3.4628	1.0602	2.1641	2.2964	4.5588	9.8967	1.0981	2.791	2.6956	0.79404	30	3.81993	1.84468	3.50905
SUB169	0.3	12	4	Combine	4.2796	4.3857	6.1955	6.0009	3.7578	6.4791	3.6697	5.525	2.3519	10.1309	6.1906	3.8861	13.9436	3.3373	3.4402	2.9836	3.0745	30	5.90742	3.2089	4.50912
SUB169	0.3	12	4	Alone	3.8665	3.2274	5.2063	4.8342	3.6826	5.4962	3.5555	4.9943	2.8748	9.6323	5.6771	3.5202	13.1972	1.3134	1.6733	1.8908	1.5328	30	5.36651	1.60257	4.03225
SUB170	0.3	12	4	Combine	5.0215	1.2431	0.94547	3.0683	0.91765	3.9861	4.5238	5.7562	2.1829	1.9547	1.7737	1.843	7.0328	1.9902	3.4826	2.9616	4.1863	30	3.09609	3.15517	4.47077
SUB170	0.3	12	4	Alone	5.2329	1.0242	1.062	2.8923	1.2522	3.1175	4.0837	4.9965	2.3755	2.1083	1.6468	2.5522	6.5365	1.5612	2.3116	2.1831	2.153	30	2.99082	2.05222	4.06958
SUB174	0.3	12	4	Combine	5.0987	3.6175	1.4226	5.0333	3.0167	2.779	4.6383	2.9399	1.0835	0.55027	2.067	0.71221	7.7257	3.3291	1.7862	1.5444	1.9584	30	3.12959	2.15452	3.97877
SUB174	0.3	12	4	Alone	4.5244	3.2708	0.99476	4.4005	3.1312	2.6901	3.6984	2.7233	1.0551	0.89524	1.9513	0.43067	8.7451	1.6002	1.1063	0.71544	1.1867	30	2.96237	1.15216	3.43977
SUB177	0.3	12	4	Combine	6.2962	1.7329	3.5078	4.0135	1.9034	2.8773	5.6304	8.9131	4.1683	3.1451	5.1165	6.0716	10.5553	1.805	1.8589	2.905	0.86044	30	4.9178	1.85733	6.18602
SUB177	0.3	12	4	Alone	5.8069	1.6331	3.0389	4.2183	1.9285	3.2317	5.5993	8.3867	3.8639	3.4358	5.3491	6.3701	10.3277	1.2308	1.728	1.6792	0.9285	30	4.86077	1.39162	5.902
SUB179	0.3	12	4	Combine	3.9639	6.9487	4.8187	5.9466	3.0176	6.6891	5.2218	4.9183	1.5637	1.9558	5.962	5.8003	9.6711	2.6235	3.7164	5.0677	4.723	30	5.11366	4.03265	5.1988
SUB179	0.3	12	4	Alone	3.7915	6.5594	3.4469	4.0532	2.9083	7.0824	5.2285	3.9321	0.62657	2.4426	4.1468	3.853	11.237	1.8491	2.3059	2.7929	2.633	30	4.56217	2.39522	4.77868
SUB187	0.3	12	4	Combine	3.9406	4.0453	6.4532	6.4975	2.4179	6.3356	6.8092	3.7586	4.9467	4.4804	5.7422	4.6214	3.5263	7.8911	5.4944	3.9643	8.9123	30	4.89038	6.56553	4.85358
SUB187	0.3	12	4	Alone	3.1683	2.3475	6.0214	6.5191	3.5752	5.2862	5.7201	2.9189	3.9498	4.3432	5.2921	4.1555	2.4666	4.9336	1.9249	2.0526	4.3758	30	4.28953	3.32173	3.79897
SUB190	0.3	12	4	Combine	2.9842	3.5203	6.7767	7.7105	6.7465	0.95283	2.3763	3.5025	4.7264	3.8179	1.4335	2.9002	4.2775	7.759	7.3733	3.9459	6.2602	30	3.97887	6.3346	3.04368
SUB190	0.3	12	4	Alone	2.6642	2.5219	5.6996	5.9875	5.0248	2.7084	2.9741	4.112	3.8366	2.722	1.3986	0.47939	2.7784	3.002	2.8891	2.4127	3.1094	30	3.30058	2.8533	3.22638
SUB192	0.3	12	4	Combine	4.2	2.205	5.3981	10.0283	5.9356	7.5078	3.5779	5.5926	2.67	2.4816	8.212	5.7594	3.899	3.1962	3.8808	3.081	4.1309	30	5.18979	3.57222	4.12433
SUB192	0.3	12	4	Alone	3.3821	1.5322	5.1195	7.6065	5.1309	6.784	2.4093	4.7424	2.5963	2.396	7.8607	5.7878	4.6439	0.94371	0.6971	0.6036	0.80382	30	4.61474	0.762058	3.20295
SUB195	0.3	12	4	Combine	3.1332	5.8931	4.3614	5.8093	5.5382	7.1616	4.7167	7.6915	4.7364	7.3846	3.5239	5.274	9.8468	6.7504	5.6988	3.9572	1.2356	30	5.77467	4.4105	5.64045
SUB195	0.3	12	4	Alone	2.7715	5.8092	2.4037	5.536	2.8979	5.7854	2.731	6.4443	4.3122	6.7776	3.1401	3.9325	9.3602	1.2658	3.5101	3.2183	0.45881	30	4.76166	2.11325	4.48855
SUB196	0.3	12	4	Combine	4.7592	1.1547	1.1979	7.5397	4.5053	7.2978	7.2775	3.5416	4.6149	1.1455	7.9186	5.6674	20.6995	2.1538	2.2533	1.7646	3.5226	30	5.94766	2.42358	4.59202
SUB196	0.3	12	4	Alone	4.6368	1.554	0.78952	6.8879	4.128	6.2812	6.6927	3.8247	3.9086	1.6575	7.6312	4.9547	20.6662	1.198	0.84957	0.82945	1.3833	30	5.66254	1.06508	4.5376
SUB200	0.3	12	4	Combine	6.4984	3.7082	4.8809	2.2951	6.8364	5.7815	4.0899	5.1831	6.9723	6.048	6.0915	4.2087	3.1472	7.4744	3.172	7.8654	3.6198	30	5.05702	5.5329	4.7921
SUB200	0.3	12	4	Alone	3.6155	3.3827	3.5038	3.3361	7.3883	6.871	2.535	3.6903	5.6541	4.1004	6.0085	3.9859	4.939	2.1847	1.8974	2.4634	1.9142	30	4.53928	2.11492	3.24147
SUB212	0.3	12	4	Combine	7.0985	7.3555	1.5601	3.0204	5.9221	8.1788	5.6368	5.9718	5.839	3.9635	5.1712	3.9596	5.1582	4.7628	1.6608	3.978	3.7589	30	5.29504	3.54013	6.27853
SUB212	0.3	12	4	Alone	5.8555	6.0238	2.3302	1.7575	4.1884	5.1034	6.1823	5.3698	4.9924	2.512	3.5014	2.0388	7.0736	0.70749	0.55701	0.7146	0.83752	30	4.37916	0.704155	5.83058
SUB213	0.3	12	4	Combine	4.0122	6.0942	3.261	6.6804	6.6575	3.1627	1.6409	2.8706	6.3526	8.8821	5.9914	5.038	11.3002	4.0775	2.7425	3.2681	4.7672	30	5.53414	3.71382	3.18823
SUB213	0.3	12	4	Alone	3.2094	6.1485	2.7107	6.2933	5.7433	2.2008	1.3052	2.7481	6.5794	8.765	5.5702	4.4019	12.2222	1.65	1.2997	1.511	1.8744	30	5.22292	1.58378	2.91075
SUB002	0.3	12	4	Combine	7.7944	6.4106	6.3672	7.3649	5.7	5.2098	5.005	11.1994	3.2432	1.8384	3.4867	4.1926	10.8387	2.1772	4.528	4.5775	2.5047	36	6.05007	3.44685	7.76897
SUB002	0.3	12	4	Alone	6.4832	5.5444	5.9546	6.6143	5.3583	5.0125	3.9844	9.8857	2.6457	1.3593	3.2152	3.7334	11.2375	1.1197	1.6303	1.7051	1.3012	36	5.46373	1.43907	6.62797
SUB004	0.3	12	4	Combine	2.5391	5.4255	3.5252	5.078	3.6769	10.2611	6.9107	3.7456	2.5867	4.5904	3.4624	4.9916	10.5894	1.7686	5.4136	4.7402	1.0987	36	5.18328	3.25528	4.87953
SUB004	0.3	12	4	Alone	2.1572	4.9185	3.3377	5.2071	3.5624	9.4745	6.8411	3.7726	2.1896	4.2312	3.0712	4.5741	10.558	1.873	3.5043	3.0307	1.2451	36	4.91502	2.41328	4.71718
SUB007	0.3	12	4	Combine	2.2755	3.9551	4.2676	3.9827	0.9016	4.0306	6.0532	3.1204	3.349	4.909	1.0305	0.55787	5.397	2.2291	4.3232	2.9184	2.1521	36	3.37154	2.9057	4.0963
SUB007	0.3	12	4	Alone	1.9861	3.4126	3.2581	3.2507	0.65061	3.9506	6.0273	2.2062	2.878	4.3756	0.83749	0.48003	6.2195	1.8729	2.5538	2.4819	1.45	36	3.04099	2.08965	3.64428
SUB010	0.3	12	4	Combine	0.97035	1.1024	3.7103	3.1626	4.5108	4.1001	5.2618	6.0472	4.8149	4.5948	1.2972	1.6067	3.8226	4.0139	4.2835	3.5588	4.0568	36	3.46167	3.97825	4.11512
SUB010	0.3	12	4	Alone	0.81577	1.2585	3.3415	2.0912	4.7454	3.9887	4.7628	5.3318	4.3019	4.0504	1.3363	1.4609	4.1142	1.8853	1.7781	1.5282	1.8574	36	3.19995	1.76225	3.71058
SUB011	0.3	12	4	Combine	9.2093	8.7953	6.8411	6.025	7.1703	5.2485	6.5038	4.9864	2.695	3.1673	1.6939	5.9666	11.2738	2.5747	1.4543	2.7691	4.1874	36	6.12125	2.74638	6.83083
SUB011	0.3	12	4	Alone	8.8283	7.7319	5.2257	5.2735	5.8348	4.4192	5.5749	4.099	2.4557	3.1046	2.2704	6.1847	11.6044	1.24	0.66486	0.81753	1.3992	36	5.58516	1.0304	5.98467
SUB012	0.3	12	4	Combine	1.5928	3.1822	4.5176	5.6191	5.1989	4.309	5.8124	3.353	2.1014	2.5642	3.3615	6.8553	6.9469	3.7127	3.2882	3.2145	3.5318	36	4.26264	3.4368	3.85097
SUB012	0.3	12	4	Alone	1.6217	2.7173	3.7187	4.9241	4.3363	3.5134	5.3031	2.9984	2.1533	2.4986	2.954	6.2285	6.3952	1.617	1.7087	1.3422	1.5131	36	3.79712	1.54525	3.49033
SUB016	0.3	12	4	Combine	1.2913	0.53077	2.9058	1.3059	9.56	5.7258	6.4234	4.2775	3.3872	1.6216	3.8847	5.5233	14.7178	4.0535	1.5254	3.4612	4.8318	36	4.70424	3.46798	3.87064
SUB016	0.3	12	4	Alone	0.35166	0.71961	2.8722	0.94618	9.4198	5.3769	5.7917	4.1152	3.2611	1.9605	4.2458	5.3925	13.5495	2.3469	0.75595	1.3411	2.6882	36	4.46174	1.78304	3.48084
SUB018	0.3	12	4	Combine	3.2362	5.1417	4.0313	3.2345	5.4244	4.4719	3.8591	3.6095	4.7336	1.3304	3.1689	2.1055	11.2887	2.3527	2.5586	2.9112	4.2799	36	4.27967	3.0256	3.88585
SUB018	0.3	12	4	Alone	3.0078	4.484	4.9798	3.906	4.5183	3.5224	3.3369	4.047	4.0481	1.4603	2.6429	1.7211	10.9578	1.5732	1.3085	1.1021	1.9895	36	4.04865	1.49333	3.70993
SUB019	0.3	12	4	Combine	3.0481	2.7794	6.038	5.6817	7.3409	6.5369	5.2166	6.8199	3.4864	5.411	4.2242	5.3132	11.4553	1.9165	5.7982	2.8733	2.9889	36	5.64243	3.39422	4.98342
SUB019	0.3	12	4	Alone	2.497	2.1444	4.8078	4.3393	7.0223	5.9628	3.2607	5.1897	3.3852	5.1001	3.2464	4.4321	12.4431	1.4001	3.1055	2.6227	0.90068	36	4.91007	2.00725	3.59037
SUB023	0.3	12	4	Combine	2.4394	2.1849	1.8138	4.5213	5.7818	2.3044	5.8135	6.3092	5.0539	2.0758	1.828	0.95584	9.3394	2.0927	3.1339	3.1265	2.0157	36	3.87856	2.5922	4.81162
SUB023	0.3	12	4	Alone	2.0299	2.0032	1.125	3.3088	4.5429	2.0366	4.892	5.3941	4.7021	1.6666	1.9152	0.4499	10.1364	1.0199	2.2149	2.0624	0.79389	36	3.40021	1.52277	4.10088
SUB024	0.3	12	4	Combine	5.6937	10.219	7.2083	2.9365	7.554	5.4597	3.5453	3.389	4.3995	6.6247	4.317	2.9107	5.9363	4.2433	3.4957	3.7234	4.3932	36	5.39952	3.9639	4.96355
SUB024	0.3	12	4	Alone	4.3876	8.1996	5.777	2.2922	7.0369	4.3804	2.8811	2.9516	3.7204	6.1404	3.455	2.9125	4.9894	3.0999	0.85382	0.6387	2.975	36	4.54801	1.89186	4.0421
SUB025	0.3	12	4	Combine	7.7993	7.494	7.0292	4.1814	3.5511	3.0041	4.814	6.4687	6.3843	5.8085	1.3374	6.0347	11.11	7.1742	2.1212	2.6362	6.0561	36	5.77052	4.49693	6.30978
SUB025	0.3	12	4	Alone	7.2092	6.7324	6.4948	4.3461	2.9777	3.1971	4.2424	6.5167	6.5768	4.9938	1.4931	5.8379	9.8139	4.0994	1.9336	2.156	3.6363	36	5.41784	2.95633	5.90997
SUB111	0.3	12	4	Combine	6.415	7.6044	4.6263	3.1247	6.9967	5.2712	7.556	2.8378	5.5437	2.562	2.1376	2.3592	8.5416	3.2179	3.0673	1.6657	2.3204	36	5.04432	2.56783	5.80117
SUB111	0.3	12	4	Alone	4.8012	6.7472	4.5275	2.8021	6.0604	3.616	5.7156	1.2425	5.2658	2.66	2.5922	2.587	8.7181	0.55795	0.42574	0.53933	0.55623	36	4.41043	0.519813	4.2441
SUB113	0.3	12	4	Combine	6.7423	6.4713	3.3423	6.5195	1.5249	4.055	4.3432	5.2063	6.4199	4.5029	3.211	1.7213	8.5446	0.4788	0.87375	1.3393	1.7632	36	4.81573	1.11376	5.38543
SUB113	0.3	12	4	Alone	6.8589	5.9708	3.2848	6.4793	0.66136	3.8307	3.8363	4.67	5.9045	4.0193	3.0771	1.8562	8.7017	0.9387	0.89333	1.1211	1.1045	36	4.55007	1.01441	4.97372
SUB115	0.3	12	4	Combine	5.0922	5.7763	4.7946	4.3595	1.8865	2.3101	3.0984	4.0172	6.1334	3.6448	4.1576	1.8401	1.7137	3.8564	3.2671	2.0679	5.2674	36	3.75572	3.6147	4.18328
SUB115	0.3	12	4	Alone	4.3919	5.4566	4.1128	4.8175	1.0879	2.2218	3.0774	3.4307	5.4773	3.5786	3.5408	1.8376	2.0616	2.6179	1.7881	1.6816	3.0667	36	3.46865	2.28857	3.81078
SUB116	0.3	12	4	Combine	2.8285	2.256	7.3985	5.9181	7.3923	4.8889	3.3443	3.6015	5.7813	3.6159	7.1218	8.4946	4.1361	4.3607	3.3004	2.2642	3.3058	36	5.13675	3.30777	3.16268
SUB116	0.3	12	4	Alone	1.8683	1.9192	6.8048	5.3367	7.0233	4.585	2.9434	2.3464	5.2348	3.1315	6.7342	8.0476	4.3831	1.6337	1.4932	1.4732	1.6056	36	4.64295	1.55143	2.39452
SUB117	0.3	12	4	Combine	3.3941	5.4032	2.9376	4.4815	3.0669	6.4857	5.6818	4.0036	0.53613	4.252	4.3559	5.1206	7.5064	3.4717	3.1921	2.2154	2.914	36	4.40196	2.9483	4.69468
SUB117	0.3	12	4	Alone	2.836	5.3455	3.3538	4.4845	2.3649	5.3373	5.3656	3.5064	0.56963	3.9949	3.8143	5.1066	7.0544	1.849	1.538	1.3894	1.7774	36	4.08722	1.63845	4.32092
SUB118	0.3	12	4	Combine	2.7908	1.4534	2.2843	2.0816	3.0102	4.3571	1.5801	2.4961	2.4904	2.0891	4.8657	4.3219	6.197	1.5462	2.565	2.4261	1.6052	36	3.07828	2.03563	2.0661
SUB118	0.3	12	4	Alone	2.5198	1.1841	1.7366	1.9637	2.8918	3.772	1.7204	2.5053	2.4057	2.1004	4.4524	3.758	5.7962	0.29005	1.6336	1.5336	0.26305	36	2.83126	0.930075	2.02588
SUB119	0.3	12	4	Combine	4.009	3.372	5.0408	4.6885	6.4529	7.5286	5.1745	3.4484	4.7203	5.1195	6.3407	5.2784	5.9023	1.2973	1.1978	1.4075	3.1241	36	5.15968	1.75667	4.10447
SUB119	0.3	12	4	Alone	3.9258	3.1521	5.0434	4.2929	6.298	6.9929	4.325	2.888	4.2153	5.1686	5.9274	5.2853	4.8453	0.66604	0.32094	0.99802	0.87014	36	4.79692	0.713785	3.58398
SUB121	0.3	12	4	Combine	4.0856	4.9162	4.3051	4.765	10.479	7.272	3.3271	4.8009	4.4577	2.5012	6.2065	7.3968	6.8298	7.2659	7.0678	5.6162	10.0402	36	5.48792	7.49752	4.20963
SUB121	0.3	12	4	Alone	3.3841	2.6907	4.0842	4.9164	9.1807	7.3565	4.7626	3.8052	4.0955	1.5225	5.2289	6.4705	8.2741	2.5303	2.0952	2.2227	3.2027	36	5.05938	2.51273	3.8684
SUB157	0.3	12	4	Combine	2.6807	4.0812	10.4513	5.3626	4.9961	4.1223	4.0012	1.8693	6.2118	7.618	3.3357	7.6672	7.9492	4.7557	4.358	4.1348	6.0049	36	5.41128	4.81335	3.08382
SUB157	0.3	12	4	Alone	2.6549	4.2867	9.338	4.6434	3.5887	3.2705	3.4268	1.2631	6.0521	7.0884	3.813	8.0199	6.7161	2.7646	2.1199	2.1037	2.971	36	4.93551	2.4898	2.72023
SUB161	0.3	12	4	Combine	6.6733	4.5211	8.3685	2.5247	7.8883	5.5522	2.3099	8.24	3.1028	6.3979	3.7735	3.2075	14.958	4.0378	2.6346	6.9563	2.391	36	5.9629	4.00493	5.38237
SUB161	0.3	12	4	Alone	6.0819	3.5436	9.1321	1.7877	6.6406	6.5556	3.6258	6.6112	3.0946	5.2906	2.5719	2.06	16.4681	1.5859	1.6553	2.3546	1.7427	36	5.65105	1.83463	5.01658
SUB162	0.3	12	4	Combine	3.634	8.5433	5.901	7.168	3.8271	4.8386	4.539	4.5952	3.0398	4.8468	2.1786	3.9882	8.3193	4.003	4.0089	3.8981	4.0876	36	5.03222	3.9994	5.07428
SUB162	0.3	12	4	Alone	3.2807	8.3936	4.5101	5.6996	3.8966	5.3556	3.7476	4.4821	2.5566	4.7601	1.776	3.7064	8.0712	1.2989	1.8711	1.8072	1.2868	36	4.63355	1.566	4.68895
SUB165	0.3	12	4	Combine	5.8094	4.8897	2.8663	4.164	6.7743	6.3273	5.6658	3.0495	3.9906	2.817	2.3182	2.31	1.9382	1.9557	1.6405	1.5948	2.2303	36	4.07079	1.85533	4.68828
SUB165	0.3	12	4	Alone	5.3941	4.55	2.616	3.7511	6.3273	5.7762	5.4931	2.9474	3.7237	2.537	2.1288	2.3024	1.8493	0.51148	1.2905	1.2017	0.75163	36	3.79972	0.938828	4.47085
SUB166	0.3	12	4	Combine	2.6124	5.6367	4.548	3.2162	4.3155	3.489	3.7963	3.55	0.95965	1.9661	2.4915	4.6932	9.6656	2.3847	4.1493	4.261	2.1581	36	3.91847	3.23828	3.82362
SUB166	0.3	12	4	Alone	2.1605	4.8448	4.4674	3.5568	4.3224	3.1738	3.3378	3.5557	1.0758	2.166	2.336	4.4783	9.8879	1.0665	2.7473	2.656	0.77607	36	3.79717	1.81147	3.46538
SUB169	0.3	12	4	Combine	4.3021	3.7106	6.1549	5.1804	3.4849	5.1693	3.2693	4.7946	3.1046	10.0143	6.1678	3.5588	14.375	3.2351	3.6621	3.4253	3.2108	36	5.63743	3.38333	4.02342
SUB169	0.3	12	4	Alone	4.0021	3.2781	5.103	4.2518	3.1327	4.8764	3.2694	4.2195	2.8538	9.5578	5.7651	2.8461	13.6487	1.2917	1.4609	1.6793	1.4983	36	5.13881	1.48255	3.70967
SUB170	0.3	12	4	Combine	4.9186	1.2226	0.991	3.1799	0.93704	3.8797	4.475	5.8081	2.1311	2.0118	1.8407	1.746	7.3407	1.9635	3.5074	2.9821	4.1689	36	3.11402	3.15548	4.45123
SUB170	0.3	12	4	Alone	5.2046	1.0527	0.90872	2.8548	1.2441	2.9834	3.8887	5.0546	2.3566	2.1974	1.6682	2.4009	6.6655	1.5426	2.2183	2.1205	2.1366	36	2.96002	2.0045	4.02398
SUB174	0.3	12	4	Combine	4.9358	3.5151	1.2434	4.7359	3.1608	2.6042	4.5561	2.9181	1.1708	0.74791	2.0235	0.56748	7.9697	3.0166	1.6673	1.5297	1.7702	36	3.08837	1.99595	3.89988
SUB174	0.3	12	4	Alone	4.5205	3.2297	0.76229	4.1996	3.2356	2.7582	3.4364	2.6	1.0844	0.89329	1.8177	0.49593	8.8154	1.541	1.0085	0.63676	1.139	36	2.91146	1.08132	3.30383
SUB177	0.3	12	4	Combine	5.5412	1.3155	3.4791	3.4488	1.8707	2.8815	5.3316	8.6068	4.2553	2.8364	4.9487	6.1559	11.0333	1.8878	2.0423	3.1778	0.89794	36	4.74652	2.00146	5.78892
SUB177	0.3	12	4	Alone	4.437	1.0822	2.4416	3.3416	2.0123	3.1812	5.2545	7.701	4.1004	2.7985	4.6515	5.834	11.9769	1.2007	1.5562	1.5137	0.93062	36	4.52405	1.30031	5.23837
SUB179	0.3	12	4	Combine	3.4926	6.9073	4.8392	5.437	2.8581	5.8668	5.4273	4.8348	1.3522	2.1977	5.8408	5.5823	9.8035	2.7107	3.8343	4.7792	4.606	36	4.95689	3.98255	5.15402
SUB179	0.3	12	4	Alone	3.5665	6.1537	3.518	4.1644	2.5163	6.3519	4.7936	4.0366	0.96859	2.3793	4.2717	3.6128	11.2203	1.8565	2.3012	2.7558	2.619	36	4.42721	2.38313	4.56343
SUB187	0.3	12	4	Combine	3.9322	4.0138	5.9819	6.1843	2.6968	5.7718	6.5882	3.7285	5.1252	4.3954	5.7149	4.7374	2.9767	7.8568	5.2398	3.8102	8.7614	36	4.75747	6.41705	4.76323
SUB187	0.3	12	4	Alone	3.2225	2.5176	5.2638	5.896	3.1955	4.5754	5.2889	2.7308	3.9291	4.1837	5.3355	3.8545	2.3011	4.9243	1.9155	2.0107	4.3553	36	4.02265	3.30145	3.62992
SUB190	0.3	12	4	Combine	2.9705	3.4898	6.4397	7.0565	6.3689	0.8034	2.1219	3.5426	4.3169	3.8462	1.198	2.6565	4.129	7.6966	7.1358	3.9723	6.3174	36	3.76461	6.28052	2.96488
SUB190	0.3	12	4	Alone	2.8046	2.3551	5.6628	5.5407	5.0812	2.7889	2.5916	3.8289	3.537	2.8721	1.2349	0.65452	2.4525	2.9816	2.5325	2.0776	3.0313	36	3.18499	2.65575	3.00012
SUB192	0.3	12	4	Combine	4.6723	2.5249	5.2966	9.2679	6.0031	7.2352	3.203	5.2665	2.8596	2.88	8.1547	5.6963	4.567	2.9162	3.8258	2.8741	3.9121	36	5.20208	3.38205	4.0227
SUB192	0.3	12	4	Alone	3.6354	1.6648	4.6893	7.1105	4.9857	6.5872	1.7651	4.7228	2.7354	2.753	7.6203	5.5102	4.8131	0.93132	0.63914	0.54786	0.80205	36	4.50714	0.730093	3.046
SUB195	0.3	12	4	Combine	3.1611	5.9353	4.2084	5.5876	5.468	6.6319	4.7998	7.5096	4.6003	7.3421	3.2918	5.2284	9.5979	6.5384	5.6951	3.8827	1.2294	36	5.64325	4.3364	5.6192
SUB195	0.3	12	4	Alone	2.8577	5.531	2.1694	5.268	2.7314	5.5995	2.9244	6.0564	4.3752	6.772	2.6483	3.6891	9.7955	1.179	3.3979	3.1339	0.4161	36	4.64753	2.03173	4.39172
SUB196	0.3	12	4	Combine	4.4778	1.2002	1.2737	7.307	4.1845	6.4704	6.9013	3.1152	4.3093	1.41	7.6223	5.0668	19.5975	2.3335	2.0733	1.8199	3.703	36	5.61046	2.48243	4.28517
SUB196	0.3	12	4	Alone	4.5298	1.7795	0.90754	6.8567	4.0633	5.4707	6.4934	3.3565	3.9256	1.6419	7.2641	4.469	19.6634	1.1622	0.83968	0.81269	1.3514	36	5.41703	1.04149	4.33485
SUB200	0.3	12	4	Combine	6.3917	3.911	4.4638	2.4926	6.6541	5.5328	3.8457	5.1584	6.5193	5.6395	6.2597	4.4745	2.8466	7.2748	3.2277	7.6629	3.6849	36	4.93767	5.46257	4.71848
SUB200	0.3	12	4	Alone	3.3554	3.3583	3.3151	3.3576	7.0898	6.7379	2.4662	3.6857	5.5991	3.9878	5.8645	3.6096	4.8587	2.1706	1.798	2.3339	1.8877	36	4.40659	2.04755	3.16958
SUB212	0.3	12	4	Combine	7.0105	7.0773	1.5592	2.9487	5.9786	8.0552	5.5564	5.739	5.8003	4.0699	5.2284	3.9475	6.2767	4.7575	1.8098	3.8884	3.7187	36	5.32675	3.5436	6.1131
SUB212	0.3	12	4	Alone	5.6344	5.4899	2.5298	1.5211	3.6303	5.1662	5.6852	4.7667	5.0228	2.8435	3.5656	1.9991	6.5037	0.70797	0.50268	0.66145	0.82905	36	4.18141	0.675288	5.33802
SUB213	0.3	12	4	Combine	3.2379	5.6741	3.6652	6.3593	6.2199	2.7602	1.5061	2.8302	6.4704	9.1965	5.5977	4.4936	12.7428	3.7953	2.2044	2.7363	4.517	36	5.44261	3.31325	2.93077
SUB213	0.3	12	4	Alone	2.7938	5.3688	2.7907	5.7866	5.1651	2.0383	1.353	2.4125	6.2509	8.7188	4.5614	3.8121	13.3833	1.5806	1.1464	1.3636	1.8184	36	4.95656	1.47725	2.6156
SUB002	0.3	12	3	Combine	13.1452	10.092	9.7189	10.5925	9.8095	9.6724	9.2017	16.6714	5.1101	4.3088	4.4389	4.9698	11.7968	3.0207	3.9503	3.601	3.244	5	9.19446	3.454	12.4972
SUB002	0.3	12	3	Alone	13.4787	10.6229	9.6887	10.4319	9.6608	9.7506	9.1024	16.7084	5.0406	4.3317	4.3785	4.8741	11.7887	3.7209	4.3678	3.5234	4.1765	5	9.21985	3.94715	12.6205
SUB004	0.3	12	3	Combine	4.2158	9.5114	4.4598	4.6738	3.557	14.601	7.1416	2.686	4.2204	6.5585	5.8836	8.4795	12.3103	1.5133	5.8749	5.7899	0.80745	5	6.79221	3.49639	5.56373
SUB004	0.3	12	3	Alone	4.5374	9.5433	5.058	4.8376	4.3836	14.6391	6.7555	2.7017	4.4261	6.6268	5.2232	7.7546	11.4903	2.7678	6.3807	4.4324	2.6851	5	6.76748	4.0665	5.49918
SUB007	0.3	12	3	Combine	4.3387	5.2622	4.2809	5.7765	2.8471	5.3178	9.2952	6.0219	4.6099	6.3444	1.8188	1.754	3.7241	3.2982	6.2389	3.2671	3.2	5	4.72242	4.00105	6.70585
SUB007	0.3	12	3	Alone	3.8978	5.3441	4.299	5.112	1.9643	4.7097	9.0237	5.6012	4.2888	6.3065	1.903	1.5877	4.0051	4.0885	4.5066	4.716	3.7445	5	4.46484	4.2639	6.41528
SUB010	0.3	12	3	Combine	2.0404	3.8361	6.1668	4.0559	7.8549	7.4458	7.6128	6.1266	5.6903	5.3852	2.0342	1.8325	3.4278	6.3378	5.4091	5.0889	6.0908	5	4.88533	5.73165	5.55922
SUB010	0.3	12	3	Alone	1.4944	3.5992	5.2081	3.8124	6.2012	6.1735	6.5995	5.959	5.4134	5.0691	1.9318	1.5627	4.7666	6.7666	6.1245	5.3147	7.7206	5	4.44545	6.4816	5.0351
SUB011	0.3	12	3	Combine	11.3809	13.1009	17.6451	8.0253	16.202	16.8027	11.3574	10.4321	3.4577	4.0864	3.0424	7.6506	9.3887	3.7382	2.0686	3.5372	5.9327	5	10.1979	3.81917	11.3435
SUB011	0.3	12	3	Alone	11.263	12.9888	17.7139	8.3095	15.9007	16.0391	11.5288	10.6518	3.6065	4.2436	2.4996	7.2742	9.4478	2.5331	1.8622	3.1306	4.4428	5	10.1129	2.99218	11.4355
SUB012	0.3	12	3	Combine	0.99188	3.6587	11.7998	9.7359	12.4954	7.6442	4.8995	5.2796	3.0823	1.7015	3.2351	6.9366	8.8409	6.4019	4.7348	4.8173	5.8032	5	6.17703	5.4393	4.16813
SUB012	0.3	12	3	Alone	1.8638	3.9026	10.6991	8.2455	12.4708	7.4449	3.4045	5.2121	2.7968	2.1973	3.1076	6.8437	8.1237	5.3504	5.182	3.7912	6.4228	5	5.87018	5.1866	3.83327
SUB016	0.3	12	3	Combine	2.5795	1.0263	5.4215	1.3119	10.6876	8.2697	8.3756	7.013	3.6391	1.8249	5.0193	6.2823	13.8352	5.4684	3.664	6.5801	7.1721	5	5.79122	5.72115	5.7305
SUB016	0.3	12	3	Alone	1.8867	0.9015	5.8744	0.69754	10.6708	8.431	8.0052	6.7785	3.4433	2.0642	5.5564	6.6512	12.733	4.2243	2.7556	5.4602	8.0219	5	5.66875	5.1155	5.3926
SUB018	0.3	12	3	Combine	2.6879	7.2373	4.5257	3.0346	8.0328	8.3577	7.0365	7.0092	6.5135	2.9271	4.5491	4.3967	10.4207	3.5831	5.4363	5.1533	7.7499	5	5.90222	5.48065	6.3361
SUB018	0.3	12	3	Alone	2.2174	6.8945	5.9567	4.2111	7.5202	7.5258	6.9565	7.6841	6.003	2.9208	4.2944	3.9476	10.5552	1.54	4.1406	3.4477	7.2041	5	5.89902	4.0831	6.39885
SUB019	0.3	12	3	Combine	4.4342	4.8238	14.1818	8.0933	16.1922	15.6262	10.446	12.6632	4.8862	4.259	5.1572	4.991	14.737	3.767	5.2144	0.92514	5.095	5	9.26855	3.75039	9.24607
SUB019	0.3	12	3	Alone	4.9725	4.7018	14.4058	8.1435	15.615	15.1201	9.8656	11.7497	5.1054	4.3807	5.0779	5.3524	15.3804	1.856	5.7957	3.613	1.9868	5	9.22083	3.31288	8.81748
SUB023	0.3	12	3	Combine	4.2808	3.6554	1.3635	4.7132	8.9004	4.5475	7.8394	9.2403	6.2051	2.0579	2.1291	1.5363	11.9815	3.3157	4.3511	4.4941	3.1407	5	5.26542	3.8254	7.01593
SUB023	0.3	12	3	Alone	4.1821	3.421	2.6093	4.1561	6.3973	2.5874	7.095	8.4578	6.0106	1.9686	2.3328	0.8257	11.579	1.9839	3.2072	2.8194	2.4406	5	4.74021	2.61278	6.45145
SUB024	0.3	12	3	Combine	9.7915	15.0599	11.267	6.5838	13.8529	11.0029	5.8344	3.9269	3.9043	7.3166	4.4296	2.9983	5.6125	4.6357	2.3153	2.4142	4.7284	5	7.81389	3.5234	7.39567
SUB024	0.3	12	3	Alone	9.6998	14.7262	11.7443	6.9141	13.1859	10.8452	6.8582	4.1053	3.7991	7.3833	4.9504	3.3773	5.2081	5.1139	1.6931	1.7849	5.0127	5	7.90748	3.40115	7.7255
SUB025	0.3	12	3	Combine	11.1803	11.538	11.8906	5.1694	3.4955	4.7801	9.2336	8.0579	6.2562	7.5772	3.558	8.7578	14.0599	6.3827	2.2308	4.0921	9.416	5	8.11958	5.5304	9.55022
SUB025	0.3	12	3	Alone	11.0871	11.0498	11.4452	5.2435	3.9587	5.2552	8.7559	7.8272	6.4041	7.6232	3.1706	8.0641	12.3844	5.9135	2.2269	3.5685	7.7192	5	7.86685	4.85703	9.21718
SUB111	0.3	12	3	Combine	10.108	12.3244	8.4175	5.6965	12.7691	9.9607	12.7127	6.1049	7.1416	3.5818	4.6198	5.647	7.8604	5.528	3.5804	3.5768	3.3826	5	8.22649	4.01695	10.0113
SUB111	0.3	12	3	Alone	8.6657	11.564	8.307	6.1952	12.7648	10.5683	11.8197	5.2253	7.2592	3.7008	5.5119	6.8211	8.4332	1.8726	1.3996	2.0838	2.1582	5	8.21817	1.87855	9.05328
SUB113	0.3	12	3	Combine	8.0657	11.2725	9.8048	8.8088	5.0901	4.9978	6.2672	6.4249	8.6999	6.5651	3.059	4.3546	9.3499	2.652	2.909	4.1338	4.677	5	7.13541	3.59295	7.45373
SUB113	0.3	12	3	Alone	8.5949	11.2677	10.2461	9.5237	3.5355	4.8166	5.8048	5.4163	8.6556	6.5422	3.5586	5.5699	10.1482	1.4749	1.3475	3.2325	4.1493	5	7.20616	2.55105	7.0508
SUB115	0.3	12	3	Combine	8.4394	9.6573	11.734	5.1815	2.6981	4.3583	6.8758	8.8869	7.545	5.2425	4.3856	2.0755	2.0146	3.5003	6.5422	2.0505	8.3365	5	6.08419	5.10737	8.27035
SUB115	0.3	12	3	Alone	8.111	9.3799	10.9589	4.2631	2.2889	4.6284	6.8561	9.046	7.491	5.3464	4.3491	2.1697	1.8482	4.0225	6.4092	2.0999	8.2357	5	5.90282	5.19182	8.21585
SUB116	0.3	12	3	Combine	3.9308	1.7396	9.2167	9.0661	8.078	8.4778	3.6427	5.8693	7.738	4.8654	9.6877	11.0883	3.5187	4.6445	2.606	2.6598	4.7027	5	6.68608	3.65325	4.11573
SUB116	0.3	12	3	Alone	3.4455	1.5902	8.7016	8.3263	8.4987	8.7263	3.4813	4.9563	7.2527	4.3602	10.3136	11.7939	3.755	2.0864	1.3689	3.7244	4.4674	5	6.55397	2.91178	3.65182
SUB117	0.3	12	3	Combine	3.5085	8.2977	6.0251	5.6703	4.9228	9.246	6.8316	5.5245	1.8776	5.0206	4.113	5.6847	7.1279	4.7158	5.2134	2.9704	4.5211	5	5.68079	4.35518	6.0864
SUB117	0.3	12	3	Alone	3.2425	8.2643	6.6208	6.1485	4.1805	8.5003	6.968	5.3562	2.0222	5.1022	3.6319	5.6017	6.7695	4.042	3.781	2.8775	4.0078	5	5.56989	3.67707	6.02587
SUB118	0.3	12	3	Combine	3.6128	1.1416	2.9395	2.0188	4.8621	7.1698	2.1048	3.047	2.9927	3.5027	7.0194	7.5714	6.714	2.3087	3.5658	3.2351	2.4419	5	4.20743	2.88788	2.50967
SUB118	0.3	12	3	Alone	4.0925	1.8096	3.6669	1.5022	4.5983	6.76	1.8652	2.2732	3.0639	3.608	6.4806	6.726	5.7486	0.68573	2.9754	2.4244	2.1762	5	4.015	2.06543	2.36315
SUB119	0.3	12	3	Combine	4.2923	5.2061	7.8574	8.0359	12.6349	7.6698	9.5901	5.6232	6.8305	4.6382	8.7641	8.7844	3.5525	1.1693	2.0675	3.866	4.8934	5	7.19072	2.99905	6.65417
SUB119	0.3	12	3	Alone	4.6415	5.4905	8.5508	7.4344	12.5724	6.8076	9.2373	5.0063	6.9708	4.7375	8.7899	8.8778	3.7475	1.8751	2.5205	4.1946	5.4204	5	7.14341	3.50265	6.43653
SUB121	0.3	12	3	Combine	6.3218	5.5075	8.9144	8.2329	19.7121	11.3769	11.0211	7.3742	4.7322	2.7448	7.019	8.3277	8.9275	9.126	11.3824	10.0199	15.5373	5	8.47785	11.5164	8.10332
SUB121	0.3	12	3	Alone	7.069	5.388	8.9239	7.3662	18.5279	10.5372	11.2	8.2402	4.0809	2.3328	7.2551	8.2691	9.8675	8.4031	8.3165	8.7982	13.7937	5	8.38906	9.82788	8.55623
SUB157	0.3	12	3	Combine	4.3194	4.6363	17.4431	7.313	6.8144	10.3688	8.6454	3.1802	5.3203	7.4458	4.5239	7.8622	9.599	7.2334	8.3219	6.8516	10.0181	5	7.49783	8.10625	5.43448
SUB157	0.3	12	3	Alone	3.0757	3.6098	16.9991	7.1063	5.1628	7.998	8.0088	2.8571	5.864	8.1472	5.4376	8.7988	9.1026	6.2947	6.0474	5.229	8.0497	5	7.08983	6.4052	4.73622
SUB161	0.3	12	3	Combine	10.9238	8.9209	10.8652	1.1487	10.9156	6.676	4.4456	10.4631	4.3984	6.6498	4.8653	3.2177	12.7486	5.7024	2.39	7.7903	3.1332	5	7.40298	4.75397	8.27702
SUB161	0.3	12	3	Alone	10.5297	8.5207	11.7435	1.1216	10.8439	8.228	5.4096	9.3556	4.7532	6.8011	4.4331	1.8147	13.6931	4.3016	3.019	5.773	4.9447	5	7.4806	4.50957	8.0968
SUB162	0.3	12	3	Combine	5.9019	11.8627	8.9263	9.7291	6.4671	5.1521	8.4688	11.2976	4.0546	6.5876	3.6065	3.9005	9.3359	5.6994	5.3601	5.2512	5.7197	5	7.33005	5.5076	9.54957
SUB162	0.3	12	3	Alone	6.4527	12.4617	8.6157	9.3236	6.4523	5.0876	8.3062	11.1264	4.05	6.8339	3.2166	3.4098	9.9481	4.2391	4.0341	3.84	4.1365	5	7.32958	4.06242	9.62993
SUB165	0.3	12	3	Combine	7.8429	7.0944	3.4296	6.8307	10.4816	8.1212	7.7888	5.1277	4.9598	4.5515	2.7476	2.4771	4.3674	2.8868	2.9849	2.703	3.5336	5	5.83233	3.02707	6.79505
SUB165	0.3	12	3	Alone	7.4748	6.1247	3.9277	6.6759	9.6265	6.7637	6.6861	4.5033	5.0784	4.6588	2.9309	2.2378	3.5219	1.6254	3.6934	3.2696	4.6588	5	5.40081	3.3118	5.99638
SUB166	0.3	12	3	Combine	3.0391	6.1392	8.5286	3.4733	4.739	7.4805	3.6035	4.8736	1.1505	1.3173	3.5296	5.7617	9.7568	2.8756	5.2494	4.894	2.5584	5	4.87636	3.89435	4.35542
SUB166	0.3	12	3	Alone	3.1549	6.3569	8.3325	3.3931	4.276	7.3956	4.0018	4.9809	1.1851	1.3024	3.8376	6.0707	10.287	2.9402	4.2831	4.4931	3.1316	5	4.96727	3.712	4.57953
SUB169	0.3	12	3	Combine	6.537	6.0483	13.8953	7.5516	8.9737	13.2617	6.4465	7.6095	3.929	12.1396	5.926	3.3469	13.0641	4.252	4.2585	3.419	4.0815	5	8.36378	4.00275	6.78288
SUB169	0.3	12	3	Alone	7.2124	6.1793	12.2413	5.4765	9.1896	12.5704	7.5565	7.5332	3.8321	11.764	5.5602	2.9462	12.4014	2.3579	1.2747	4.3502	4.7444	5	8.03562	3.1818	7.26185
SUB170	0.3	12	3	Combine	6.6005	3.0104	2.4934	3.8843	2.2281	4.8996	5.4209	6.2698	2.2975	1.9642	2.2392	3.4789	6.0562	2.682	6.2097	4.4238	7.7447	5	3.911	5.26505	5.49872
SUB170	0.3	12	3	Alone	6.6892	3.1692	2.6719	3.6348	2.1827	4.5411	4.962	5.8366	2.5395	2.0692	2.551	4.1951	5.3436	2.5541	4.9202	3.5038	7.5626	5	3.87584	4.63518	5.2426
SUB174	0.3	12	3	Combine	7.032	5.6764	6.435	7.9728	4.6631	3.3849	8.1798	7.5329	3.1525	1.5786	3.8334	2.615	6.5254	3.6655	3.2095	2.5952	3.1155	5	5.27552	3.14642	7.35563
SUB174	0.3	12	3	Alone	6.4563	5.1866	5.089	6.8977	3.6674	2.4976	7.2901	6.7151	3.2376	1.7613	3.9559	3.2574	6.4689	3.0723	2.2536	1.4311	2.1251	5	4.80622	2.22052	6.60888
SUB177	0.3	12	3	Combine	9.6008	4.0694	5.7268	4.9935	1.2918	4.0883	8.0107	13.4226	5.4211	3.7329	8.2927	8.9976	8.5527	3.6972	3.3668	3.0073	3.7008	5	6.63084	3.44303	9.4228
SUB177	0.3	12	3	Alone	9.3706	3.9857	5.5895	5.2626	1.4785	4.3649	8.1376	13.3248	5.3529	3.8516	8.246	9.0183	8.6713	2.2688	3.1255	2.6237	2.1923	5	6.66572	2.55258	9.38018
SUB179	0.3	12	3	Combine	5.4484	9.7093	12.907	9.0909	4.7918	11.8699	10.6003	11.1253	2.8183	1.9088	7.1318	6.7665	8.5615	6.9218	6.9407	8.8689	7.6395	5	7.90229	7.59272	9.76815
SUB179	0.3	12	3	Alone	3.9752	8.2801	10.3505	7.124	3.239	9.5465	8.7649	8.3411	3.2841	2.147	5.516	5.4288	10.7083	3.8383	3.53	6.381	8.741	5	6.66965	5.62257	7.74455
SUB187	0.3	12	3	Combine	5.3268	5.4521	11.1538	7.2364	5.249	13.2915	10.5801	4.4153	5.9815	5.9243	8.0787	5.8334	3.9257	6.7275	8.5536	3.8805	13.2452	5	7.11143	8.1017	6.79495
SUB187	0.3	12	3	Alone	5.2816	5.3563	11.2348	8.2747	5.4958	12.7713	10.8139	3.2422	5.8853	5.7964	7.2695	5.6077	5.3312	6.9102	6.3315	2.9802	10.3795	5	7.10467	6.65035	6.45835
SUB190	0.3	12	3	Combine	3.3301	5.6867	9.5862	10.8943	10.1744	2.8166	3.8519	6.197	5.7996	4.416	2.7808	4.9103	4.5005	10.8296	8.8902	4.9268	7.3165	5	5.76495	7.99077	4.85243
SUB190	0.3	12	3	Alone	4.1334	5.8713	9.4834	9.8883	8.9639	3.1497	4.4537	6.9229	5.9347	4.0015	2.0588	4.1812	3.5426	6.699	6.2196	3.1943	6.7543	5	5.58349	5.7168	5.45965
SUB192	0.3	12	3	Combine	7.665	2.7109	19.3795	17.1309	7.4303	10.6812	4.8895	6.8997	2.0715	2.1055	11.6271	9.8004	5.9426	4.6385	7.0105	4.5826	7.878	5	8.33339	6.0274	5.65905
SUB192	0.3	12	3	Alone	5.1738	2.1087	18.0029	14.7734	6.555	11.5193	5.5785	6.6601	1.2728	2.743	13.7512	11.5597	7.4034	2.2903	1.5737	1.321	2.1823	5	8.2386	1.84183	5.29328
SUB195	0.3	12	3	Combine	1.5943	7.6244	5.5166	5.0577	8.0851	11.7643	5.3091	9.6633	4.3578	7.9871	4.6337	6.948	10.2525	8.8258	9.0778	6.0893	4.8034	5	6.8303	7.19907	6.52725
SUB195	0.3	12	3	Alone	3.3419	6.7749	3.8902	5.9014	3.0554	8.401	2.2581	8.2153	4.6265	7.4757	3.3151	4.5734	8.1075	2.0833	4.7238	3.9782	1.8018	5	5.37972	3.14677	5.17727
SUB196	0.3	12	3	Combine	5.6473	1.2249	3.6098	7.7765	6.492	9.1333	8.7191	3.7066	6.5452	1.9705	10.3015	7.7056	20.6766	2.7741	3.1199	3.6047	5.8965	5	7.19299	3.8488	5.28727
SUB196	0.3	12	3	Alone	5.9016	1.0901	3.3851	8.0454	6.118	8.5835	8.8431	3.8676	6.7	2.0139	10.2162	7.4069	21.2957	2.7477	3.235	3.2286	5.752	5	7.18978	3.74083	5.40218
SUB200	0.3	12	3	Combine	8.0631	6.0706	5.88	2.9273	8.1511	5.491	4.7703	4.2681	7.9923	6.5635	7.3095	3.6063	4.0787	11.8266	5.335	10.4585	6.1064	5	5.78245	8.43163	5.36842
SUB200	0.3	12	3	Alone	4.9537	4.9407	5.1605	3.8584	8.8551	7.1091	2.3843	3.7557	6.8843	4.8429	7.3958	3.8188	4.2112	5.7136	4.465	5.5327	5.0338	5	5.24388	5.18628	3.69573
SUB212	0.3	12	3	Combine	9.8067	10.2695	2.0843	5.6548	10.4466	15.1899	8.5505	9.2142	5.0028	5.1724	7.5802	7.9607	6.6379	6.3392	4.3828	6.8557	5.6745	5	7.96696	5.81305	9.2676
SUB212	0.3	12	3	Alone	10.3158	10.4673	1.6255	3.5884	6.6673	11.5781	9.6327	10.2963	4.373	3.7918	5.0077	4.9621	6.1839	1.6106	0.87537	1.6313	2.101	5	6.80692	1.55457	10.1068
SUB213	0.3	12	3	Combine	5.8742	8.1145	6.6267	9.8938	12.6912	10.0157	4.4804	2.6792	7.3723	9.879	6.2418	4.7283	12.4225	1.4841	1.7947	5.4936	7.7445	5	7.77074	4.12922	4.71798
SUB213	0.3	12	3	Alone	5.8116	7.9013	6.3496	10.2966	12.5202	9.2109	4.96	3.0115	7.2845	9.6569	5.7023	4.4232	13.2672	2.0393	1.4197	4.611	6.8314	5	7.72275	3.72535	4.94265
SUB002	0.3	12	3	Combine	11.0701	9.8081	10.0212	9.8551	7.2389	6.2446	5.608	14.0527	4.0653	3.1311	4.1237	5.2193	10.4272	2.5505	5.389	3.6113	3.4638	10	7.75887	3.75365	10.0333
SUB002	0.3	12	3	Alone	11.6312	10.1516	6.6648	9.447	7.6516	6.4205	5.7742	14.7497	3.1254	2.8123	4.1659	5.8016	9.5978	3.7009	4.0823	3.1928	4.1984	10	7.53797	3.7936	10.4718
SUB004	0.3	12	3	Combine	4.0269	8.854	3.8309	5.2766	3.6611	12.3888	7.9912	4.1918	3.2711	5.119	5.2288	7.4647	12.9402	1.6346	6.5409	5.435	1.6528	10	6.48039	3.81582	6.20782
SUB004	0.3	12	3	Alone	3.5702	8.5546	4.1375	5.7276	3.7778	11.7625	8.3382	4.3212	3.1455	4.6847	4.4708	6.4208	12.9808	2.905	5.282	3.1825	3.0704	10	6.2994	3.60997	6.2406
SUB007	0.3	12	3	Combine	3.2576	3.8954	5.2938	5.0068	1.2458	6.1942	6.9479	4.1643	4.0139	5.7117	1.9001	0.99673	3.728	3.54	5.1592	3.3315	3.4851	10	4.0274	3.87895	4.89623
SUB007	0.3	12	3	Alone	3.2707	4.1098	3.6238	4.0925	1.0634	5.3768	7.3069	3.4494	3.6321	5.4835	1.0824	0.76807	4.9368	3.932	3.8541	4.2482	3.7284	10	3.7074	3.94067	4.81552
SUB010	0.3	12	3	Combine	0.99448	2.5782	4.2004	2.9514	6.6407	6.9919	7.2808	6.7124	5.2434	4.9147	1.8725	1.3401	4.9547	6.4221	5.8604	5.0382	6.5167	10	4.35967	5.95935	5.25985
SUB010	0.3	12	3	Alone	2.0301	2.5139	3.7972	3.1428	5.9287	5.4877	6.1976	5.5448	5.6119	5.347	1.19	1.592	5.3498	6.7253	6.0386	5.3341	8.1287	10	4.13335	6.55668	4.67147
SUB011	0.3	12	3	Combine	13.0676	13.5638	12.7068	7.2616	10.8565	9.1671	8.1271	8.3631	4.1725	4.3795	2.886	7.4219	9.4865	6.1288	5.23	6.7418	7.7405	10	8.57385	6.46028	9.9353
SUB011	0.3	12	3	Alone	12.5501	13.1716	11.1626	6.9687	10.5013	9.6698	7.903	7.1642	4.4889	3.5766	4.0306	9.239	9.2358	2.9505	2.4214	3.2643	5.5647	10	8.43555	3.55023	9.30935
SUB012	0.3	12	3	Combine	1.8151	3.2387	8.7823	7.6133	9.9151	6.0834	5.312	4.1522	2.8723	2.2596	3.7482	6.9819	9.2801	3.903	2.6939	3.1582	3.4414	10	5.54263	3.29912	3.99703
SUB012	0.3	12	3	Alone	2.8286	3.8408	5.1235	6.2766	7.1243	5.0562	6.6268	3.4011	2.5584	3.9173	4.1196	5.6078	9.6851	5.5226	5.0931	4.0149	6.4451	10	5.0897	5.26893	4.4542
SUB016	0.3	12	3	Combine	2.5311	1.4801	2.9241	2.0242	11.1292	7.754	6.9233	5.7556	4.1261	2.1597	4.5893	5.5062	13.2777	5.2078	3.0815	6.4684	7.6229	10	5.39851	5.59515	4.89483
SUB016	0.3	12	3	Alone	0.71933	0.77833	4.1112	2.1149	10.4318	7.6386	6.0035	4.5618	3.4319	2.6388	4.8362	5.5322	13.5857	4.8369	4.2136	5.9449	11.0081	10	5.10648	6.50088	3.77138
SUB018	0.3	12	3	Combine	2.7436	6.3938	5.863	3.8625	5.6383	5.4894	4.5229	5.0857	5.878	0.93167	4.4479	3.8474	11.5853	2.8867	4.8014	5.0406	7.4098	10	5.09919	5.03463	4.72577
SUB018	0.3	12	3	Alone	2.4483	6.3034	6.7439	4.6478	5.4367	4.1032	4.1229	5.9768	4.9093	1.2951	3.9709	3.2114	10.8288	2.3425	4.5411	3.7854	9.3785	10	4.92296	5.01187	4.82518
SUB019	0.3	12	3	Combine	3.6295	3.7874	9.0811	6.703	11.2601	10.1417	7.2294	7.9364	4.3666	5.2619	3.2665	6.0488	11.8938	3.9079	6.9011	3.074	4.533	10	6.96971	4.604	6.29142
SUB019	0.3	12	3	Alone	4.2982	3.909	8.1794	6.7317	10.9589	9.665	5.7185	6.7502	4.5223	6.1742	3.1208	6.4353	11.8103	2.0185	5.0852	2.5908	2.5994	10	6.79029	3.07348	5.5241
SUB023	0.3	12	3	Combine	3.56	2.9765	1.5874	5.1214	8.0127	4.0161	7.4523	8.7741	6.304	1.9801	2.003	1.7781	11.016	3.2328	3.755	3.7201	2.6459	10	4.96782	3.33845	6.49822
SUB023	0.3	12	3	Alone	3.6682	2.5987	1.1263	4.1984	5.7992	2.7067	6.1896	6.5191	5.6995	1.965	2.3412	0.94904	12.376	2.1749	3.0837	2.6844	3.1602	10	4.31823	2.7758	5.28072
SUB024	0.3	12	3	Combine	8.6309	14.8682	9.3101	6.0622	10.9799	6.5925	4.3433	4.4175	5.0955	8.3463	5.3683	3.4732	4.7014	4.4529	3.0243	3.2337	4.4985	10	7.09148	3.80235	6.83678
SUB024	0.3	12	3	Alone	9.2577	15.2488	9.6933	5.8565	10.6392	6.493	3.8642	6.1899	5.1713	8.9211	5.5713	3.0385	4.8354	5.0741	1.4771	1.4681	5.123	10	7.29078	3.28557	7.43578
SUB025	0.3	12	3	Combine	9.7552	10.1558	9.8354	4.0673	5.3199	4.7057	7.2971	6.4794	6.8129	6.6711	3.1464	7.9609	12.0622	8.0951	1.1232	2.6649	9.3313	10	7.25148	5.30363	7.91067
SUB025	0.3	12	3	Alone	7.818	8.3535	7.8221	4.5536	3.7393	3.3824	5.5168	6.6329	6.7709	6.3588	1.8031	7.2289	10.3748	4.3368	2.1428	2.6886	4.5351	10	6.18116	3.42582	6.74515
SUB111	0.3	12	3	Combine	8.4629	9.7235	4.8689	2.754	9.7514	6.0402	10.1351	4.0664	6.5609	4.0761	3.5469	4.3545	10.6046	5.2308	3.9472	3.2045	3.4292	10	6.53426	3.95293	7.7649
SUB111	0.3	12	3	Alone	6.3743	9.1165	5.124	3.0249	8.9417	4.3468	7.4229	1.9291	5.5144	3.7563	4.0747	4.213	9.531	2.0354	1.9865	2.3566	3.4933	10	5.64382	2.46795	5.69913
SUB113	0.3	12	3	Combine	7.9241	8.9886	6.51	8.2285	2.7934	4.4733	4.2545	5.3294	7.538	5.3574	3.8354	2.4803	10.4109	1.7167	3.0175	3.5969	5.8241	10	6.00952	3.5388	6.01342
SUB113	0.3	12	3	Alone	10.1686	10.2482	6.8997	9.0073	3.1447	4.4292	4.9802	4.8432	7.0751	4.3669	4.1382	3.5475	10.682	1.2455	2.2702	3.3798	6.2587	10	6.42545	3.28855	6.67727
SUB115	0.3	12	3	Combine	6.4732	7.8345	5.6188	4.9308	2.8993	2.0614	4.8445	4.1384	6.6997	4.7641	5.071	3.0045	1.1427	3.3054	6.2281	1.2571	8.0226	10	4.57561	4.7033	5.37892
SUB115	0.3	12	3	Alone	5.6767	7.6685	4.5477	4.8063	1.8639	2.6967	4.8738	4.243	5.8884	4.638	4.8189	2.9079	1.2307	4.2394	5.7723	1.8129	8.7707	10	4.29696	5.14883	5.26313
SUB116	0.3	12	3	Combine	3.5113	1.9111	8.9809	7.4078	8.0062	6.9683	4.1172	5.6199	7.4182	4.8452	9.1287	10.2989	5.459	4.5887	2.8425	3.2328	5.0763	10	6.43636	3.93508	4.14943
SUB116	0.3	12	3	Alone	2.5408	1.8403	8.146	6.4966	8.1355	6.4797	3.0755	4.0044	6.776	4.1085	8.5134	9.6341	6.3672	1.8867	1.04	3.0903	3.9918	10	5.85523	2.5022	3.09015
SUB117	0.3	12	3	Combine	3.1711	7.8724	5.5365	6.0118	4.2933	9.0468	7.1629	5.4971	1.8756	5.0763	4.1992	5.6925	7.2136	4.6447	5.4477	3.2193	4.8822	10	5.58839	4.54848	6.06058
SUB117	0.3	12	3	Alone	2.1502	8.1132	5.3828	6.2879	3.6908	7.9396	6.5852	4.469	1.5807	5.0941	3.6093	5.1684	5.9984	3.6589	3.6957	2.5284	4.0094	10	5.08228	3.4731	5.3953
SUB118	0.3	12	3	Combine	4.1774	1.5728	2.6792	1.8844	4.5269	4.9346	2.3536	2.9002	3.0562	2.7592	5.9579	6.1259	6.6601	2.0894	3.4434	2.8486	3.3882	10	3.81449	2.9424	2.70963
SUB118	0.3	12	3	Alone	3.3051	0.95165	2.0272	2.5214	3.7143	5.0865	2.1987	2.6656	2.4388	2.2595	5.1774	4.6522	6.1189	0.84744	2.8285	2.1817	3.7028	10	3.31671	2.39011	2.33089
SUB119	0.3	12	3	Combine	4.6343	4.473	5.3504	6.767	10.3092	7.9024	6.5573	3.2952	6.2731	4.831	8.3616	7.7846	5.2222	1.0513	2.6332	3.967	5.6078	10	6.28933	3.31482	4.80205
SUB119	0.3	12	3	Alone	5.4012	4.6548	5.3365	6.2333	8.8885	8.2821	5.6129	3.7099	5.7846	5.2109	6.7533	5.8055	5.5459	1.3846	3.1838	4.3297	7.9111	10	5.93995	4.2023	4.7836
SUB121	0.3	12	3	Combine	6.389	5.0541	6.609	6.2331	12.8951	8.5218	6.7531	3.6	4.5905	3.4108	7.6948	9.6302	10.1958	11.2362	12.2172	10.8752	17.4289	10	7.04441	12.9394	5.35822
SUB121	0.3	12	3	Alone	4.9709	4.1205	6.7977	5.9134	11.3739	8.4379	6.7552	4.313	3.6576	4.1309	7.1616	9.0724	10.0532	7.6974	8.485	8.497	16.2638	10	6.67371	10.2358	5.20463
SUB157	0.3	12	3	Combine	3.7836	3.9695	14.7006	6.8403	6.6628	7.5915	5.9894	2.0033	6.2042	8.1167	3.0597	7.7118	8.9581	4.9386	6.6904	5.4851	9.1234	10	6.58396	6.55938	3.95642
SUB157	0.3	12	3	Alone	3.6092	3.2745	12.6367	5.4597	5.1669	5.2162	5.2546	1.7606	6.9825	7.7507	4.2379	9.0437	7.1123	6.1658	5.8512	5.1537	7.8597	10	5.96196	6.2576	3.48568
SUB161	0.3	12	3	Combine	10.8543	8.9629	10.2999	1.7793	10.4597	5.9226	3.6441	9.7938	4.1969	6.3693	4.93	3.4789	13.0044	6.1004	1.6729	8.1055	2.5366	10	7.20739	4.60385	7.78217
SUB161	0.3	12	3	Alone	7.5767	4.8704	10.538	2.1203	8.7875	6.4294	3.3611	7.26	2.8313	5.8907	3.2672	2.0559	16.893	3.9222	2.0105	5.4512	5.889	10	6.29858	4.31822	5.61488
SUB162	0.3	12	3	Combine	6.0812	12.1083	9.1461	9.1093	6.9583	4.2695	7.9769	9.6488	4.2969	5.9297	3.3657	3.921	9.0337	4.817	5.0085	5.0491	4.952	10	7.06503	4.95665	8.90682
SUB162	0.3	12	3	Alone	4.4169	10.152	7.8426	7.6842	5.5739	4.3934	5.3512	6.7896	3.6552	5.5849	2.6512	5.0333	7.8523	4.3414	4.1205	3.7621	4.5935	10	5.92159	4.20437	6.47508
SUB165	0.3	12	3	Combine	7.2103	6.4107	4.0476	6.6019	9.5769	7.438	7.194	5.2034	5.1358	4.27	2.7918	2.8628	3.7964	1.5741	2.1131	2.1991	3.6727	10	5.57997	2.38975	6.40263
SUB165	0.3	12	3	Alone	7.4425	5.9833	3.4263	6.1002	8.369	6.2787	6.0667	4.2524	4.4259	3.485	2.0035	1.8098	2.737	1.4343	4.0008	3.3153	7.2151	10	4.79848	3.99138	5.67733
SUB166	0.3	12	3	Combine	3.1834	6.3297	6.674	3.415	4.9985	4.9879	3.6178	3.8305	1.37	1.4805	3.3833	5.89	9.4803	2.1257	4.5862	4.7614	1.8771	10	4.51084	3.3376	4.06828
SUB166	0.3	12	3	Alone	3.108	5.8506	5.7228	3.2562	5.1232	4.8325	3.5083	3.8256	1.4473	2.2258	2.9521	5.5625	9.5284	3.1476	4.1126	4.3304	3.4396	10	4.38025	3.75755	3.93773
SUB169	0.3	12	3	Combine	6.7365	6.0677	8.9342	6.5493	4.4877	8.1534	5.6259	5.0976	2.8903	10.9547	6.3203	4.7741	14.7015	3.3772	3.5632	4.6844	4.2943	10	7.02255	3.97978	5.70853
SUB169	0.3	12	3	Alone	5.3624	4.6115	6.5112	5.6703	4.2642	7.3438	5.007	4.6972	2.6378	10.7886	6.5165	4.2558	14.7503	2.5795	0.815	3.9968	5.3113	10	6.33974	3.17565	4.89705
SUB170	0.3	12	3	Combine	6.0877	1.6568	1.1616	3.0063	1.7787	4.327	5.4253	5.6089	2.1399	1.667	1.9138	2.7941	5.1679	2.449	5.8506	4.1046	7.7533	10	3.28731	5.03937	4.96882
SUB170	0.3	12	3	Alone	6.4684	2.2041	1.5326	2.7915	1.9377	3.6926	5.2482	5.1524	2.3601	1.7508	1.6426	3.1493	4.9428	2.9532	5.0785	3.6308	8.2809	10	3.29793	4.98585	4.91228
SUB174	0.3	12	3	Combine	5.712	4.3558	1.2003	6.0508	3.6415	3.4024	6.2038	3.6921	1.8904	1.0329	2.7021	1.6376	7.2402	3.1275	2.3083	1.5151	1.0484	10	3.75092	1.99983	4.9766
SUB174	0.3	12	3	Alone	5.6268	4.5997	1.3666	5.8951	3.6466	3.5281	5.3416	3.1271	1.6212	1.0067	2.2594	1.1162	6.713	1.762	2.514	0.94915	1.918	10	3.52678	1.78579	4.52732
SUB177	0.3	12	3	Combine	8.0401	4.092	4.8047	5.2425	1.8645	2.9862	7.7574	11.6748	4.7804	3.9199	7.9882	8.9152	8.1683	2.2299	3.5923	3.0978	2.3921	10	6.17186	2.82803	8.49942
SUB177	0.3	12	3	Alone	8.0484	3.8733	4.4578	4.6668	1.6437	2.2164	6.7963	9.8205	5.1374	3.3953	7.0182	7.508	10.402	2.2378	2.5254	2.2885	1.9732	10	5.76801	2.25622	7.52588
SUB179	0.3	12	3	Combine	5.272	8.3475	7.2951	7.9407	3.6448	9.0514	6.8433	8.1223	2.5886	1.5387	7.185	6.5924	9.8273	4.3838	6.5706	7.6651	8.7927	10	6.4807	6.85305	7.25845
SUB179	0.3	12	3	Alone	4.3526	8.0354	5.4129	5.6049	3.4989	8.8145	6.247	6.3258	1.6702	1.8551	5.076	4.7786	11.2115	4.0722	3.6217	5.8504	9.5927	10	5.60642	5.78425	6.2556
SUB187	0.3	12	3	Combine	5.5991	5.6558	9.5528	8.1102	2.1348	8.7928	8.551	5.3832	5.5787	4.8067	7.6012	4.7594	2.8024	7.5232	8.6389	4.4444	13.1774	10	6.10216	8.44597	6.52055
SUB187	0.3	12	3	Alone	3.6087	2.9375	7.9387	7.8513	3.9382	7.1931	6.8853	4.247	5.2228	5.0693	5.5241	3.5083	2.0162	6.2812	5.2774	2.8893	8.8628	10	5.07235	5.82768	4.8018
SUB190	0.3	12	3	Combine	2.7392	4.8026	7.9027	8.4816	8.3087	1.6276	2.5412	4.2646	5.0844	4.3072	1.9926	3.9584	3.6338	10.7171	9.2799	4.7664	7.3628	10	4.58805	8.03155	3.52557
SUB190	0.3	12	3	Alone	2.3291	4.2061	7.1609	7.8694	6.7821	3.4841	4.0818	5.764	5.2766	3.707	1.0235	2.0424	3.17	6.3975	7.3098	3.7955	8.8209	10	4.37669	6.58093	4.37113
SUB192	0.3	12	3	Combine	4.1909	1.5395	8.2431	11.511	7.9697	8.5428	2.1354	6.5369	2.1691	1.6779	9.4189	6.3796	5.6422	6.6623	7.334	5.8297	8.5204	10	5.84285	7.0866	3.84583
SUB192	0.3	12	3	Alone	2.8905	1.1431	7.0048	9.2463	6.9586	7.9689	1.6029	5.9329	2.0608	1.5112	9.2306	5.7479	6.5447	2.2263	1.4428	1.4497	2.0193	10	5.21871	1.78452	3.1842
SUB195	0.3	12	3	Combine	2.8074	7.0067	3.9454	4.7071	7.0054	9.3954	4.5348	9.5192	5.0241	7.4163	4.1409	6.6488	9.273	8.0943	7.4065	4.7085	3.1082	10	6.26342	5.82938	6.32035
SUB195	0.3	12	3	Alone	2.9701	7.2398	4.2874	6.4073	3.6845	7.435	2.3627	7.6482	4.5333	6.9063	3.5697	4.2549	8.0186	1.2921	4.7034	3.8446	2.7042	10	5.33214	3.13607	5.03862
SUB196	0.3	12	3	Combine	6.1398	1.5124	2.5844	8.4915	5.0462	7.8307	8.0213	4.1511	6.0356	1.1694	9.8422	7.6945	20.5576	2.2975	2.9345	3.4574	5.5717	10	6.85205	3.56527	5.33283
SUB196	0.3	12	3	Alone	6.1115	1.5546	2.1628	8.4251	4.8728	7.2922	8.4526	4.7797	6.4402	1.1269	9.7724	7.2894	20.6642	2.9069	3.2809	3.2458	6.5828	10	6.84188	4.0041	5.68845
SUB200	0.3	12	3	Combine	7.1897	5.6058	4.7721	2.6129	7.6804	5.1039	5.5141	6.1646	7.5754	6.6455	6.9794	4.1381	4.1327	10.8079	4.5428	9.9507	5.2154	10	5.70112	7.6292	6.02548
SUB200	0.3	12	3	Alone	3.8577	3.8661	4.1738	3.4769	8.6245	7.18	2.4513	4.0993	6.3809	4.933	6.5031	4.2286	4.4263	5.8294	4.6729	5.8685	5.9131	10	4.93858	5.57097	3.47083
SUB212	0.3	12	3	Combine	9.9207	10.6565	2.0434	4.9795	6.7158	10.78	7.378	6.7973	4.5902	5.3815	7.1054	6.7909	6.2209	5.2648	3.9247	5.5848	6.0621	10	6.87385	5.2091	8.15463
SUB212	0.3	12	3	Alone	7.4903	7.5404	3.251	2.7537	5.6332	6.1985	8.7974	7.0729	4.5776	3.7536	4.7273	3.887	8.0609	1.5054	0.72755	1.2979	1.8301	10	5.6726	1.34024	7.79522
SUB213	0.3	12	3	Combine	4.158	7.7259	3.8926	7.1518	7.8343	4.8958	1.6886	2.8281	6.8405	9.5714	5.8913	4.5742	12.6725	3.3912	2.5264	5.3922	8.8143	10	6.13269	5.03102	3.48622
SUB213	0.3	12	3	Alone	4.2434	7.4083	3.0606	7.0567	6.3936	3.2199	1.4349	2.8721	6.8209	8.9388	5.0464	4.9105	13.6012	2.3973	1.7634	4.4072	7.8549	10	5.76979	4.1057	3.37762
SUB002	0.3	12	3	Combine	9.6478	7.8276	7.9448	9.2872	5.9889	5.0331	4.8262	13.197	2.8824	2.2453	3.878	4.8927	9.6703	2.5896	5.5005	4.2626	3.1658	15	6.71702	3.87962	8.9203
SUB002	0.3	12	3	Alone	9.0556	7.9081	7.0508	9.1014	6.9647	5.541	4.097	12.9319	3.5133	2.4736	4.0402	4.8368	10.6385	3.6714	4.0059	3.1529	4.1151	15	6.78099	3.73632	8.50358
SUB004	0.3	12	3	Combine	3.6639	8.6737	3.7283	4.9396	3.1998	11.6731	7.822	4.777	2.6419	4.5987	4.737	6.797	12.5595	1.2383	7.1639	5.3118	2.1794	15	6.13935	3.97335	6.25593
SUB004	0.3	12	3	Alone	3.1837	6.8844	3.1855	5.4275	3.4575	11.3707	7.3502	3.9898	2.7561	4.6029	4.3542	5.7169	11.0651	3.0093	5.1184	2.9875	3.1693	15	5.64188	3.57113	5.45802
SUB007	0.3	12	3	Combine	3.1015	3.4956	4.9222	4.8937	1.1264	5.923	6.5056	3.616	3.5609	5.5	1.1954	0.57768	4.5947	2.9402	5.2945	3.3362	3.1443	15	3.77021	3.6788	4.47338
SUB007	0.3	12	3	Alone	2.8635	3.7499	3.3147	3.9475	0.86842	4.8521	6.8	3.1938	3.1946	5.1426	1.1612	0.37399	5.2528	4.0894	3.7235	4.1558	3.9282	15	3.43962	3.97423	4.4335
SUB010	0.3	12	3	Combine	1.6061	2.0152	3.3532	2.3437	6.3268	6.12	6.2749	5.5674	5.4302	5.2063	1.4912	1.1662	4.7294	6.6247	6.3025	5.256	7.1039	15	3.97158	6.32177	4.55098
SUB010	0.3	12	3	Alone	1.3021	1.7055	3.253	2.1707	5.585	5.0418	5.0829	5.4819	4.5873	4.4648	1.2638	1.1863	4.0313	6.721	6.0069	5.3311	8.1245	15	3.47357	6.54588	4.02287
SUB011	0.3	12	3	Combine	11.6102	11.3067	9.9195	6.5438	8.7015	7.9622	7.5747	7.6004	3.9883	4.6848	3.0649	7.6912	9.7676	4.9099	5.4343	5.2757	8.3	15	7.72429	5.97998	8.87785
SUB011	0.3	12	3	Alone	9.7493	9.9293	8.4254	4.6931	7.4803	6.5367	7.4067	5.8099	3.4464	4.4532	3.3187	7.5776	8.7231	2.9294	2.4801	3.2339	5.6427	15	6.73459	3.57152	7.6853
SUB012	0.3	12	3	Combine	2.2117	5.0074	4.8142	6.9795	7.2823	4.4882	6.3803	4.3466	2.3986	3.2878	3.6873	6.5082	9.1479	4.4818	4.3936	3.9706	4.4111	15	5.11846	4.31428	4.77882
SUB012	0.3	12	3	Alone	2.4975	4.0586	4.1087	5.5991	6.4217	4.6273	6.8619	3.6282	2.2472	3.1479	3.8222	6.0465	9.4447	5.5373	5.0406	4.0092	6.4322	15	4.80858	5.25483	4.58938
SUB016	0.3	12	3	Combine	1.9242	1.0331	3.2182	2.212	10.5422	7.0179	6.3692	5.1889	3.4187	2.2367	4.3124	5.4196	14.2681	5.2409	2.9438	6.5789	7.3942	15	5.16625	5.53945	4.34558
SUB016	0.3	12	3	Alone	0.7801	0.72721	3.651	2.0541	10.315	7.3039	6.0953	4.3835	3.3946	2.5707	4.6086	5.5551	13.5233	4.7604	4.3242	5.8723	11.1246	15	4.99711	6.52037	3.74415
SUB018	0.3	12	3	Combine	2.4543	6.1602	5.285	3.5731	5.9082	5.1048	4.0656	5.3143	5.5314	1.2277	4.1876	3.0614	10.8519	2.4162	4.7587	4.9696	7.8187	15	4.82504	4.9908	4.56238
SUB018	0.3	12	3	Alone	2.6888	5.2039	6.0845	4.547	5.4412	4.1525	3.9444	5.1294	4.7477	1.0359	3.9383	2.43	10.7845	2.4309	4.6432	3.6164	9.5381	15	4.62524	5.05715	4.34005
SUB019	0.3	12	3	Combine	3.5583	3.5539	7.7369	7.2184	10.7069	8.9575	6.3922	7.5845	4.7073	6.2587	3.7754	5.982	12.6685	2.8338	7.8539	2.692	4.5986	15	6.85388	4.49458	5.84427
SUB019	0.3	12	3	Alone	4.1314	2.9259	7.0472	6.5912	11.3054	8.1719	5.088	6.0388	4.5942	6.6342	3.0932	6.2667	13.2462	2.1608	4.9181	2.4676	2.6126	15	6.54879	3.03978	4.88515
SUB023	0.3	12	3	Combine	3.5088	2.1406	1.6767	4.9641	7.2064	3.3038	6.738	7.4971	5.9463	2.5323	2.2216	0.81899	11.0976	2.8337	3.5659	3.7013	3.3544	15	4.58864	3.36382	5.6866
SUB023	0.3	12	3	Alone	3.4868	2.5422	1.2871	4.2764	5.9027	2.7032	6.4396	6.3125	5.5513	1.8288	2.3467	0.82125	12.4641	2.0215	2.8158	2.3635	3.0121	15	4.30482	2.55323	5.25553
SUB024	0.3	12	3	Combine	8.4092	13.3406	8.1084	6.1831	10.0864	6.3843	4.4867	4.0663	4.2151	7.9957	4.649	3.1189	5.0593	4.3975	3.3726	4.0731	5.2196	15	6.62331	4.2657	6.47597
SUB024	0.3	12	3	Alone	6.7904	11.8489	8.8737	5.7785	8.906	6.2214	3.9706	4.5761	4.0514	7.5225	4.6572	3.1769	6.2927	5.217	1.3328	1.2534	5.2921	15	6.35895	3.27382	5.95545
SUB025	0.3	12	3	Combine	7.6779	7.7213	8.2233	4.0818	3.9937	3.6216	5.5365	6.2831	6.6294	6.8293	2.1324	7.3329	11.2687	7.1322	1.3249	2.5671	7.8979	15	6.2563	4.73053	6.5064
SUB025	0.3	12	3	Alone	7.5367	7.3095	7.8004	4.278	3.2147	3.3685	5.1971	6.202	6.5352	6.1863	2.0337	6.8305	9.792	4.3223	2.2172	2.6675	4.3968	15	5.86805	3.40095	6.27407
SUB111	0.3	12	3	Combine	7.3513	9.706	5.2074	2.6927	8.9982	5.6306	8.6662	3.8544	5.6629	3.4978	3.2602	3.8919	9.8461	4.5614	4.2985	2.5501	3.6242	15	6.02044	3.75855	7.01642
SUB111	0.3	12	3	Alone	5.4774	7.6643	3.921	2.4072	7.8729	4.4721	6.7845	2.0613	5.7308	3.6009	3.1634	2.8821	9.5161	2.0958	2.0613	2.3295	3.6892	15	5.04262	2.54395	5.13888
SUB113	0.3	12	3	Combine	7.7895	7.9574	4.9626	8.4243	2.4172	4.2834	4.2589	5.0502	7.2276	5.1579	3.5247	2.4105	9.8039	1.347	2.1339	3.8333	4.9289	15	5.63601	3.06077	5.72752
SUB113	0.3	12	3	Alone	9.4134	8.901	5.0192	8.7339	2.4983	4.1329	4.2918	4.839	6.8575	5.2293	3.6407	2.8235	11.3112	1.5448	2.4191	3.2751	6.6128	15	5.97628	3.46295	6.096
SUB115	0.3	12	3	Combine	5.5958	7.497	4.9226	5.2139	2.5389	2.2649	4.4552	4.3237	6.1199	4.5561	4.7448	2.9713	0.44777	3.7286	6.3435	1.3575	8.8109	15	4.28091	5.06012	5.10843
SUB115	0.3	12	3	Alone	5.5576	6.9738	4.8394	4.4205	1.6141	2.4223	4.6006	3.7616	5.728	4.3245	4.8769	2.744	1.7599	4.2361	5.3492	1.8676	8.5409	15	4.12486	4.99845	4.87597
SUB116	0.3	12	3	Combine	3.4056	2.0632	8.9051	7.4545	7.4578	6.4795	3.2251	5.0783	7.272	4.8126	8.3973	9.426	5.4713	4.7765	2.8193	3.2367	5.3281	15	6.11141	4.04015	3.67927
SUB116	0.3	12	3	Alone	2.1058	1.3569	7.9275	6.2256	8.0108	5.8621	3.365	3.8433	5.6334	3.2644	7.7134	9.0494	5.7521	1.888	0.89124	2.9569	4.0101	15	5.39305	2.43656	2.97988
SUB117	0.3	12	3	Combine	2.804	7.7195	4.5547	5.9588	4.4297	8.3319	6.5342	4.8511	1.8531	5.3226	4.2062	5.564	6.3854	4.3585	4.8139	3.0287	4.2404	15	5.2704	4.11038	5.54902
SUB117	0.3	12	3	Alone	3.1689	5.8401	4.7485	5.385	3.6824	6.9379	6.0634	4.2045	1.1861	4.8651	3.7556	5.466	6.9052	3.6141	3.6533	2.4536	4.0691	15	4.78528	3.44752	4.92413
SUB118	0.3	12	3	Combine	3.2681	1.2913	2.1998	2.3816	3.71	4.6624	1.9571	2.8677	2.2857	2.3791	5.4732	4.9005	6.0588	1.9405	3.3484	2.8517	3.3841	15	3.34118	2.88117	2.36817
SUB118	0.3	12	3	Alone	2.8888	1.2349	1.8601	2.4808	3.6402	4.7709	1.8372	2.9342	2.4031	2.2884	5.1814	4.6208	6.0417	0.81021	2.7766	1.9771	3.7182	15	3.24481	2.32053	2.27775
SUB119	0.3	12	3	Combine	4.9389	5.2555	5.7771	6.6619	8.7999	8.3238	5.4509	3.8207	5.6631	4.9734	6.9055	6.1716	5.8615	1.1446	2.9482	4.1195	6.3457	15	6.04645	3.6395	4.7896
SUB119	0.3	12	3	Alone	5.3293	4.2959	4.9528	6.1682	8.5513	8.1743	5.5707	3.5169	5.503	5.1316	6.9191	5.5911	5.7621	1.5709	3.4371	4.177	8.1907	15	5.8051	4.34392	4.6334
SUB121	0.3	12	3	Combine	5.6169	5.4694	6.4061	6.2679	12.2976	8.1094	6.4622	3.6624	4.1666	3.6475	7.3282	9.3029	9.6566	11.0619	11.5371	10.825	16.6472	15	6.79952	12.5178	5.22258
SUB121	0.3	12	3	Alone	4.3508	3.5953	6.5309	6.5989	11.2313	8.3676	5.8805	4.0642	4.3722	3.6951	6.4412	8.1155	10.0862	7.6366	8.6202	8.4148	16.5541	15	6.40998	10.3064	4.63925
SUB157	0.3	12	3	Combine	3.5413	4.1844	11.7899	5.2511	5.726	6.0579	4.9742	2.0635	6.4198	8.0732	3.8003	7.9836	7.8605	5.5546	6.145	5.5997	8.6002	15	5.9789	6.47488	3.63352
SUB157	0.3	12	3	Alone	3.7139	4.4071	11.3109	4.937	4.7135	4.1555	4.2988	1.0173	6.7734	7.6353	4.053	8.5461	5.5842	6.2182	5.7936	5.1523	7.9019	15	5.47277	6.2665	3.12553
SUB161	0.3	12	3	Combine	7.6141	5.4295	9.1491	2.2245	9.7059	5.8777	3.2167	9.1129	2.8569	5.9192	4.3429	2.7941	16.8278	5.046	2.7864	8.824	3.7493	15	6.54395	5.10142	6.2838
SUB161	0.3	12	3	Alone	7.451	4.5787	10.2085	2.2695	8.1251	6.7405	3.2278	7.868	2.924	5.5734	3.4744	2.0827	18.1836	3.6299	1.9973	5.2129	5.9318	15	6.36209	4.19297	5.70355
SUB162	0.3	12	3	Combine	4.1803	9.8979	7.4223	7.0098	5.1625	5.0466	4.8666	6.703	3.0184	4.2541	1.8213	3.8554	7.2152	5.5923	4.7776	4.6028	5.5329	15	5.41949	5.1264	6.2029
SUB162	0.3	12	3	Alone	4.2579	8.4689	6.4133	6.2185	4.5913	5.2733	4.5191	5.7874	2.6166	4.3557	2.3341	4.1933	6.1876	4.3307	4.0232	3.6116	4.611	15	5.01669	4.14412	5.55663
SUB165	0.3	12	3	Combine	7.4447	5.4809	3.87	6.1567	8.1077	6.6378	6.3851	4.7271	4.2414	3.7018	1.3002	2.3216	2.4536	1.6493	2.4371	2.8125	4.5498	15	4.83297	2.86218	5.85833
SUB165	0.3	12	3	Alone	7.3242	5.3627	3.3091	6.1888	7.8207	6.0433	6.1756	4.2232	3.9945	3.1143	2.159	1.9528	2.5098	1.5404	4.1374	3.1983	7.4077	15	4.62908	4.07095	5.58075
SUB166	0.3	12	3	Combine	3.0735	5.5066	4.9448	2.854	5.3073	4.5739	4.1089	3.495	1.5	1.8878	3.0276	5.2649	9.908	3.0446	4.6058	4.7032	2.9198	15	4.26556	3.81835	3.96465
SUB166	0.3	12	3	Alone	2.6127	5.3902	4.5789	3.5029	4.9321	4.0699	3.7396	3.4007	1.3289	2.2354	3.0484	5.2144	8.8568	3.2337	3.6657	3.8391	3.4608	15	4.07007	3.54983	3.71392
SUB169	0.3	12	3	Combine	5.3518	5.5934	6.5198	6.5914	4.0854	6.9824	4.4779	5.6307	2.7826	10.5083	6.4539	4.6836	13.833	3.5025	2.1465	4.4589	5.5623	15	6.42263	3.91755	5.19373
SUB169	0.3	12	3	Alone	4.5106	4.5906	5.2968	5.5303	4.1756	6.8999	4.9784	5.0174	1.922	10.1657	6.1179	4.2871	14.0469	2.4089	0.60247	3.826	5.275	15	5.96455	3.02809	4.8488
SUB170	0.3	12	3	Combine	6.0182	1.6685	1.1054	2.9708	1.7707	4.3614	5.4472	5.6456	2.1134	1.6696	1.8982	2.7508	5.1835	2.4857	5.8428	4.1386	7.7361	15	3.27718	5.0508	4.97872
SUB170	0.3	12	3	Alone	5.7438	1.2577	1.1626	2.5155	1.7433	3.5083	4.6142	5.202	2.7056	1.9153	1.8041	2.8033	5.5761	3.0571	4.7776	3.4272	8.3992	15	3.11937	4.91528	4.43898
SUB174	0.3	12	3	Combine	5.7393	4.6671	1.2792	5.8338	3.7229	3.2878	5.314	3.2886	1.4001	0.63417	2.2038	1.3065	6.6	3.3435	2.4544	1.4193	1.2989	15	3.48287	2.12902	4.60193
SUB174	0.3	12	3	Alone	5.0684	4.0369	1.1105	5.7098	4.1487	3.2298	5.026	3.2999	1.5324	0.70205	2.029	1.0862	7.0364	1.6584	2.5639	0.9097	2.1239	15	3.38585	1.81397	4.29285
SUB177	0.3	12	3	Combine	7.9936	2.9226	4.8209	5.3521	1.4074	2.0943	6.4485	9.7751	5.1982	3.4808	6.988	7.6749	10.2517	2.2257	2.4616	3.2138	1.2802	15	5.7237	2.29533	7.22723
SUB177	0.3	12	3	Alone	7.166	2.7237	4.7767	4.8315	1.3641	2.7068	6.1794	9.5498	4.6797	3.1162	6.5721	7.4784	10.0001	2.4022	2.1357	1.9547	2.1138	15	5.47265	2.1516	6.89135
SUB179	0.3	12	3	Combine	4.2584	7.893	5.3588	6.3946	3.895	7.2755	5.4152	6.3676	2.1927	1.9174	5.727	5.5274	8.3964	3.6811	4.7751	7.3341	7.3738	15	5.43223	5.79102	5.95283
SUB179	0.3	12	3	Alone	4.2892	6.3334	3.9465	4.9375	3.7501	8.0847	5.8861	4.8807	1.2383	2.0695	4.6813	4.1513	11.3727	3.9583	3.246	5.6524	9.7644	15	5.04779	5.65527	5.35937
SUB187	0.3	12	3	Combine	3.8134	2.9562	7.896	7.4753	2.895	7.494	6.606	4.1754	5.2596	4.9527	6.0396	3.8891	2.1362	7.6694	7.4782	4.2762	12.3449	15	5.04527	7.94218	4.72207
SUB187	0.3	12	3	Alone	3.5811	2.6088	7.547	7.6863	4.0933	6.952	6.4559	3.7021	4.6416	4.8006	5.8303	3.272	1.7222	5.7819	4.5815	2.5563	8.0949	15	4.83794	5.25365	4.41765
SUB190	0.3	12	3	Combine	2.429	4.5911	7.0665	8.5897	7.7345	1.6816	3.0701	4.8963	5.3965	3.5572	1.5011	3.1554	3.936	9.8419	9.1097	4.3421	7.2713	15	4.43115	7.64125	3.82548
SUB190	0.3	12	3	Alone	2.2469	2.6035	6.4613	7.3682	6.4248	2.8052	3.7786	5.3563	4.312	3.0477	1.1188	1.3783	3.152	6.5046	7.2121	3.8065	9.2317	15	3.85028	6.68872	3.85337
SUB192	0.3	12	3	Combine	3.501	2.4182	6.5499	11.3178	8.5782	8.2838	2.3715	5.9208	2.3004	1.1312	9.2769	6.3086	4.6731	5.3454	5.824	4.9275	6.5951	15	5.58703	5.673	3.75063
SUB192	0.3	12	3	Alone	3.3932	1.3372	6.795	9.3995	7.1597	7.7656	1.1228	5.3159	2.3307	1.5245	9.1103	5.9976	6.5844	2.2901	1.3937	1.4095	2.0917	15	5.21818	1.79625	2.93463
SUB195	0.3	12	3	Combine	2.5547	7.3686	4.1625	5.0221	6.6738	9.0203	4.3112	9.0301	4.8285	7.3167	3.507	5.5366	9.0488	7.2655	6.9723	4.7314	3.5373	15	6.0293	5.62663	6.10098
SUB195	0.3	12	3	Alone	2.4321	6.2912	3.2228	5.7116	3.6614	6.6541	2.2541	6.7126	4.6919	6.5791	3.4256	4.5101	9.7847	0.96079	4.1155	3.1712	2.9704	15	5.07164	2.80447	4.44278
SUB196	0.3	12	3	Combine	5.9201	1.8806	1.4658	7.7069	4.6665	6.636	8.4917	4.3187	5.8864	0.65102	9.6713	7.2795	21.2964	3.0305	4.0779	3.5376	6.3913	15	6.60546	4.25932	5.57025
SUB196	0.3	12	3	Alone	5.8043	1.6826	1.8571	7.7728	4.6866	6.3113	8.0469	4.8723	4.967	1.1821	9.1605	6.3184	21.594	2.9645	3.3297	3.1492	6.6397	15	6.48122	4.02078	5.55422
SUB200	0.3	12	3	Combine	6.5507	4.3664	5.1648	2.4239	7.9291	5.888	4.4249	4.9858	7.209	6.5173	6.601	4.5624	3.341	9.4791	4.2224	9.6853	5.0192	15	5.38187	7.1015	4.95642
SUB200	0.3	12	3	Alone	4.1997	3.4801	4.2051	3.4907	8.2541	7.2406	2.2363	3.978	6.1465	4.6137	6.4979	3.9882	4.2086	5.6258	4.5882	5.6384	5.8877	15	4.81073	5.43502	3.3514
SUB212	0.3	12	3	Combine	7.7187	8.2411	1.9986	3.9975	6.3715	7.6484	6.6124	6.0508	5.3827	5.0237	5.9531	5.1625	5.8069	5.157	2.5503	4.2849	4.4323	15	5.84368	4.10613	6.88103
SUB212	0.3	12	3	Alone	6.8486	7.0148	3.3852	2.6346	4.9877	6.2086	7.6591	6.3473	5.3631	3.9542	4.2326	2.9541	7.0438	1.4745	0.69709	1.2701	1.8045	15	5.27952	1.31155	6.97937
SUB213	0.3	12	3	Combine	4.2026	6.9079	2.7881	6.938	6.7603	3.4157	1.3299	2.4213	6.8921	9.0484	5.9591	4.8481	12.331	3.2427	1.8709	5.6533	8.1319	15	5.68019	4.7247	3.10215
SUB213	0.3	12	3	Alone	4.119	6.4209	2.244	7.178	6.0944	2.6119	1.4086	2.6016	6.8522	8.7938	5.3852	4.6512	12.6913	2.3997	1.9108	4.2192	7.9282	15	5.46555	4.11448	3.09338
SUB002	0.3	12	3	Combine	9.0002	7.3324	7.5473	8.9968	6.3842	4.7933	4.544	12.5031	3.0614	1.9553	3.3769	4.2899	10.1149	3.0471	6.0436	4.7004	3.7566	20	6.45382	4.38692	8.40447
SUB002	0.3	12	3	Alone	7.9916	6.1814	6.3781	7.8953	7.2194	5.9616	4.7336	11.6461	3.9502	1.7451	3.5041	4.2264	10.3338	3.7113	3.9398	3.0928	4.1788	20	6.28975	3.73067	7.82207
SUB004	0.3	12	3	Combine	2.8902	7.7222	3.3769	4.8798	3.2318	11.774	8.1152	4.6596	3.1369	4.6053	3.735	5.4662	11.5979	1.4632	6.5935	5.0841	1.7168	20	5.78392	3.7144	6.027
SUB004	0.3	12	3	Alone	2.7335	6.0196	3.3648	5.5323	2.9171	11.2039	7.3505	3.9334	2.7182	4.2821	3.9797	5.614	11.7147	3.0408	4.8866	2.7967	3.1547	20	5.48952	3.4697	5.22015
SUB007	0.3	12	3	Combine	2.9234	3.4598	4.4762	4.7545	0.84459	5.5579	6.5312	3.4679	3.5412	5.2547	1.2338	0.69239	4.8636	3.0166	5.1577	3.4296	3.1732	20	3.66163	3.69428	4.3969
SUB007	0.3	12	3	Alone	2.547	3.7482	3.4671	3.7359	1.1565	4.5415	6.6322	2.9073	3.0131	5.0359	1.1629	0.34454	5.7551	4.0268	3.612	4.0321	3.8867	20	3.38825	3.8894	4.22903
SUB010	0.3	12	3	Combine	1.5696	2.0483	3.1901	2.0344	6.0948	6.1737	6.0035	5.6333	4.8641	5.0514	1.6405	0.96581	4.1516	6.4284	6.1192	5.0951	6.9098	20	3.80162	6.13812	4.48192
SUB010	0.3	12	3	Alone	1.164	1.7502	3.4495	2.1929	5.3122	4.7959	4.9631	5.7756	4.4204	4.1621	1.276	1.3465	4.5872	6.71	5.9843	5.3578	8.1549	20	3.47658	6.55175	4.06527
SUB011	0.3	12	3	Combine	10.2653	9.9566	7.1995	5.8066	8.8437	5.3979	6.7498	7.1389	3.5279	4.3626	2.0788	6.0391	9.7455	3.0266	3.6033	4.9453	7.3647	20	6.70094	4.73497	7.99988
SUB011	0.3	12	3	Alone	9.9712	9.3729	7.554	4.4595	7.5939	5.5822	7.7792	5.3288	3.5306	4.2682	3.2818	7.2789	10.0839	2.9281	2.5034	3.2276	5.675	20	6.62193	3.58352	7.59335
SUB012	0.3	12	3	Combine	2.2253	3.9911	4.4885	6.8236	5.8395	4.0314	6.2556	4.1441	1.7616	2.8337	3.1304	6.3977	7.8103	5.6029	4.8332	4.5473	5.3993	20	4.59483	5.09567	4.50263
SUB012	0.3	12	3	Alone	2.18	3.8006	3.7294	4.9795	5.0273	4.4216	5.9115	3.1641	2.2405	2.9433	3.4605	6.2921	7.4417	5.5143	4.9837	4.0254	6.4522	20	4.27632	5.2439	4.02197
SUB016	0.3	12	3	Combine	1.9254	0.90999	3.21	2.2395	10.4299	6.9815	6.3211	5.2699	3.5337	2.4942	4.4124	5.5359	14.4023	5.1194	3.1038	6.4803	7.5368	20	5.20506	5.56008	4.33623
SUB016	0.3	12	3	Alone	0.60599	0.69551	3.6952	1.8748	10.0955	6.9508	6.0573	3.9951	3.5669	2.2433	4.45	5.5889	12.6514	4.6632	4.3934	5.8695	11.2263	20	4.80544	6.5381	3.56772
SUB018	0.3	12	3	Combine	3.0997	5.6202	4.6088	3.4822	5.3397	4.5611	3.92	4.6394	5.3296	1.1411	3.4268	1.9899	10.6134	2.6812	4.956	4.7644	8.1381	20	4.44399	5.13492	4.30645
SUB018	0.3	12	3	Alone	2.6999	5.2263	5.6884	4.3023	5.2674	4.0815	3.9447	4.677	4.8181	1.3484	3.6515	2.2273	11.7538	2.5338	4.5975	3.6864	9.6824	20	4.59128	5.12502	4.19493
SUB019	0.3	12	3	Combine	3.258	2.6718	6.0325	5.7404	9.1075	6.3264	5.0586	6.873	4.1145	6.2209	4.0743	5.7144	13.0175	2.1113	7.6981	2.1038	4.6056	20	6.01614	4.1297	4.9655
SUB019	0.3	12	3	Alone	3.0182	2.8408	7.3433	5.8134	9.5486	7.0225	4.4006	5.4501	4.8653	6.5442	2.4462	5.9773	13.5306	1.9224	4.6771	2.2086	2.6553	20	6.06162	2.86585	4.26007
SUB023	0.3	12	3	Combine	3.0463	2.0009	1.8587	4.9713	6.6629	2.8294	6.6779	7.2194	5.3478	2.3408	2.3951	0.99788	11.7479	2.5198	3.2985	3.4716	2.9918	20	4.46894	3.07043	5.47363
SUB023	0.3	12	3	Alone	2.2643	2.0177	1.4136	3.4642	4.84	1.9138	5.2383	5.5095	5.2087	1.8191	1.9016	0.4575	10.3766	1.9881	2.7647	2.3069	3.0144	20	3.57115	2.51852	4.29627
SUB024	0.3	12	3	Combine	6.9389	10.7296	7.135	3.6179	8.3061	5.2168	3.7966	3.0952	4.1506	7.086	4.0499	2.9013	5.0459	5.2382	3.9831	4.6328	5.5957	20	5.54383	4.86245	5.24202
SUB024	0.3	12	3	Alone	4.9762	9.4683	6.823	2.4932	6.9189	5.4607	3.3498	3.9918	4.4184	6.8587	3.3813	2.593	7.0224	5.259	1.3199	1.2284	5.3432	20	5.21198	3.28763	4.85462
SUB025	0.3	12	3	Combine	7.5574	7.4078	7.883	4.3799	4.0267	3.8856	5.224	6.2581	6.9575	6.2627	1.7831	6.7582	11.1388	7.2733	1.2331	2.4709	8.1208	20	6.11714	4.77452	6.32157
SUB025	0.3	12	3	Alone	7.3648	7.1333	7.4947	4.4347	3.4203	3.0351	4.7915	6.6206	6.531	6.0858	1.9923	6.6217	10.482	4.2834	2.1897	2.5878	4.2664	20	5.84675	3.33183	6.22038
SUB111	0.3	12	3	Combine	6.7211	8.6037	4.7831	2.428	7.5539	5.3392	8.1421	3.1511	5.9442	3.6535	2.3145	2.3772	9.2588	4.289	3.7719	2.5742	3.0814	20	5.40542	3.42912	6.31853
SUB111	0.3	12	3	Alone	5.2543	7.4906	3.8611	2.5208	7.2717	4.5703	6.7289	1.4699	5.7832	3.2895	3.2139	3.057	9.6762	2.1131	2.0808	2.3302	3.7333	20	4.93749	2.56435	4.85708
SUB113	0.3	12	3	Combine	7.6228	7.0163	3.655	6.9484	1.1421	4.2765	4.2193	5.307	6.4481	4.689	3.6021	2.1393	9.5894	1.4723	2.4376	3.2591	4.8608	20	5.12733	3.00745	5.61528
SUB113	0.3	12	3	Alone	8.0617	7.3234	4.2032	7.4063	0.79253	3.4041	4.0223	4.6474	6.7984	4.6579	3.9519	1.9224	9.6851	1.617	2.5141	3.2189	6.7262	20	5.14436	3.51905	5.45408
SUB115	0.3	12	3	Combine	5.4538	6.618	5.0846	4.9821	1.7837	2.3449	4.1247	3.7914	5.8161	3.774	3.9295	2.3666	1.4964	3.6361	5.9286	1.6074	8.3522	20	3.9666	4.88108	4.65067
SUB115	0.3	12	3	Alone	5.0497	6.3186	4.5608	4.8671	1.2495	2.0703	4.3659	3.7766	5.3592	3.9707	4.0959	2.4393	1.2384	4.2559	5.3256	1.8611	8.5561	20	3.79708	4.99967	4.60888
SUB116	0.3	12	3	Combine	2.8349	2.0965	8.2471	6.9616	7.7017	5.9777	3.4323	4.5682	6.4091	4.1327	7.5733	8.7986	5.4355	4.6669	2.6623	3.1514	5.2671	20	5.70532	3.93693	3.48873
SUB116	0.3	12	3	Alone	2.0603	1.4309	7.7929	6.3488	7.7702	5.8632	3.2806	3.6367	5.7901	3.057	7.5935	8.9627	5.0894	1.8271	0.81349	2.8299	3.9306	20	5.28279	2.35027	2.88763
SUB117	0.3	12	3	Combine	3.0081	6.713	3.9341	4.7552	3.881	7.5107	6.1416	4.5756	0.78675	5.3142	4.3811	5.6628	6.9224	4.1582	4.707	2.8052	4.0366	20	4.89127	3.92675	5.19258
SUB117	0.3	12	3	Alone	3.1083	5.3235	4.1139	5.0795	2.9093	6.4757	6.1129	3.5881	0.92806	4.1886	3.6257	5.3333	6.5531	3.6552	3.5847	2.4274	4.1276	20	4.41077	3.44873	4.63897
SUB118	0.3	12	3	Combine	3.0942	1.5311	2.0772	2.2278	3.7507	4.6078	1.9203	2.9069	2.3617	2.1685	5.4596	4.5913	5.8546	1.8588	3.275	2.8451	3.225	20	3.27321	2.80097	2.37995
SUB118	0.3	12	3	Alone	2.5004	1.4359	1.8956	2.1769	3.2504	4.3979	1.7558	2.8512	2.4464	2.0164	5.076	4.2443	6.3069	0.81118	2.7243	1.9783	3.7916	20	3.10416	2.32634	2.19172
SUB119	0.3	12	3	Combine	4.5771	4.9715	5.4167	5.9487	7.6652	8.0239	5.2878	3.4893	5.205	5.3888	6.7564	6.201	5.7377	1.4293	3.515	4.0374	6.7853	20	5.74378	3.94175	4.51713
SUB119	0.3	12	3	Alone	4.5695	4.2483	5.0346	4.9724	7.1089	7.8596	4.9542	2.7637	4.9455	5.1449	6.6106	5.8241	5.6482	1.6345	3.5162	4.123	8.3446	20	5.36035	4.40458	4.04227
SUB121	0.3	12	3	Combine	4.8003	5.0444	5.7329	6.1128	11.7733	8.3949	5.9816	3.3556	4.9253	4.3358	6.2967	8.4036	9.0562	10.3582	11.7008	10.0691	16.8398	20	6.47795	12.242	4.75318
SUB121	0.3	12	3	Alone	4.1405	3.3001	6.3011	6.365	11.6197	8.0692	5.7486	3.9978	4.0994	3.2654	6.2517	7.9128	10.9829	7.5865	8.6133	8.4441	16.7092	20	6.31186	10.3383	4.4889
SUB157	0.3	12	3	Combine	3.8379	4.6367	11.0768	5.392	5.1195	5.3205	4.8396	2.2733	6.7147	7.99	3.6635	7.9196	7.6847	6.4071	6.8474	6.0978	9.132	20	5.88222	7.12107	3.7834
SUB157	0.3	12	3	Alone	3.0942	4.3689	10.7022	4.8923	4.3373	3.6757	4.5657	1.3507	6.9471	7.5935	3.8445	8.3057	7.7884	6.208	5.7517	5.1528	7.9181	20	5.4974	6.25765	3.21598
SUB161	0.3	12	3	Combine	7.2413	5.3531	8.8614	2.2562	9.6157	5.6193	3.2197	8.8133	2.927	6.1117	4.1623	2.806	16.4155	5.4614	3.0793	8.927	3.9607	20	6.41558	5.3571	6.11007
SUB161	0.3	12	3	Alone	6.9287	4.0631	10.0327	2.1312	8.3847	6.9462	3.4542	7.5644	3.1489	5.8005	3.6115	2.2269	18.7202	3.5069	1.956	5.1486	5.9789	20	6.38563	4.1476	5.50483
SUB162	0.3	12	3	Combine	4.162	8.941	6.4772	6.6254	4.5541	5.4388	4.5416	5.7908	2.7834	4.2291	1.7249	3.7004	6.679	5.5194	4.9061	4.5748	5.5662	20	5.04982	5.14162	5.62797
SUB162	0.3	12	3	Alone	3.6336	8.5568	5.5119	5.9117	4.1362	5.5756	4.059	5.3596	2.8093	4.8887	1.9811	3.9857	7.4274	4.38	4.0224	3.6035	4.6859	20	4.91051	4.17295	5.17127
SUB165	0.3	12	3	Combine	7.0459	5.1708	3.6082	5.741	7.8852	6.3047	6.3521	4.41	3.751	3.1475	1.8602	2.2892	2.7265	1.6309	2.653	2.625	4.8494	20	4.63787	2.93958	5.62348
SUB165	0.3	12	3	Alone	6.8612	4.7513	3.4905	4.9222	7.8438	6.2576	6.3354	3.783	3.4747	3.1892	1.846	2.0828	1.8883	1.5872	4.1006	3.2185	7.5026	20	4.36354	4.10222	5.30822
SUB166	0.3	12	3	Combine	2.9373	5.5223	4.464	3.4327	4.7301	3.9509	3.933	3.4461	0.9665	1.9077	2.6889	4.8034	9.1867	3.1825	4.6835	4.7909	3.1013	20	3.99766	3.93955	3.86963
SUB166	0.3	12	3	Alone	2.4432	5.2279	4.4173	3.6125	4.3768	3.6032	3.7092	3.5954	1.1451	2.3903	2.5072	4.7577	10.3343	3.204	3.5921	3.7521	3.4469	20	4.00924	3.49877	3.71338
SUB169	0.3	12	3	Combine	4.6036	5.2894	5.7364	6.5357	3.5844	6.8106	4.3085	5.7146	2.1998	9.8962	6.2662	4.0839	14.3835	3.1705	2.6205	4.6498	4.936	20	6.10868	3.8442	4.98987
SUB169	0.3	12	3	Alone	4.1722	4.1021	4.9675	5.1333	3.5622	6.9204	4.3021	5.1186	1.8272	10.1265	5.7139	4.0191	14.1191	2.442	0.56578	3.7298	5.2372	20	5.69878	2.99369	4.51928
SUB170	0.3	12	3	Combine	5.8188	1.2374	0.98996	2.8892	1.392	4.3547	5.401	5.4894	2.6845	1.571	1.6021	2.3177	5.3685	2.2851	5.6901	3.9623	7.6264	20	3.16279	4.89098	4.80617
SUB170	0.3	12	3	Alone	5.6105	1.2838	1.0351	2.6239	1.5725	3.3185	4.2407	5.1453	2.4277	2.1418	1.6884	2.8396	5.8924	3.0485	4.6279	3.4631	8.4932	20	3.06309	4.90817	4.27772
SUB174	0.3	12	3	Combine	5.7589	4.7351	1.3045	5.7822	3.6294	3.2862	5.3324	3.2951	1.2946	0.65798	2.2332	1.2949	6.5016	3.3762	2.4341	1.4481	1.3633	20	3.4697	2.15543	4.62483
SUB174	0.3	12	3	Alone	4.7401	3.5396	1.2407	4.7298	3.3014	2.9296	3.9525	3.1551	1.1575	0.64837	1.8383	0.57701	8.0629	1.6613	2.5207	0.9329	2.2969	20	3.06714	1.85295	3.74915
SUB177	0.3	12	3	Combine	8.0494	2.6248	3.9101	4.8455	1.1575	2.2439	6.2388	9.481	4.6041	3.1055	6.2523	6.7514	10.297	1.9702	2.2429	3.1549	0.87885	20	5.35087	2.06171	7.01897
SUB177	0.3	12	3	Alone	6.3638	1.6301	3.2957	4.4019	1.4323	3.133	5.7879	8.6045	4.0606	3.5177	5.853	6.5838	10.0426	2.3567	2.0245	1.8365	2.0993	20	4.97745	2.07925	6.12978
SUB179	0.3	12	3	Combine	4.2046	7.1127	4.5512	5.9304	3.9199	7.2988	5.4577	6.1639	1.2875	2.3838	5.6392	5.0577	9.4561	3.5574	4.7487	7.1866	7.3756	20	5.26642	5.71708	5.76008
SUB179	0.3	12	3	Alone	4.1851	6.4922	3.9334	4.7322	3.5031	8.0459	5.3837	4.4927	0.76189	2.1135	4.6258	3.9652	11.5478	4.008	3.2376	5.5798	9.788	20	4.90635	5.65335	5.07168
SUB187	0.3	12	3	Combine	3.7585	2.9975	7.163	7.4481	3.0057	7.0538	6.2239	3.7854	4.76	4.9765	6.1811	4.0131	2.0254	7.5426	7.4459	4.0824	12.287	20	4.87631	7.83948	4.46243
SUB187	0.3	12	3	Alone	2.9778	2.5327	6.7316	7.3424	3.9781	6.1819	5.9516	2.903	4.2313	4.365	5.9021	3.3736	2.0181	5.6755	4.4886	2.5382	7.9142	20	4.49917	5.15413	3.86995
SUB190	0.3	12	3	Combine	2.6583	4.0073	6.3201	7.8821	7.052	1.3414	2.6742	4.8444	4.3236	4.0144	0.96841	2.29	4.7434	9.7953	9.7053	4.7014	7.879	20	4.08612	8.02025	3.61713
SUB190	0.3	12	3	Alone	2.5959	2.1837	6.113	6.5242	6.047	3.3994	3.3356	4.2102	3.7445	2.9492	1.3576	1.0486	2.6073	6.6396	7.2051	3.8148	9.4473	20	3.5474	6.7767	3.31187
SUB192	0.3	12	3	Combine	3.7771	2.3471	5.1503	10.7269	8.0792	7.9223	2.6104	6.0583	2.7884	1.7409	8.5389	6.1633	5.3819	4.3479	5.3625	3.8361	6.2217	20	5.48346	4.94205	3.91027
SUB192	0.3	12	3	Alone	3.408	1.8072	7.0474	8.4118	6.3923	7.4233	1.7042	5.2971	2.2547	1.4889	9.1263	6.0631	6.0155	2.2953	1.3838	1.4002	2.103	20	5.11075	1.79557	3.20297
SUB195	0.3	12	3	Combine	2.6551	6.9091	4.1941	5.7479	5.7297	8.0534	4.5561	8.3748	4.7741	7.4284	3.4555	5.0653	9.375	7.1799	6.7895	4.4727	2.7709	20	5.87065	5.30325	5.90433
SUB195	0.3	12	3	Alone	2.8503	5.6395	2.9217	5.9739	3.1062	6.1696	2.4389	6.384	4.702	6.594	3.6102	4.1824	9.7547	0.86516	3.9847	3.0852	3.0949	20	4.94826	2.75749	4.35593
SUB196	0.3	12	3	Combine	5.2494	1.6076	1.0766	7.4618	4.8519	6.9511	8.0095	4.0545	4.6745	1.4648	8.8217	5.7225	21.3106	2.698	4.1273	3.2208	6.436	20	6.2505	4.12053	5.16417
SUB196	0.3	12	3	Alone	5.5646	1.7217	1.361	7.2598	4.9697	5.9526	7.6881	4.3016	4.4389	1.6286	8.9569	6.0282	21.3414	2.9842	3.3224	3.1458	6.6928	20	6.24716	4.0363	5.21095
SUB200	0.3	12	3	Combine	6.759	4.1301	4.96	2.2603	7.5343	6.0164	4.3925	4.497	6.5293	6.026	6.2603	4.1185	3.0635	9.3931	4.6038	9.5915	5.4927	20	5.11902	7.27027	4.77802
SUB200	0.3	12	3	Alone	4.0463	3.3887	3.9531	3.3173	7.9598	7.3352	2.3775	3.9144	6.1529	4.8993	6.2971	3.9365	4.8093	5.626	4.6044	5.6563	5.9375	20	4.79903	5.45605	3.33647
SUB212	0.3	12	3	Combine	7.2961	7.8274	1.3357	3.5851	6.1491	7.9377	6.0985	6.1379	5.7451	4.8028	5.6536	4.5017	5.2696	4.7244	2.5273	4.085	4.2808	20	5.56464	3.90437	6.59938
SUB212	0.3	12	3	Alone	6.263	6.8036	2.886	2.4927	4.2705	6.0445	7.1205	6.1936	5.7713	3.4374	4.1299	2.8088	6.2875	1.5138	0.66965	1.2256	1.8182	20	4.96225	1.30681	6.6158
SUB213	0.3	12	3	Combine	4.318	6.5625	2.8673	6.7243	6.4544	2.9619	1.2129	2.2845	7.0186	9.1326	5.8226	5.0216	12.373	3.1493	1.7434	5.2611	8.2444	20	5.59648	4.59955	2.97922
SUB213	0.3	12	3	Alone	3.9364	6.2027	2.4789	6.7163	6.1041	2.3619	1.203	2.6735	6.8164	8.9427	5.3928	4.7421	12.2789	2.4222	2.0385	4.089	8.0081	20	5.37305	4.13945	2.98202
SUB002	0.3	12	3	Combine	7.9939	6.472	7.5964	8.4576	6.513	5.413	4.1676	11.9673	2.9988	2.0769	3.5019	4.4118	10.6878	3.0985	6.504	4.74	4.3028	25	6.32754	4.66132	7.78928
SUB002	0.3	12	3	Alone	7.239	5.9917	5.965	7.1896	6.4932	5.8211	4.3323	11.2877	3.4338	1.2415	3.2231	3.4482	10.6858	3.6388	3.7426	2.9527	4.068	25	5.87323	3.60052	7.41178
SUB004	0.3	12	3	Combine	2.6261	6.2118	3.4527	4.8817	3.4812	11.1624	7.6471	4.3261	2.8236	4.8704	3.3725	4.9429	11.1292	1.8625	6.1276	4.7654	1.8771	25	5.45598	3.65815	5.46405
SUB004	0.3	12	3	Alone	2.6902	5.7321	3.1846	5.1202	3.2961	10.592	7.5347	4.2037	2.7135	4.6475	3.3275	4.8288	11.1029	2.9785	4.3788	2.3679	3.1104	25	5.30568	3.2089	5.31652
SUB007	0.3	12	3	Combine	2.6139	3.9298	4.6401	4.5579	0.669	4.3797	5.9131	3.0559	3.3301	5.3051	1.0802	0.29964	5.044	3.0757	4.4279	3.1635	2.9283	25	3.44757	3.39885	4.08028
SUB007	0.3	12	3	Alone	2.3581	3.6639	3.2458	3.4834	1.2346	4.0869	6.1951	2.844	2.8944	4.7336	0.7218	0.74646	5.4701	3.9044	3.3139	3.7556	3.8426	25	3.20601	3.70412	4.0167
SUB010	0.3	12	3	Combine	1.1674	1.3988	3.5409	2.009	5.3393	4.8918	5.4583	5.9224	4.5586	4.6222	1.6597	1.5305	4.6843	6.3601	6.4562	5.1252	7.028	25	3.59871	6.24238	4.22127
SUB010	0.3	12	3	Alone	0.96779	1.6544	3.3296	2.3114	5.2906	4.6275	4.904	5.6788	4.4082	4.0251	0.99009	1.2608	4.8084	6.7314	5.9613	5.3988	8.173	25	3.40436	6.56612	3.96463
SUB011	0.3	12	3	Combine	9.9231	9.3399	6.5535	6.1122	7.4298	5.6555	5.9175	5.4406	2.8171	3.9524	2.1248	5.7473	9.8262	2.6168	3.4978	4.4418	7.4146	25	6.21845	4.49275	6.99653
SUB011	0.3	12	3	Alone	9.6796	8.0247	6.2133	4.8458	6.0985	5.4598	5.8566	4.1905	2.9101	3.7856	2.3748	6.6587	9.9322	2.9646	2.5817	3.1967	5.7364	25	5.84848	3.61985	6.29975
SUB012	0.3	12	3	Combine	1.6162	3.7503	4.4829	6.2912	5.2773	3.839	5.8942	3.6911	2.0597	2.807	2.8161	6.438	6.0095	5.4605	4.7169	4.4214	5.3098	25	4.22865	4.97715	4.08952
SUB012	0.3	12	3	Alone	1.9044	3.445	3.6997	5.0457	4.8033	3.8755	5.7327	3.3684	1.9979	2.8468	3.296	6.5743	7.6185	5.5552	4.8929	4.0996	6.4634	25	4.16986	5.25277	3.92527
SUB016	0.3	12	3	Combine	1.6294	0.77788	3.3202	2.1598	9.935	6.0675	6.7447	4.7864	3.8598	1.7999	4.2389	5.4154	13.6268	4.8123	3.6015	6.2195	7.8858	25	4.9509	5.62978	4.24491
SUB016	0.3	12	3	Alone	0.77362	0.88296	3.4441	1.6846	9.9388	6.6466	6.1063	3.915	3.5282	2.2389	4.3151	5.4707	12.9646	4.7133	4.6889	5.7017	11.4029	25	4.76227	6.6267	3.61653
SUB018	0.3	12	3	Combine	3.0671	5.1054	4.531	3.5694	5.1016	4.8097	3.9867	4.266	5.0315	1.3205	3.325	1.759	10.2596	2.7741	4.8059	4.7924	7.9249	25	4.31788	5.07432	4.11298
SUB018	0.3	12	3	Alone	3.0139	4.9494	5.1421	3.8642	4.8574	3.76	3.4331	4.3267	4.3518	1.3622	3.0375	1.8299	11.3176	2.5925	4.6817	3.6542	9.7661	25	4.24968	5.17362	3.91382
SUB019	0.3	12	3	Combine	2.8909	2.9737	5.9325	5.6175	7.9219	6.4757	4.5922	6.4293	3.89	5.4864	4.0713	5.617	12.6327	1.9448	8.0185	2.2493	5.0589	25	5.73316	4.31787	4.65127
SUB019	0.3	12	3	Alone	2.5268	2.2192	5.7516	4.6937	7.7619	6.7884	3.1012	5.4993	4.5338	5.8431	2.9158	5.3139	13.9138	1.9158	4.4698	2.0788	2.5689	25	5.45096	2.75833	3.65783
SUB023	0.3	12	3	Combine	2.5377	1.8198	1.8822	4.6048	5.6716	2.7967	5.8258	6.6444	5.0966	2.0276	1.6093	1.0028	9.4168	2.5036	3.2761	3.3971	2.7309	25	3.91816	2.97693	4.88298
SUB023	0.3	12	3	Alone	2.2567	1.8289	1.1323	3.3195	4.7942	2.2214	5.0326	5.4175	5.1206	1.6447	2.128	0.49242	10.2708	1.9653	2.7169	2.2938	2.986	25	3.51228	2.4905	4.1643
SUB024	0.3	12	3	Combine	6.3185	10.0754	7.2836	3.4615	7.877	5.7143	3.8241	3.1511	4.3017	6.7689	4.2127	3.0889	5.9752	4.9389	3.9337	4.3057	5.3059	25	5.54253	4.62105	5.05738
SUB024	0.3	12	3	Alone	4.7896	9.3495	6.4867	2.2291	6.594	5.1192	3.0046	3.9034	4.2826	6.7055	3.1064	2.8636	6.511	5.2631	1.3387	1.2186	5.3594	25	4.99578	3.29495	4.65918
SUB025	0.3	12	3	Combine	7.2736	7.5034	7.6377	4.1818	4.0629	3.3886	5.0334	6.7606	6.6007	6.0064	1.6026	6.6229	11.3952	6.9767	1.2988	2.5077	7.6129	25	6.00537	4.59903	6.39417
SUB025	0.3	12	3	Alone	7.1637	6.8825	6.5301	4.4943	3.3187	3.2812	4.5232	6.8862	6.7206	5.015	1.5909	6.0062	10.1249	4.216	2.2153	2.546	4.1066	25	5.57981	3.27097	6.14417
SUB111	0.3	12	3	Combine	6.3316	7.9923	4.8106	2.4802	7.2609	5.6836	7.652	2.5791	5.8374	3.1771	2.1447	2.5528	9.6248	3.9527	4.5352	2.1043	3.6371	25	5.24055	3.55733	5.79768
SUB111	0.3	12	3	Alone	4.9382	7.0567	4.6163	2.8907	6.7779	4.2633	6.0196	1.2408	5.6502	2.8169	2.9275	3.0905	9.6204	2.1494	2.1602	2.2962	3.8021	25	4.76223	2.60197	4.41928
SUB113	0.3	12	3	Combine	7.5308	6.9835	3.7062	6.7815	0.93392	4.0992	3.973	5.1386	6.4521	4.776	3.6203	1.9874	9.4781	1.38	2.5733	3.055	4.8239	25	5.03543	2.95805	5.45625
SUB113	0.3	12	3	Alone	7.8511	7.0215	3.6505	7.088	0.42209	4.0381	4.048	4.5643	6.4815	4.598	3.5672	1.8232	9.5603	1.6698	2.6331	3.1379	6.808	25	4.97798	3.5622	5.34953
SUB115	0.3	12	3	Combine	5.205	6.4984	5.0646	4.8781	1.3498	2.6494	3.6595	4.0426	5.8073	3.7618	3.6624	2.5088	2.122	3.7865	6.0686	1.7968	8.2908	25	3.93921	4.98568	4.51793
SUB115	0.3	12	3	Alone	4.8989	6.1556	4.4432	4.8214	1.2087	2.3707	4.0613	3.7077	5.5203	3.9882	4.0373	2.2815	1.5374	4.2837	5.2438	1.906	8.5627	25	3.77171	4.99905	4.43208
SUB116	0.3	12	3	Combine	2.8202	2.1684	8.0965	6.7524	7.3629	5.4947	3.2326	4.1875	6.4009	3.8868	7.4086	8.8272	4.5874	4.4001	2.5147	3.1096	5.0833	25	5.47893	3.77693	3.3048
SUB116	0.3	12	3	Alone	2.1322	1.3418	7.6929	6.2046	7.7111	5.7235	3.1023	3.2826	5.8285	3.1329	7.3508	8.7919	5.0538	1.8653	0.7261	2.6799	3.9832	25	5.18068	2.31363	2.7073
SUB117	0.3	12	3	Combine	3.4108	5.7732	3.5408	4.5409	3.0781	6.9239	5.7979	3.9018	0.44313	4.5648	4.1744	5.416	7.2528	4.1639	4.3425	2.8354	3.6595	25	4.5245	3.75032	4.7639
SUB117	0.3	12	3	Alone	3.0145	5.3057	4.0005	4.7321	2.6902	6.2775	6.1155	3.5989	0.70831	4.1093	3.633	5.2572	6.7274	3.6603	3.549	2.4145	4.1484	25	4.32078	3.44305	4.62483
SUB118	0.3	12	3	Combine	2.9859	1.3888	2.098	2.1412	3.3761	4.5636	2.1242	3.0538	2.3443	2.2156	5.3084	4.4698	6.463	1.8068	3.2185	2.7877	3.077	25	3.27175	2.7225	2.45512
SUB118	0.3	12	3	Alone	2.5598	1.3815	1.6998	2.2296	3.1119	4.2602	1.7366	2.9043	2.4377	2.2394	4.8861	3.9852	5.9414	0.82407	2.7552	1.9479	3.8446	25	3.02873	2.34294	2.20385
SUB119	0.3	12	3	Combine	4.2052	4.0512	5.6347	5.6637	6.9363	7.701	4.624	3.1495	4.8628	5.1302	6.4512	5.5288	5.0908	1.2048	3.8858	3.5505	7.1211	25	5.30995	3.94055	3.96723
SUB119	0.3	12	3	Alone	4.2677	3.5888	5.4163	4.8584	6.4052	7.2476	4.5955	2.795	4.8183	5.4682	6.1518	5.6248	5.079	1.6912	3.6979	4.0178	8.5553	25	5.10128	4.49055	3.77292
SUB121	0.3	12	3	Combine	4.3427	4.2224	5.7081	5.983	11.7742	7.5909	5.3955	3.6731	5.1476	3.9603	6.4928	8.1275	9.8074	9.7754	11.4004	9.9631	17.1579	25	6.32504	12.0742	4.45038
SUB121	0.3	12	3	Alone	3.3791	2.6439	4.6046	5.2698	9.9682	7.4578	5.1329	3.9487	4.5375	2.2738	5.1519	6.7349	8.6181	7.5311	8.682	8.3233	16.7903	25	5.36317	10.3317	4.03103
SUB157	0.3	12	3	Combine	3.4861	4.6294	10.6157	5.5736	4.3674	4.6136	4.5919	1.9232	6.8011	7.8029	3.8836	8.1585	9.3993	6.4541	6.6463	6.1037	8.739	25	5.83433	6.98578	3.52428
SUB157	0.3	12	3	Alone	2.9043	4.4686	10.2051	4.9649	4.381	3.7085	3.9747	1.43	6.7473	7.6241	3.8411	8.208	7.1343	6.2012	5.7097	5.1571	7.9077	25	5.35322	6.24392	3.03038
SUB161	0.3	12	3	Combine	6.784	4.8662	8.6959	2.2203	9.0148	5.7876	2.3769	8.7426	3.17	6.6538	4.2386	3.198	16.4018	4.7972	2.3794	8.3551	3.9399	25	6.31927	4.8679	5.6482
SUB161	0.3	12	3	Alone	6.8891	3.8148	9.9406	2.359	7.3849	6.9921	3.2386	7.3791	2.9569	5.7023	3.0392	2.2371	18.3765	3.4216	1.9295	4.7922	6.0162	25	6.17771	4.03988	5.32322
SUB162	0.3	12	3	Combine	3.6562	8.9782	5.9184	6.6322	3.7156	5.7168	4.215	5.35	3.1003	4.4723	1.5791	3.7625	8.152	5.5096	5.034	4.637	5.6204	25	5.01912	5.20025	5.29407
SUB162	0.3	12	3	Alone	3.4614	8.5053	5.2096	5.7405	4.0537	5.4589	3.9001	5.4647	2.8488	4.8778	2.2291	4.1874	7.0089	4.3773	3.9861	3.5812	4.6882	25	4.84202	4.1582	5.11605
SUB165	0.3	12	3	Combine	6.8603	4.9606	3.6728	5.5672	7.6371	6.4135	6.3568	4.0828	3.416	3.022	1.6807	2.3075	2.4776	1.6847	2.8998	2.702	5.3377	25	4.49653	3.15605	5.45002
SUB165	0.3	12	3	Alone	6.497	4.7655	3.0478	4.5157	6.8956	6.3178	6.0086	3.7136	3.6405	3.1043	2.0949	2.2173	1.9556	1.6082	4.171	3.2047	7.6027	25	4.2134	4.14665	5.11782
SUB166	0.3	12	3	Combine	2.6057	5.4454	4.5199	3.4507	4.3834	3.7867	3.9712	3.5582	1.0052	2.0631	2.6746	4.8511	10.0988	3.2875	4.6704	4.8173	3.2162	25	4.03185	3.99785	3.85165
SUB166	0.3	12	3	Alone	2.2835	5.1658	4.3653	3.552	4.4024	3.6359	3.6779	3.5334	1.2744	2.2843	2.402	4.6515	10.017	3.2022	3.5381	3.6769	3.4442	25	3.94195	3.46535	3.64532
SUB169	0.3	12	3	Combine	4.0329	4.36	5.8473	6.0878	3.5148	6.7871	3.7795	5.6444	2.2871	10.1408	6.1165	3.7522	13.6411	3.1822	2.1114	4.146	4.9087	25	5.8455	3.58707	4.54012
SUB169	0.3	12	3	Alone	3.7807	3.9547	5.3451	5.1746	3.4974	6.2324	3.8234	5.3762	2.0005	9.5738	5.6987	3.3593	13.0037	2.4572	0.56568	3.5247	5.2885	25	5.44773	2.95902	4.35577
SUB170	0.3	12	3	Combine	5.4315	1.1155	1.0257	3.044	1.1066	4.02	4.8812	5.5185	2.5984	1.9516	1.36	2.4838	5.8311	2.2575	5.3724	4.0114	7.5357	25	3.10522	4.79425	4.55773
SUB170	0.3	12	3	Alone	5.4869	1.1649	1.1528	2.7918	1.4551	3.3131	4.199	5.1151	2.3415	1.9795	1.5734	2.719	6.0772	3.0496	4.5672	3.4898	8.5081	25	3.02841	4.90367	4.21333
SUB174	0.3	12	3	Combine	5.2297	3.8744	1.4323	5.4228	3.0874	2.7726	4.3783	3.0148	1.1849	0.44889	2.0633	0.88	7.7404	3.5025	2.0879	1.7512	1.5964	25	3.1946	2.2345	3.98172
SUB174	0.3	12	3	Alone	4.6717	3.5132	1.0072	4.5267	3.3624	2.925	3.7862	3.0715	0.87925	0.65796	1.7806	0.4654	8.2165	1.63	2.4922	0.94404	2.3646	25	2.98951	1.85771	3.65005
SUB177	0.3	12	3	Combine	6.7025	1.8158	3.7059	4.2239	1.5204	3.2911	5.5496	9.0224	4.5042	3.1484	5.487	6.4114	10.6506	2.157	1.4766	2.7387	1.0759	25	5.07948	1.86205	6.27705
SUB177	0.3	12	3	Alone	6.1084	1.6815	3.2501	4.1704	1.9997	3.1813	5.6921	8.5212	3.9398	3.4528	5.7938	6.5057	10.106	2.3943	1.9314	1.7844	2.1434	25	4.95406	2.06337	6.03608
SUB179	0.3	12	3	Combine	4.202	6.9789	4.6191	5.6808	3.3026	6.6823	5.3346	5.2659	1.5378	1.8805	5.4578	5.2422	10.3356	3.1809	4.6447	6.9135	8.0344	25	5.11693	5.69337	5.39698
SUB179	0.3	12	3	Alone	3.84	6.4295	3.5585	4.2605	3.0636	7.2238	5.1044	3.9633	0.89061	2.3837	4.2946	3.8444	11.082	4.0233	3.3265	5.4398	9.8832	25	4.61069	5.6682	4.73415
SUB187	0.3	12	3	Combine	3.6555	2.9777	6.9323	7.2802	3.155	6.7473	6.1852	3.4442	4.4618	4.3548	5.9258	3.9724	2.9335	7.378	7.365	3.9263	11.8923	25	4.77121	7.6404	4.31533
SUB187	0.3	12	3	Alone	3.1928	2.4129	6.0164	6.7516	3.7051	5.7688	5.9427	3.0459	4.2491	4.3923	5.3907	3.9356	2.1746	5.6013	4.1228	2.4887	7.6612	25	4.38296	4.9685	3.93048
SUB190	0.3	12	3	Combine	2.9415	3.4421	6.0928	7.4869	6.9281	1.7353	2.1288	4.1391	4.3928	3.4165	0.79249	2.0911	4.029	9.7979	9.6509	4.4438	8.0186	25	3.81665	7.9778	3.15323
SUB190	0.3	12	3	Alone	2.5791	2.2961	5.8651	6.1338	5.1823	3.0201	3.2237	3.9805	4.0029	2.7161	1.2579	0.61378	2.4934	6.67	7.1837	3.828	9.5873	25	3.33575	6.81725	3.21393
SUB192	0.3	12	3	Combine	3.931	1.8168	5.1764	9.5496	6.4083	7.3029	2.9698	5.9144	2.5947	2.4458	8.118	5.829	3.9066	4.0641	4.7891	3.7417	5.3574	25	5.0741	4.48808	3.91937
SUB192	0.3	12	3	Alone	3.6727	1.73	5.8168	7.8686	5.8192	7.0606	2.0417	5.1603	2.5312	2.3349	8.4415	5.809	4.8621	2.3201	1.3856	1.3986	2.1471	25	4.85758	1.81285	3.30112
SUB195	0.3	12	3	Combine	3.0315	6.0171	4.1677	5.8381	5.5181	7.4058	4.4654	7.6674	4.9285	7.3871	3.7658	5.0682	9.6764	7.1718	6.6284	4.5062	2.5722	25	5.76439	5.21965	5.55237
SUB195	0.3	12	3	Alone	2.7602	5.7184	2.5468	5.6381	3.0419	6.0729	2.663	6.3365	4.4659	6.7692	3.3714	3.9182	9.8803	0.82435	3.9277	3.0036	3.1296	25	4.86022	2.72131	4.41293
SUB196	0.3	12	3	Combine	5.0331	1.8773	0.98279	7.2182	4.4097	6.8345	7.3773	3.8905	4.6269	1.6553	8.359	5.8261	21.1793	2.718	4.1432	3.3115	6.4876	25	6.09769	4.16507	4.90767
SUB196	0.3	12	3	Alone	5.1807	1.7431	0.9695	7.3029	4.4309	6.309	7.1911	4.1018	4.6291	1.5971	8.5224	5.5298	21.3536	2.9845	3.3291	3.1353	6.7019	25	6.06623	4.0377	4.91827
SUB200	0.3	12	3	Combine	6.3099	3.7902	4.8752	2.2606	7.1344	6.2335	4.3495	4.7511	6.5671	6.0314	6.2097	4.2605	3.3154	9.3611	4.6642	9.6202	5.6065	25	5.08373	7.313	4.71688
SUB200	0.3	12	3	Alone	3.9556	3.4559	3.6229	3.4098	7.9541	7.2318	2.6094	3.7398	6.0171	4.4845	6.39	3.7452	4.5192	5.6891	4.7044	5.5502	6.0846	25	4.70272	5.50708	3.35165
SUB212	0.3	12	3	Combine	7.0174	7.074	1.3591	3.0835	5.5472	7.6142	5.685	5.8461	5.7653	4.0686	5.2297	4.0113	5.3073	4.8281	1.7666	4.4416	4.206	25	5.20067	3.81058	6.19227
SUB212	0.3	12	3	Alone	5.662	6.4111	2.3999	1.8355	4.3378	5.7643	6.2673	5.8539	5.0475	2.6095	3.6814	1.9714	6.3995	1.5163	0.60913	1.168	1.8138	25	4.48008	1.27681	6.05258
SUB213	0.3	12	3	Combine	4.2616	6.1723	2.976	6.2297	6.1631	3.1237	1.2967	2.4059	6.5359	8.9656	5.388	4.7716	11.983	3.2416	2.0553	5.2224	8.5532	25	5.40562	4.76813	2.97318
SUB213	0.3	12	3	Alone	3.5355	6.2351	2.6705	6.5271	5.9775	2.2275	1.1374	2.8397	6.5826	8.8189	5.5587	4.6092	12.7795	2.4144	2.0896	4.0201	8.0037	25	5.34609	4.13195	2.95413
SUB002	0.3	12	3	Combine	7.4349	6.2385	6.5501	7.5026	5.899	5.3701	4.4788	11.2455	3.2003	1.4761	3.5981	4.0151	10.9937	2.7523	5.7566	4.1986	3.9216	30	6.00022	4.15728	7.52033
SUB002	0.3	12	3	Alone	6.7538	5.6885	5.7359	6.3082	5.6379	5.1391	4.2898	10.1676	2.5088	1.3833	3.1879	3.6131	11.3899	3.6193	3.5412	2.8121	4.0358	30	5.52337	3.5021	6.89285
SUB004	0.3	12	3	Combine	2.7224	6.0672	3.504	4.7283	3.5524	11.1627	7.5196	4.1778	3.0498	4.6868	3.1769	4.8975	11.4436	1.9035	6.0596	4.6989	1.8477	30	5.43762	3.62742	5.36407
SUB004	0.3	12	3	Alone	2.2128	5.3167	3.2631	5.0579	3.6051	9.8024	7.1438	4.0615	2.3131	4.804	3.077	4.8376	10.1307	2.8601	3.9065	1.9024	3.1454	30	5.04813	2.9536	4.99002
SUB007	0.3	12	3	Combine	2.5898	3.9492	4.2714	4.1788	0.54917	4.2213	5.9419	3.0254	3.165	4.9361	0.86475	0.21145	5.3907	3.2791	4.6394	3.301	3.1517	30	3.33038	3.5928	4.07893
SUB007	0.3	12	3	Alone	2.305	3.6419	3.1685	3.4332	1.1009	4.1415	6.1617	2.6735	2.9677	4.7832	0.69881	0.55378	5.6702	3.9368	3.253	3.7093	3.9129	30	3.17691	3.703	3.93622
SUB010	0.3	12	3	Combine	0.99563	1.4818	3.3177	2.0332	5.3542	4.7485	5.5164	5.7467	4.4389	4.3446	1.5009	1.2791	4.8525	6.2865	6.2926	5.017	6.9924	30	3.50847	6.14712	4.16727
SUB010	0.3	12	3	Alone	0.9876	1.5423	3.2901	2.2426	5.2046	4.5448	4.914	5.6502	4.4134	4.0494	0.98845	1.1012	4.7105	6.7323	5.9319	5.4414	8.2125	30	3.35686	6.57953	3.94305
SUB011	0.3	12	3	Combine	9.6351	8.4126	6.5482	5.5131	6.8351	5.8114	5.9654	5.038	2.6501	3.4724	1.708	5.9523	10.3648	2.8059	2.977	4.8848	7.3451	30	5.99281	4.5032	6.67575
SUB011	0.3	12	3	Alone	8.8341	8.0307	5.6369	5.1392	6.2052	4.4392	5.8398	3.9972	2.4814	3.2306	2.5641	5.7448	11.3586	2.9789	2.6958	3.1297	5.829	30	5.65398	3.65835	6.0898
SUB012	0.3	12	3	Combine	1.2592	3.4781	4.4597	5.9795	4.8309	3.6165	5.6861	3.4861	2.1313	2.539	3.13	6.5083	6.2953	5.5816	4.8314	4.5126	5.4314	30	4.10769	5.08925	3.84695
SUB012	0.3	12	3	Alone	1.6665	3.1023	3.6863	5.1866	4.5607	3.8311	5.6384	3.2854	2.1424	2.6534	2.8134	6.3158	6.7232	5.561	4.8401	4.1402	6.5059	30	3.96965	5.2618	3.7694
SUB016	0.3	12	3	Combine	1.289	0.60274	3.3557	1.9545	9.6924	5.9504	6.6365	4.7932	3.7721	1.7746	4.1571	5.1678	13.9344	4.9133	3.5552	6.2905	7.9923	30	4.85234	5.68783	4.12519
SUB016	0.3	12	3	Alone	0.39731	0.87373	3.409	1.5619	9.8861	6.1716	6.0295	3.8349	3.3512	1.8291	4.0615	5.2327	13.2843	4.6741	4.8517	5.6342	11.5522	30	4.60945	6.67805	3.49997
SUB018	0.3	12	3	Combine	3.1817	4.93	4.4697	3.4328	4.9976	4.7631	4.0481	4.0846	5.0931	1.4769	3.2731	1.6511	10.2924	2.7632	4.7505	4.9191	7.9985	30	4.28417	5.10783	4.06285
SUB018	0.3	12	3	Alone	2.9874	4.7512	4.9514	3.823	4.4249	3.6617	3.4141	4.2432	4.1437	1.5322	2.6816	1.9007	10.4394	2.749	4.7313	3.6753	10.0317	30	4.07342	5.29683	3.8422
SUB019	0.3	12	3	Combine	2.6683	2.4702	5.7109	5.2083	7.116	6.5134	4.6112	6.5297	3.8083	5.5345	4.3113	5.1436	12.2133	2.0789	7.2806	1.7923	5.042	30	5.52608	4.04845	4.57005
SUB019	0.3	12	3	Alone	2.6474	2.2601	5.0563	4.5856	7.5526	5.8858	3.2323	4.8589	4.1712	5.6482	3.0324	4.6225	13.9857	1.7982	4.0049	1.7004	2.5355	30	5.19531	2.50975	3.51498
SUB023	0.3	12	3	Combine	2.2473	1.8106	2.0085	4.4728	5.6459	2.4829	5.7163	6.2587	5.31	2.0567	1.8674	1.201	9.6092	2.5828	3.2658	3.354	2.6438	30	3.89902	2.9616	4.66798
SUB023	0.3	12	3	Alone	2.1876	1.9026	1.1235	3.2488	4.7148	2.0284	4.963	5.3992	4.9137	1.5064	1.9926	0.62204	10.3271	1.9397	2.6824	2.26	3.034	30	3.45613	2.47903	4.13577
SUB024	0.3	12	3	Combine	5.8604	10.1009	7.2092	3.0301	7.4098	5.679	3.8321	3.2493	4.4035	6.7442	4.2664	3.4927	6.4215	4.8788	3.7938	4.2016	5.3007	30	5.51532	4.54372	5.02068
SUB024	0.3	12	3	Alone	4.8598	9.3969	6.5051	2.2838	6.5001	5.0423	2.9853	3.9999	4.1496	6.6146	3.1212	2.8225	6.4516	5.3263	1.3569	1.1782	5.4587	30	4.97944	3.33003	4.70452
SUB025	0.3	12	3	Combine	7.3669	7.3744	7.0753	4.0127	3.9135	3.2363	4.9101	6.65	6.4722	5.6083	1.398	6.2739	11.3011	6.8676	1.6818	2.8731	7.5104	30	5.81482	4.73323	6.31025
[truncated: 29,921 more rows]

## Sheet: Error_landmarks
		Distances (mm) between original and predicted ALs from the leave-one-out experiment for the pelvis.
Rho	0.5
Type	Alone
N_ldks_femur	4
nPC	20
	Mean All_ldks_pelvis	Standard Deviation All_ldks_pelvis	Mean RHJC_pelvis	Standard deviation RHJC_pelvis	N°
4	8.33568	1.84941	5.44032	2.46533	1	RIAS,LIAS,RICT,LICT
6	7.58876	1.8164	5.41142	2.32167	2	N°1 + RIPS,LIPS
8	6.23835	1.67313	5.46825	2.34601	3	N°2 + RIPJ,LIPJ
10	4.38285	0.927787	4.99766	2.24525	4	N°3 + RIIT,LIIT
10.1	5.70559	1.54283	3.60405	1.66321	5	N°3+ RHJC,LHJC
12	4.29348	0.946807	3.71405	1.69289	6	N°5 + RHJC,LHJC
13	4.08125	0.912679	3.77162	1.72145	7	N°6 + LSJC
Total général	5.80371	2.11418	4.62962	2.2254
Rho	0.5
Type	Alone
nPC	10
N_ldks_pelvis	(Tous)
	Mean All_ldks_femur	Standard Deviation All_ldks_femur	Mean RHJC_femur	Standard Deviation RHJC_femur
3	4.26045	1.92615	6.55427	3.59783
4	1.52323	0.679911	1.33971	0.876875
Total général	2.89184	1.98967	3.94699	3.69519
